# Supplementary material for: The co-crystal 4,6-di­acetyl­resorcinol–1-amino­pyrene (2/1)
Source: Acta Crystallogr E Crystallogr Commun. 2022 May 31;78(Pt 6):679–81. doi: 10.1107/S2056989022005588 (PMC9431801; doi:10.1107/S2056989022005588)
Supplement: Supplementary file 1 [file e-78-00679-sup1.cif]

##############################################################################
#                                                                            #
# This CIF contains the data in a paper accepted for publication in          #
# Acta Crystallographica Section E. It conforms to the requirements of       #
# Notes for Authors for Acta Crystallographica Section E, and has been       #
# peer reviewed under the auspices of the IUCr Commission on Journals.       #
#                                                                            #
# Full details of the Crystallographic Information File format               #
# are given in the paper "The Crystallographic Information File (CIF):       #
# a New Standard Archive File for Crystallography" by S. R. Hall, F. H.      #
# Allen and I. D. Brown [Acta Cryst. (1991), A47, 655-685].                  #
#                                                                            #
# The current version of the core CIF dictionary is obtainable from          #
# ftp://ftp.iucr.org/pub/cif_core.dic.                                       #
#                                                                            #
# Software is freely available for graphical display of the structure(s)     #
# in this CIF. For information consult the CIF software page                 #
# http://www.iucr.org/resources/cif/software.                                #
#                                                                            #
# This file may be used for bona fide research purposes within the           #
# scientific community so long as proper attribution is given to the journal # 
# article from which it was obtained.                                        #
#                                                                            #
##############################################################################
data_I
_audit_creation_method     'SHELXL-2019/2'
_chemical_name_systematic
;
4,6-Diacetylresorcinol--1-aminopyrene (2/1)
;
_chemical_name_common     ?
_chemical_formula_moiety     'C16 H11 N, 2(C10 H10 O4)'
_chemical_formula_sum     'C36 H31 N O8'
_chemical_formula_iupac     'C16 H11 N, 2C10 H10 O4'
_chemical_formula_weight     605.62
_chemical_melting_point     ?
_space_group_crystal_system     monoclinic
_space_group_name_H-M_alt     'C 2/c'
_space_group_name_Hall     '-C 2yc'
loop_
    _space_group_symop_operation_xyz
    'x, y, z'
    '-x, y, -z+1/2'
    'x+1/2, y+1/2, z'
    '-x+1/2, y+1/2, -z+1/2'
    '-x, -y, -z'
    'x, -y, z-1/2'
    '-x+1/2, -y+1/2, -z'
    'x+1/2, -y+1/2, z-1/2'
_cell_length_a     18.7222(14)
_cell_length_b     9.7870(6)
_cell_length_c     16.9398(15)
_cell_angle_alpha     90
_cell_angle_beta     113.758(4)
_cell_angle_gamma     90
_cell_volume     2840.9(4)
_cell_formula_units_Z     4
_cell_measurement_reflns_used     9850
_cell_measurement_theta_min     2.3782
_cell_measurement_theta_max     33.1656
_cell_measurement_temperature     150(2)
_exptl_crystal_description     block
_exptl_crystal_colour     yellow
_exptl_crystal_size_max     0.450
_exptl_crystal_size_mid     0.260
_exptl_crystal_size_min     0.220
_exptl_crystal_density_diffrn     1.416
_exptl_crystal_density_meas     ?
_exptl_crystal_density_method     ?
_exptl_crystal_F_000     1272
_exptl_absorpt_coefficient_mu     0.100
_exptl_absorpt_correction_type     multi-scan
_exptl_absorpt_process_details
;
(SADABS;  Krause <i>et al.</i>,  2015)
;
_exptl_absorpt_correction_T_min     0.6734
_exptl_absorpt_correction_T_max     0.7465
_diffrn_ambient_temperature     150(2)
_diffrn_source     'fine focus sealed tube X-ray source'
_diffrn_source_voltage     50
_diffrn_source_current     0.03
_diffrn_radiation_type     MoK\a
_diffrn_radiation_wavelength     0.71073
_diffrn_radiation_monochromator     'Triumph curved graphite crystal'
_diffrn_measurement_device_type
;
Bruker AXS D8 Quest diffractometer with PhotonII charge-integrating pixel
array detector (CPAD)
;
_diffrn_measurement_method     'omega and phi scans'
_diffrn_detector_area_resol_mean     7.4074
_diffrn_reflns_number     33773
_diffrn_reflns_av_R_equivalents     0.0456
_diffrn_reflns_av_unetI/netI     0.0280
_diffrn_reflns_theta_min     2.492
_diffrn_reflns_theta_max     30.508
_diffrn_reflns_theta_full     25.242
_diffrn_measured_fraction_theta_max     0.997
_diffrn_measured_fraction_theta_full     0.996
_diffrn_reflns_limit_h_min     -26
_diffrn_reflns_limit_h_max     26
_diffrn_reflns_limit_k_min     -13
_diffrn_reflns_limit_k_max     13
_diffrn_reflns_limit_l_min     -24
_diffrn_reflns_limit_l_max     24
_refine_special_details
;
The single nitrogen atom is disordered over four chemically equivalent
positions (each two are also crystallographically equivalent, by inversion).
The C-N bond distances were restrained to be similar. The minor N atom
was constrained to have the same ADP as the C atom it is bonded to. The
N-H bond distances were restrained to a target value of 0.88(2) Angstrom,
and the H-N-H and C-N-H bond angles were each restrained to be similar
to each other. Subject to these conditions the occupancy rates refined to
two times 0.428(2) and two times 0.072(2).
;
_reflns_number_total     4316
_reflns_number_gt     3741
_reflns_threshold_expression     'I > 2\s(I)'
_refine_ls_structure_factor_coef     Fsqd
_refine_ls_matrix_type     full
_refine_ls_R_factor_all     0.0686
_refine_ls_R_factor_gt     0.0611
_refine_ls_wR_factor_gt     0.1492
_refine_ls_wR_factor_ref     0.1529
_refine_ls_goodness_of_fit_ref     1.151
_refine_ls_restrained_S_all     1.150
_refine_ls_number_reflns     4316
_refine_ls_number_parameters     231
_refine_ls_number_restraints     13
_refine_ls_hydrogen_treatment     mixed
_refine_ls_weighting_scheme     calc
_refine_ls_weighting_details
              'w=1/[\s^2^(Fo^2^)+(0.0356P)^2^+4.9256P] where P=(Fo^2^+2Fc^2^)/3'
_atom_sites_solution_hydrogens     mixed
_atom_sites_solution_primary     dual
_atom_sites_solution_secondary     difmap
_refine_ls_shift/su_max     0.000
_refine_ls_shift/su_mean     0.000
_refine_diff_density_max     0.347
_refine_diff_density_min     -0.263
_refine_ls_extinction_method     none
_refine_ls_extinction_coef     .
loop_
    _atom_type_symbol
    _atom_type_description
    _atom_type_scat_dispersion_real
    _atom_type_scat_dispersion_imag
    _atom_type_scat_source
    'C' 'C' 0.0033 0.0016
                         'International Tables Vol C Tables 4.2.6.8 and 6.1.1.4'
    'H' 'H' 0.0000 0.0000
                         'International Tables Vol C Tables 4.2.6.8 and 6.1.1.4'
    'N' 'N' 0.0061 0.0033
                         'International Tables Vol C Tables 4.2.6.8 and 6.1.1.4'
    'O' 'O' 0.0106 0.0060
                         'International Tables Vol C Tables 4.2.6.8 and 6.1.1.4'
_computing_data_collection
;
APEX4 (Bruker, 2021)
;
_computing_cell_refinement
;
SAINT (Bruker, 2021)
;
_computing_data_reduction
;
SAINT (Bruker, 2021)
;
_computing_structure_solution
;
SHELXT (Sheldrick, 2015a)
;
_computing_structure_refinement
;
<i>SHELXL2019/2</i> (Sheldrick, 2015b),
<i>ShelXle</i> (H\"ubschle <i>et al.</i>,  2011)
;
_computing_molecular_graphics     ?
_computing_publication_material
;
publCIF (Westrip, 2010)
;
loop_
    _atom_site_type_symbol
    _atom_site_label
    _atom_site_fract_x
    _atom_site_fract_y
    _atom_site_fract_z
    _atom_site_U_iso_or_equiv
    _atom_site_adp_type
    _atom_site_calc_flag
    _atom_site_occupancy
    _atom_site_disorder_assembly
    _atom_site_disorder_group
    O O1 0.65970(9) 0.27504(17) 0.27887(8) 0.0435(4) Uani d 1 . .
    O O2 0.73863(8) 0.46240(16) 0.24707(9) 0.0406(3) Uani d 1 . .
    H H2 0.7158(15) 0.422(3) 0.2746(11) 0.061 Uiso calc 1 . .
    O O3 0.73548(7) 0.49314(13) -0.02964(9) 0.0318(3) Uani d 1 . .
    H H3 0.7141(13) 0.459(2) -0.0788(16) 0.048 Uiso calc 1 . .
    O O4 0.65513(7) 0.32200(14) -0.14377(8) 0.0333(3) Uani d 1 . .
    N N1 0.63242(19) 0.2052(3) 0.43483(19) 0.0232(6) Uani d 0.428(2) A 1
    H H1A 0.6785(13) 0.167(4) 0.462(2) 0.028 Uiso d 0.428(2) A 1
    H H1B 0.636(3) 0.252(3) 0.3924(19) 0.028 Uiso d 0.428(2) A 1
    N N1B 0.6296(10) 0.2240(18) 0.6962(10) 0.0255(3) Uani d 0.072(2) B 2
    H H1C 0.676(5) 0.184(17) 0.716(6) 0.031 Uiso d 0.072(2) B 2
    H H1D 0.625(10) 0.261(10) 0.741(4) 0.031 Uiso d 0.072(2) B 2
    C C1 0.63682(10) 0.23098(19) 0.20409(11) 0.0303(4) Uani d 1 . .
    C C2 0.58258(12) 0.1108(2) 0.17814(13) 0.0392(4) Uani d 1 . .
    H H2A 0.535960 0.134104 0.126697 0.059 Uiso calc 1 . .
    H H2B 0.567315 0.086926 0.225370 0.059 Uiso calc 1 . .
    H H2C 0.609006 0.032779 0.165398 0.059 Uiso calc 1 . .
    C C3 0.66261(9) 0.29590(16) 0.14205(9) 0.0232(3) Uani d 1 . .
    C C4 0.71264(9) 0.41203(17) 0.16646(10) 0.0264(3) Uani d 1 . .
    C C5 0.73613(9) 0.47613(17) 0.10833(11) 0.0265(3) Uani d 1 . .
    H H5 0.769710 0.553232 0.125827 0.032 Uiso calc 1 . .
    C C6 0.71078(8) 0.42813(15) 0.02447(10) 0.0228(3) Uani d 1 . .
    C C7 0.66054(8) 0.31225(15) -0.00255(9) 0.0194(3) Uani d 1 . .
    C C8 0.63794(8) 0.24981(15) 0.05741(9) 0.0206(3) Uani d 1 . .
    H H8 0.604356 0.172691 0.039992 0.025 Uiso calc 1 . .
    C C9 0.63396(9) 0.26350(17) -0.09192(10) 0.0242(3) Uani d 1 . .
    C C10 0.58093(10) 0.1419(2) -0.12108(12) 0.0339(4) Uani d 1 . .
    H H10A 0.568838 0.123625 -0.182006 0.051 Uiso calc 1 . .
    H H10B 0.532509 0.160674 -0.113824 0.051 Uiso calc 1 . .
    H H10C 0.606809 0.062098 -0.086448 0.051 Uiso calc 1 . .
    C C11 0.60624(9) 0.27031(15) 0.48402(10) 0.0237(3) Uani d 1 . .
    H H11 0.624879 0.227360 0.445699 0.028 Uiso calc 0.572(2) A 2
    C C12 0.63162(9) 0.22506(16) 0.56916(11) 0.0283(3) Uani d 1 . .
    H H12 0.666448 0.149723 0.587700 0.034 Uiso calc 1 . .
    C C13 0.60710(9) 0.28760(16) 0.62685(10) 0.0255(3) Uani d 1 . .
    H H13 0.625984 0.256168 0.684761 0.031 Uiso calc 0.928(2) B 1
    C C14 0.55427(8) 0.39772(15) 0.60056(9) 0.0207(3) Uani d 1 . .
    C C15 0.52761(9) 0.46518(16) 0.65871(9) 0.0240(3) Uani d 1 . .
    H H15 0.546435 0.435794 0.717036 0.029 Uiso calc 1 . .
    C C16 0.47590(9) 0.57043(16) 0.63217(9) 0.0232(3) Uani d 1 . .
    H H16 0.458483 0.611875 0.671966 0.028 Uiso calc 1 . .
    C C17 0.44718(8) 0.61998(15) 0.54519(9) 0.0196(3) Uani d 1 . .
    C C18 0.47321(8) 0.55597(14) 0.48616(9) 0.0174(3) Uani d 1 . .
loop_
    _atom_site_aniso_label
    _atom_site_aniso_U_11
    _atom_site_aniso_U_22
    _atom_site_aniso_U_33
    _atom_site_aniso_U_12
    _atom_site_aniso_U_13
    _atom_site_aniso_U_23
    O1 0.0494(8) 0.0610(10) 0.0232(6) 0.0200(7) 0.0178(6) 0.0096(6)
    O2 0.0380(7) 0.0502(9) 0.0258(6) 0.0040(6) 0.0048(5) -0.0143(6)
    O3 0.0326(6) 0.0283(6) 0.0415(7) -0.0002(5) 0.0223(6) 0.0058(5)
    O4 0.0363(6) 0.0425(7) 0.0241(6) 0.0130(6) 0.0153(5) 0.0058(5)
    N1 0.0294(15) 0.0217(14) 0.0224(14) 0.0077(11) 0.0147(12) 0.0002(11)
    N1B 0.0237(7) 0.0230(7) 0.0254(7) -0.0008(5) 0.0052(6) 0.0077(6)
    C1 0.0299(8) 0.0382(9) 0.0254(7) 0.0158(7) 0.0137(6) 0.0107(7)
    C2 0.0421(10) 0.0399(10) 0.0448(10) 0.0109(8) 0.0270(9) 0.0204(8)
    C3 0.0221(6) 0.0265(7) 0.0211(6) 0.0074(5) 0.0087(5) 0.0025(5)
    C4 0.0207(7) 0.0296(8) 0.0242(7) 0.0067(6) 0.0039(5) -0.0056(6)
    C5 0.0188(6) 0.0233(7) 0.0346(8) -0.0001(5) 0.0078(6) -0.0063(6)
    C6 0.0176(6) 0.0205(6) 0.0314(7) 0.0043(5) 0.0111(5) 0.0021(6)
    C7 0.0170(6) 0.0205(6) 0.0202(6) 0.0038(5) 0.0071(5) -0.0006(5)
    C8 0.0189(6) 0.0194(6) 0.0236(7) 0.0027(5) 0.0086(5) 0.0001(5)
    C9 0.0211(6) 0.0274(7) 0.0221(7) 0.0090(5) 0.0067(5) -0.0008(6)
    C10 0.0278(8) 0.0369(9) 0.0321(8) 0.0013(7) 0.0067(6) -0.0151(7)
    C11 0.0222(6) 0.0194(6) 0.0305(7) -0.0009(5) 0.0117(6) -0.0020(6)
    C12 0.0236(7) 0.0205(7) 0.0372(9) 0.0021(5) 0.0084(6) 0.0054(6)
    C13 0.0237(7) 0.0230(7) 0.0254(7) -0.0008(5) 0.0052(6) 0.0077(6)
    C14 0.0184(6) 0.0217(7) 0.0205(6) -0.0035(5) 0.0065(5) 0.0032(5)
    C15 0.0240(7) 0.0291(8) 0.0178(6) -0.0041(6) 0.0074(5) 0.0021(5)
    C16 0.0241(7) 0.0275(7) 0.0190(6) -0.0045(6) 0.0100(5) -0.0016(5)
    C17 0.0188(6) 0.0187(6) 0.0213(6) -0.0036(5) 0.0081(5) -0.0010(5)
    C18 0.0157(6) 0.0171(6) 0.0186(6) -0.0036(5) 0.0060(5) -0.0002(5)
_geom_special_details
;
 All esds (except the esd in the dihedral angle between two l.s. planes)
 are estimated using the full covariance matrix.  The cell esds are taken
 into account individually in the estimation of esds in distances, angles
 and torsion angles; correlations between esds in cell parameters are only
 used when they are defined by crystal symmetry.  An approximate (isotropic)
 treatment of cell esds is used for estimating esds involving l.s. planes.
;
loop_
    _geom_bond_atom_site_label_1
    _geom_bond_atom_site_label_2
    _geom_bond_site_symmetry_2
    _geom_bond_distance
    _geom_bond_publ_flag
    O1 C1 . 1.240(2) ?
    O2 C4 . 1.3450(19) ?
    O2 H2 . 0.84(3) ?
    O3 C6 . 1.3418(19) ?
    O3 H3 . 0.83(3) ?
    O4 C9 . 1.240(2) ?
    N1 C11 . 1.292(3) ?
    N1 H1A . 0.882(10) ?
    N1 H1B . 0.875(10) ?
    N1B C13 . 1.243(14) ?
    N1B H1C . 0.882(10) ?
    N1B H1D . 0.880(10) ?
    C1 C3 . 1.467(2) ?
    C1 C2 . 1.500(3) ?
    C2 H2A . 0.9800 ?
    C2 H2B . 0.9800 ?
    C2 H2C . 0.9800 ?
    C3 C8 . 1.392(2) ?
    C3 C4 . 1.424(2) ?
    C4 C5 . 1.380(2) ?
    C5 C6 . 1.386(2) ?
    C5 H5 . 0.9500 ?
    C6 C7 . 1.426(2) ?
    C7 C8 . 1.389(2) ?
    C7 C9 . 1.470(2) ?
    C8 H8 . 0.9500 ?
    C9 C10 . 1.500(2) ?
    C10 H10A . 0.9800 ?
    C10 H10B . 0.9800 ?
    C10 H10C . 0.9800 ?
    C11 C12 . 1.396(2) ?
    C11 C17 5_666 1.414(2) ?
    C11 H11 . 0.9500 ?
    C12 C13 . 1.379(2) ?
    C12 H12 . 0.9500 ?
    C13 C14 . 1.408(2) ?
    C13 H13 . 0.9500 ?
    C14 C18 5_666 1.4210(19) ?
    C14 C15 . 1.432(2) ?
    C15 C16 . 1.360(2) ?
    C15 H15 . 0.9500 ?
    C16 C17 . 1.434(2) ?
    C16 H16 . 0.9500 ?
    C17 C18 . 1.4220(19) ?
    C18 C18 5_666 1.431(3) ?
loop_
    _geom_angle_atom_site_label_1
    _geom_angle_atom_site_label_2
    _geom_angle_atom_site_label_3
    _geom_angle_site_symmetry_1
    _geom_angle_site_symmetry_3
    _geom_angle
    _geom_angle_publ_flag
    C4 O2 H2 . . 109.5 ?
    C6 O3 H3 . . 109.5 ?
    C11 N1 H1A . . 114(2) ?
    C11 N1 H1B . . 116(2) ?
    H1A N1 H1B . . 106(4) ?
    C13 N1B H1C . . 120(3) ?
    C13 N1B H1D . . 120(3) ?
    H1C N1B H1D . . 106(5) ?
    O1 C1 C3 . . 120.23(18) ?
    O1 C1 C2 . . 119.14(16) ?
    C3 C1 C2 . . 120.63(15) ?
    C1 C2 H2A . . 109.5 ?
    C1 C2 H2B . . 109.5 ?
    H2A C2 H2B . . 109.5 ?
    C1 C2 H2C . . 109.5 ?
    H2A C2 H2C . . 109.5 ?
    H2B C2 H2C . . 109.5 ?
    C8 C3 C4 . . 117.66(14) ?
    C8 C3 C1 . . 121.95(15) ?
    C4 C3 C1 . . 120.37(15) ?
    O2 C4 C5 . . 117.95(16) ?
    O2 C4 C3 . . 120.93(16) ?
    C5 C4 C3 . . 121.12(14) ?
    C4 C5 C6 . . 120.08(15) ?
    C4 C5 H5 . . 120.0 ?
    C6 C5 H5 . . 120.0 ?
    O3 C6 C5 . . 118.00(15) ?
    O3 C6 C7 . . 121.48(14) ?
    C5 C6 C7 . . 120.52(14) ?
    C8 C7 C6 . . 118.10(13) ?
    C8 C7 C9 . . 122.26(14) ?
    C6 C7 C9 . . 119.65(14) ?
    C7 C8 C3 . . 122.53(14) ?
    C7 C8 H8 . . 118.7 ?
    C3 C8 H8 . . 118.7 ?
    O4 C9 C7 . . 120.50(15) ?
    O4 C9 C10 . . 119.42(15) ?
    C7 C9 C10 . . 120.08(14) ?
    C9 C10 H10A . . 109.5 ?
    C9 C10 H10B . . 109.5 ?
    H10A C10 H10B . . 109.5 ?
    C9 C10 H10C . . 109.5 ?
    H10A C10 H10C . . 109.5 ?
    H10B C10 H10C . . 109.5 ?
    N1 C11 C12 . . 116.75(19) ?
    N1 C11 C17 . 5_666 123.18(19) ?
    C12 C11 C17 . 5_666 120.05(14) ?
    C12 C11 H11 . . 120.0 ?
    C17 C11 H11 5_666 . 120.0 ?
    C13 C12 C11 . . 121.28(14) ?
    C13 C12 H12 . . 119.4 ?
    C11 C12 H12 . . 119.4 ?
    N1B C13 C12 . . 111.3(10) ?
    N1B C13 C14 . . 127.6(10) ?
    C12 C13 C14 . . 120.49(14) ?
    C12 C13 H13 . . 119.8 ?
    C14 C13 H13 . . 119.8 ?
    C13 C14 C18 . 5_666 119.12(14) ?
    C13 C14 C15 . . 122.02(14) ?
    C18 C14 C15 5_666 . 118.86(13) ?
    C16 C15 C14 . . 121.37(14) ?
    C16 C15 H15 . . 119.3 ?
    C14 C15 H15 . . 119.3 ?
    C15 C16 C17 . . 121.20(14) ?
    C15 C16 H16 . . 119.4 ?
    C17 C16 H16 . . 119.4 ?
    C11 C17 C18 5_666 . 118.88(13) ?
    C11 C17 C16 5_666 . 122.40(14) ?
    C18 C17 C16 . . 118.72(13) ?
    C14 C18 C17 5_666 . 120.17(13) ?
    C14 C18 C18 5_666 5_666 119.80(16) ?
    C17 C18 C18 . 5_666 120.04(16) ?
loop_
    _geom_torsion_atom_site_label_1
    _geom_torsion_atom_site_label_2
    _geom_torsion_atom_site_label_3
    _geom_torsion_atom_site_label_4
    _geom_torsion_site_symmetry_1
    _geom_torsion_site_symmetry_2
    _geom_torsion_site_symmetry_3
    _geom_torsion_site_symmetry_4
    _geom_torsion
    _geom_torsion_publ_flag
    O1 C1 C3 C8 . . . . -179.71(15) ?
    C2 C1 C3 C8 . . . . 0.3(2) ?
    O1 C1 C3 C4 . . . . -1.5(2) ?
    C2 C1 C3 C4 . . . . 178.49(14) ?
    C8 C3 C4 O2 . . . . 179.86(14) ?
    C1 C3 C4 O2 . . . . 1.6(2) ?
    C8 C3 C4 C5 . . . . -0.3(2) ?
    C1 C3 C4 C5 . . . . -178.61(14) ?
    O2 C4 C5 C6 . . . . -179.90(14) ?
    C3 C4 C5 C6 . . . . 0.3(2) ?
    C4 C5 C6 O3 . . . . -179.61(14) ?
    C4 C5 C6 C7 . . . . -0.2(2) ?
    O3 C6 C7 C8 . . . . 179.53(13) ?
    C5 C6 C7 C8 . . . . 0.1(2) ?
    O3 C6 C7 C9 . . . . -1.0(2) ?
    C5 C6 C7 C9 . . . . 179.64(13) ?
    C6 C7 C8 C3 . . . . -0.2(2) ?
    C9 C7 C8 C3 . . . . -179.68(13) ?
    C4 C3 C8 C7 . . . . 0.3(2) ?
    C1 C3 C8 C7 . . . . 178.53(13) ?
    C8 C7 C9 O4 . . . . 179.78(14) ?
    C6 C7 C9 O4 . . . . 0.3(2) ?
    C8 C7 C9 C10 . . . . -0.3(2) ?
    C6 C7 C9 C10 . . . . -179.83(13) ?
    N1 C11 C12 C13 . . . . 180.0(2) ?
    C17 C11 C12 C13 5_666 . . . -1.6(2) ?
    C11 C12 C13 N1B . . . . 173.1(9) ?
    C11 C12 C13 C14 . . . . 1.3(2) ?
    N1B C13 C14 C18 . . . 5_666 -170.7(11) ?
    C12 C13 C14 C18 . . . 5_666 -0.3(2) ?
    N1B C13 C14 C15 . . . . 9.6(11) ?
    C12 C13 C14 C15 . . . . -179.94(14) ?
    C13 C14 C15 C16 . . . . -179.26(14) ?
    C18 C14 C15 C16 5_666 . . . 1.1(2) ?
    C14 C15 C16 C17 . . . . -1.3(2) ?
    C15 C16 C17 C11 . . . 5_666 -179.63(14) ?
    C15 C16 C17 C18 . . . . 0.6(2) ?
    C11 C17 C18 C14 5_666 . . 5_666 0.1(2) ?
    C16 C17 C18 C14 . . . 5_666 179.82(13) ?
    C11 C17 C18 C18 5_666 . . 5_666 -179.52(15) ?
    C16 C17 C18 C18 . . . 5_666 0.2(2) ?
loop_
    _geom_hbond_atom_site_label_D
    _geom_hbond_atom_site_label_H
    _geom_hbond_atom_site_label_A
    _geom_hbond_site_symmetry_A
    _geom_hbond_distance_DH
    _geom_hbond_distance_HA
    _geom_hbond_distance_DA
    _geom_hbond_angle_DHA
    _geom_hbond_publ_flag
    O2 H2 O1 . 0.85(3) 1.80(3) 2.545(2) 146(2) yes
    O3 H3 O4 . 0.84(2) 1.80(2) 2.542(2) 147(2) yes
    N1 H1A O3 4_645 0.882(10) 2.30(2) 3.131(3) 156(4) yes
    N1 H1B O1 . 0.875(10) 2.156(18) 2.966(3) 154(3) yes
    N1B H1C O2 7_656 0.882(10) 2.05(6) 2.902(18) 162(17) yes
    N1B H1D O4 1_556 0.880(10) 1.89(6) 2.731(18) 159(14) yes
_shelx_space_group_comment
;
The symmetry employed for this shelxl refinement is uniquely defined
by the following loop, which should always be used as a source of
symmetry information in preference to the above space-group names.
They are only intended as comments.
;
_shelx_estimated_absorpt_T_min     0.956
_shelx_estimated_absorpt_T_max     0.978
_shelx_hkl_file
;
   2   0   0 0.03208 0.16264   3
  -4   0   0 2695.99 144.894   1
   4   0   0 2926.62 145.115   1
   6   0   0 15.9727 1.86500   2
  -6   0   0 13.0434 1.66039   2
  -6   0   0 14.4134 1.79913   2
  -6   0   0 12.1158 1.55091   3
   6   0   0 15.6033 1.81988   2
   6   0   0 19.3774 1.72875   3
   6   0   0 14.8727 1.73985   3
  -6   0   0 14.9981 1.85996   3
  -8   0   0 2768.76 151.549   1
   8   0   0 2947.19 151.648   1
 -10   0   0 4018.62 214.790   1
  10   0   0 4116.47 214.084   1
 -12   0   0 58.8190 4.71346   2
 -12   0   0 57.0500 4.67970   2
  12   0   0 67.8538 4.72935   2
 -12   0   0 54.8224 4.75708   3
  12   0   0 67.7532 4.58227   3
 -12   0   0 52.4394 4.63056   3
  12   0   0 64.0143 4.81534   2
 -14   0   0 41.8407 4.55548   3
 -14   0   0 52.6605 4.58360   3
 -14   0   0 46.4843 4.48082   2
 -14   0   0 46.3570 4.51162   2
  14   0   0 49.1445 4.55566   2
  14   0   0 48.8673 4.44254   2
 -16   0   0 548.207 28.5380   3
 -16   0   0 512.938 28.4642   2
 -16   0   0 534.047 28.4639   2
  16   0   0 529.505 28.4713   2
 -16   0   0 537.227 28.5348   3
  16   0   0 534.339 28.5084   2
  18   0   0 15.6577 3.36716   2
 -18   0   0 20.5514 3.40415   3
  18   0   0 17.4879 3.45463   2
 -18   0   0 17.7087 3.46889   3
 -18   0   0 21.8299 3.46169   2
 -18   0   0 23.9719 3.75149   2
 -20   0   0 6.53362 3.17054   3
  20   0   0 10.6370 3.68520   3
 -20   0   0 7.57995 3.15369   2
 -20   0   0 12.1305 3.06053   3
  20   0   0 9.88312 3.36475   2
  20   0   0 11.0983 3.04183   2
  22   0   0 35.1258 5.04014   2
  22   0   0 39.3517 4.78367   3
  22   0   0 34.3622 4.70217   2
 -22   0   0 38.6816 5.28271   3
 -22   0   0 33.5112 4.66763   3
 -22   0   0 33.7745 5.00937   2
 -24   0   0 7.27399 3.67787   2
  24   0   0 6.98357 3.24470   2
 -24   0   0 5.85352 3.82029   3
  24   0   0 4.38309 3.58240   2
 -26   0   0 94.7280 9.22055   3
  26   0   0 101.551 9.24363   2
  -3  -1   0 11.6132 1.26407   2
  -3  -1   0 12.6577 1.15476   3
   3  -1   0 11.6158 1.47843   2
  -3  -1   0 13.0657 1.14370   2
   3  -1   0 11.4208 1.50153   3
   3   1   0 12.3171 1.08498   3
   3   1   0 13.3362 1.26376   2
   7  -1   0 549.929 27.5474   2
  -7  -1   0 492.774 27.3323   3
   7  -1   0 575.743 27.5821   2
   7  -1   0 556.669 27.5365   3
   7  -1   0 545.940 27.4886   3
  -7  -1   0 538.209 27.4107   2
  -7  -1   0 502.315 27.3400   2
  -7  -1   0 527.817 27.3961   3
  -7   1   0 517.561 27.4805   3
   7   1   0 507.196 27.2676   3
  -7   1   0 550.504 27.5388   3
   7   1   0 502.900 27.3503   2
  -7   1   0 550.428 27.5764   2
  -7   1   0 563.713 27.5755   2
  -9  -1   0 230.208 12.1858   2
  -9  -1   0 221.044 12.1798   2
  -9  -1   0 209.559 12.1384   3
   9  -1   0 221.426 12.3482   2
  -9  -1   0 233.181 12.2483   3
   9  -1   0 235.586 12.3432   3
   9  -1   0 214.050 12.2424   3
   9  -1   0 238.354 12.3929   2
  -9   1   0 227.001 12.3906   2
   9   1   0 210.775 12.0083   3
  -9   1   0 238.415 12.4139   2
  -9   1   0 214.502 12.2842   3
  -9   1   0 236.449 12.3809   3
   9   1   0 221.638 12.1720   2
 -11  -1   0 2718.11 129.880   2
  11  -1   0 2570.13 129.878   3
  11  -1   0 2686.17 130.036   2
 -11  -1   0 2602.19 129.867   2
  11  -1   0 2681.28 129.991   2
  11   1   0 2356.62 129.731   2
 -11   1   0 2480.62 129.955   2
 -11   1   0 2564.37 129.943   3
 -11   1   0 2631.92 129.982   2
 -11   1   0 2424.68 129.871   3
  13  -1   0 53.0587 4.72745   2
  13  -1   0 49.6887 4.76418   2
 -13  -1   0 58.7966 4.69532   3
  13  -1   0 58.7491 4.79709   3
 -13  -1   0 50.2682 4.50650   3
 -13  -1   0 63.0293 4.64074   2
 -13  -1   0 57.6108 4.61031   2
 -13   1   0 53.4029 4.81982   3
  13   1   0 59.3488 4.60507   2
 -13   1   0 49.7248 4.62692   3
 -13   1   0 60.0900 4.90217   2
  13   1   0 60.2849 4.54826   2
  13   1   0 60.1706 4.47491   3
 -13   1   0 47.8611 4.28480   2
  15  -1   0 874.040 45.3141   2
 -15  -1   0 891.568 45.2171   2
  15  -1   0 809.932 45.2571   2
  15  -1   0 866.476 45.1959   3
 -15  -1   0 895.994 45.2801   3
 -15  -1   0 887.052 45.2669   2
 -15  -1   0 890.698 45.2907   3
  15   1   0 886.175 45.1916   2
 -15   1   0 854.080 45.3351   2
  15   1   0 885.612 44.9984   3
  15   1   0 858.933 45.2174   2
 -15   1   0 884.993 45.3880   3
 -15   1   0 846.402 45.3744   2
 -15   1   0 871.063 45.3855   3
 -17  -1   0 12.9365 2.88664   3
  17  -1   0 15.0704 3.18690   2
  17  -1   0 13.5221 3.15104   2
  17  -1   0 14.0728 2.93117   3
 -17  -1   0 12.9130 2.83826   2
 -17  -1   0 9.54494 2.88411   2
 -17  -1   0 19.6549 3.40352   3
 -17   1   0 19.1029 3.48499   2
 -17   1   0 18.0862 3.32183   2
  17   1   0 15.6520 3.01878   2
  17   1   0 11.9312 2.91197   2
 -17   1   0 16.5085 3.27897   3
  17   1   0 11.4443 2.50905   3
 -17   1   0 15.9513 3.20976   3
 -19  -1   0 1.49322 2.50736   2
  19  -1   0 1.40125 2.38862   3
 -19  -1   0 2.95674 2.39383   3
  19  -1   0 4.02258 2.82719   2
  19  -1   0 0.31439 2.61625   2
 -19  -1   0 1.78710 2.62720   3
 -19   1   0 7.62197 3.08005   2
 -19   1   0 2.53042 2.47181   2
  19   1   0 2.24194 2.64142   2
  19   1   0 0.72934 2.25056   2
 -19   1   0 0.87376 2.69137   3
  19   1   0 4.15565 2.19560   3
 -19   1   0 3.07977 2.53093   3
 -21  -1   0 8.89882 2.97434   3
  21  -1   0 6.98186 3.47492   2
 -21  -1   0 5.17994 3.25924   2
  21  -1   0 14.2263 2.91021   3
 -21  -1   0 11.2003 3.49977   3
  21  -1   0 9.21464 3.31268   2
 -21   1   0 15.0733 3.87414   3
 -21   1   0 7.48078 3.34581   2
 -21   1   0 7.86603 3.12203   3
  21   1   0 16.2479 3.50801   2
  21   1   0 9.25311 3.31519   2
 -23  -1   0 168.804 11.4489   3
 -23  -1   0 150.589 10.6951   3
  23  -1   0 134.994 10.4946   2
  23  -1   0 161.092 11.3048   2
 -23   1   0 162.668 11.2454   2
  23   1   0 152.245 10.8291   2
  23   1   0 144.877 10.4697   2
 -23   1   0 168.337 11.7085   3
 -23   1   0 145.844 11.1716   3
 -25  -1   0 9.47790 3.98534   3
  25  -1   0 0.77179 3.44948   2
  25   1   0 0.65865 3.19111   2
 -25   1   0 4.26792 3.83156   3
 -25   1   0 3.36020 3.73840   2
   0  -2   0 2277.58 119.120   1
   0   2   0 2384.41 119.079   1
  -2  -2   0 106.647 5.32194   2
   2  -2   0 102.449 5.55274   2
   2  -2   0 99.3602 5.55322   2
  -2  -2   0 98.4438 5.25888   3
   2  -2   0 95.1646 5.51696   3
   2  -2   0 102.015 5.54058   3
   2   2   0 102.419 5.32291   2
   2   2   0 93.7362 5.14261   3
  -2   2   0 106.325 5.55557   2
  -2   2   0 109.752 5.53939   3
  -6  -2   0 7456.43 381.770   1
   6  -2   0 7928.41 384.674   1
   6   2   0 7145.29 381.020   1
  -6   2   0 7326.72 384.101   1
   6   2   0 7707.25 381.179   1
   8  -2   0 361.899 18.7507   2
   8  -2   0 373.322 18.7532   3
   8  -2   0 350.253 18.6740   3
  -8  -2   0 336.364 18.4086   3
  -8  -2   0 333.839 18.4205   3
  -8  -2   0 354.926 18.4166   2
  -8  -2   0 345.254 18.4454   2
   8  -2   0 354.004 18.7314   2
  -8   2   0 368.051 18.7559   3
   8   2   0 332.881 18.2369   3
  -8   2   0 373.246 18.7511   3
  -8   2   0 342.944 18.7465   2
   8   2   0 368.484 18.4824   2
   8   2   0 348.485 18.4297   2
  -8   2   0 365.278 18.6933   2
 -10  -2   0 217.326 11.9101   2
  10  -2   0 223.758 12.2671   2
 -10  -2   0 213.294 11.9482   2
  10  -2   0 221.698 12.2803   3
  10  -2   0 215.725 12.1912   2
 -10  -2   0 217.034 11.9982   3
 -10   2   0 225.232 12.3037   2
 -10   2   0 206.073 12.1857   3
 -10   2   0 226.029 12.2914   3
  10   2   0 228.585 11.9728   2
 -10   2   0 219.748 12.3330   2
  12  -2   0 3.07832 2.01695   2
 -12  -2   0 3.91754 1.86969   2
 -12  -2   0 1.04810 1.49925   3
  12  -2   0 2.62474 1.96598   3
  12  -2   0 3.75646 2.12644   2
 -12  -2   0 1.43202 1.64006   3
 -12  -2   0 2.43573 1.80785   2
  12   2   0 4.35828 1.30889   2
 -12   2   0 3.37619 2.07546   3
 -12   2   0 3.65466 1.73891   2
 -12   2   0 0.19223 1.77661   3
 -12   2   0 -0.2682 1.99201   2
  12   2   0 3.75172 1.93089   2
 -14  -2   0 363.997 20.1851   3
  14  -2   0 367.334 20.4904   2
  14  -2   0 369.357 20.4111   3
 -14  -2   0 390.473 20.2833   3
  14  -2   0 374.353 20.4806   2
 -14  -2   0 366.333 20.1824   2
 -14  -2   0 398.678 20.2982   2
 -14   2   0 376.938 20.5127   2
 -14   2   0 342.952 20.3488   3
 -14   2   0 387.354 20.6051   3
 -14   2   0 375.701 20.6115   2
  14   2   0 384.646 20.2112   2
 -16  -2   0 16.7613 2.87951   3
 -16  -2   0 17.3671 2.92179   2
  16  -2   0 18.1069 3.45969   2
 -16  -2   0 19.6622 3.27713   3
  16  -2   0 18.7024 3.38766   3
 -16  -2   0 21.7699 3.13456   2
  16  -2   0 23.5573 3.53558   2
 -16   2   0 19.3718 3.44375   2
 -16   2   0 18.1549 3.35052   2
 -16   2   0 19.0702 3.42665   3
 -16   2   0 15.0715 3.17726   3
  16   2   0 22.1502 3.14137   2
  18  -2   0 30.6860 4.17892   3
 -18  -2   0 23.5422 3.85046   3
 -18  -2   0 23.8687 3.61470   3
  18  -2   0 29.9913 4.12528   2
  18  -2   0 22.2383 3.94075   2
 -18   2   0 29.5946 4.42342   2
 -18   2   0 33.6927 4.37922   3
 -18   2   0 29.9121 4.14745   2
  18   2   0 26.6761 3.89047   2
 -18   2   0 21.9500 3.82657   3
 -20  -2   0 102.680 7.82446   3
  20  -2   0 86.8362 7.85872   2
  20  -2   0 100.192 8.34399   2
  20  -2   0 106.849 8.09459   3
 -20  -2   0 107.729 8.27373   3
 -20   2   0 107.971 8.32807   3
 -20   2   0 110.379 8.48831   2
  20   2   0 95.7205 7.78824   2
 -20   2   0 109.558 8.59206   3
  22  -2   0 25.0003 4.83863   2
  22  -2   0 37.3199 4.88551   3
 -22  -2   0 38.1353 4.71759   3
 -22  -2   0 39.9106 5.06203   3
  22  -2   0 25.8666 4.56795   2
  22   2   0 45.8893 5.33216   2
 -22   2   0 28.3680 4.66577   3
 -22   2   0 37.4501 5.32521   2
 -22   2   0 32.7033 5.06584   3
 -24  -2   0 12.7043 3.89828   3
  24  -2   0 12.8643 3.67484   3
  24  -2   0 10.2565 3.99516   2
 -24   2   0 14.7014 4.23679   2
 -24   2   0 15.9588 4.34636   3
  24   2   0 10.7716 3.87812   2
 -26  -2   0 6.28265 3.67567   3
  26  -2   0 10.6297 4.30099   2
 -26   2   0 4.48886 3.91077   3
  26   2   0 1.88054 3.40944   2
   1  -3   0 33.2832 2.13613   3
  -1  -3   0 27.7203 1.96058   2
   1  -3   0 30.3832 2.11642   2
  -1  -3   0 28.6965 1.89855   3
   1  -3   0 31.9045 2.13170   2
   1   3   0 28.8312 2.00891   2
  -1   3   0 33.5070 2.05381   3
   1   3   0 25.8412 1.70935   3
   1   3   0 27.3749 1.69721   3
  -1   3   0 33.0597 2.02628   3
  -1   3   0 34.4193 2.15937   2
   3  -3   0 2216.73 126.621   1
  -3  -3   0 2455.28 124.164   1
  -3   3   0 2456.88 126.902   1
   3   3   0 2524.74 123.489   1
  -5  -3   0 188.078 9.85812   2
   5  -3   0 187.491 10.2955   3
  -5  -3   0 182.169 9.82355   3
   5  -3   0 193.875 10.3228   2
   5  -3   0 184.591 10.2576   2
   5   3   0 184.024 9.86689   2
  -5   3   0 191.632 10.2524   3
   5   3   0 183.220 9.85880   2
  -5   3   0 180.286 10.1737   3
  -5   3   0 193.518 10.2975   2
  -5   3   0 199.470 10.3304   2
  -7  -3   0 1647.68 78.9329   2
   7  -3   0 1529.30 79.2606   2
   7  -3   0 1503.53 79.2620   2
   7  -3   0 1543.78 79.2816   3
  -7  -3   0 1652.84 78.9398   3
  -7  -3   0 1633.64 78.9563   3
   7   3   0 1628.45 78.9227   2
  -7   3   0 1519.59 79.2562   2
  -7   3   0 1502.66 79.2113   3
  -7   3   0 1559.94 79.2392   3
  -7   3   0 1483.70 79.2639   2
   9  -3   0 2818.32 137.308   3
  -9  -3   0 2819.50 136.894   2
   9  -3   0 2766.42 137.284   2
  -9   3   0 2720.47 137.227   3
  -9   3   0 2571.05 137.165   3
  -9   3   0 2548.67 137.236   2
  -9   3   0 2783.79 137.292   2
  11  -3   0 334.438 18.7357   2
 -11  -3   0 350.566 18.3030   2
 -11  -3   0 333.442 18.3277   3
  11  -3   0 353.190 18.7752   2
 -11  -3   0 342.739 18.3400   3
  11  -3   0 358.491 18.8041   3
 -11   3   0 355.759 18.7976   2
  11   3   0 351.825 18.3053   2
 -11   3   0 323.967 18.7390   2
 -11   3   0 362.052 18.7856   3
  11   3   0 348.931 18.2968   2
 -11   3   0 333.126 18.6458   3
  13  -3   0 17.2525 3.00244   2
  13  -3   0 18.0806 2.98801   3
 -13  -3   0 17.4341 2.51258   3
  13  -3   0 15.4875 2.64259   2
 -13  -3   0 17.0295 2.44995   3
 -13  -3   0 18.3428 2.50911   2
  13   3   0 16.0970 2.51321   2
 -13   3   0 14.9766 2.60147   2
 -13   3   0 20.2548 3.13360   3
 -13   3   0 13.6485 2.67858   3
 -13   3   0 13.8861 3.09078   2
  13   3   0 17.7438 2.61189   2
  15  -3   0 3.66700 2.55601   2
 -15  -3   0 2.91706 1.86430   3
  15  -3   0 0.30395 2.28305   3
 -15  -3   0 1.71095 2.05624   3
  15  -3   0 -2.3930 2.27521   2
 -15  -3   0 0.17350 1.93429   2
  15   3   0 -0.7403 2.12930   2
 -15   3   0 0.15962 2.37428   3
  15   3   0 1.07125 1.97973   2
 -15   3   0 2.95101 2.53361   2
 -15   3   0 2.11507 2.28689   3
 -15   3   0 5.14441 2.76707   2
  17  -3   0 1.73112 2.65861   2
 -17  -3   0 2.56077 2.14479   3
 -17  -3   0 6.40298 2.48274   3
  17  -3   0 0.83058 2.59440   3
  17  -3   0 2.35756 2.76708   2
 -17   3   0 0.36986 2.51819   3
  17   3   0 3.48699 2.37998   2
 -17   3   0 4.46971 2.28832   2
  17   3   0 0.45348 2.09391   2
 -17   3   0 7.94022 3.26073   2
 -17   3   0 1.00979 2.68298   3
  19  -3   0 1254.08 67.7150   2
 -19  -3   0 1248.42 67.3957   3
  19  -3   0 1313.99 67.6892   3
 -19  -3   0 1362.39 67.6124   3
  19  -3   0 1335.39 67.9512   2
 -19   3   0 1278.38 67.7732   3
 -19   3   0 1376.84 68.0822   2
  19   3   0 1295.02 67.2691   2
 -19   3   0 1329.56 67.9017   3
  19   3   0 1322.28 67.3530   2
 -19   3   0 1250.15 67.7513   2
  21  -3   0 15.1301 3.65054   3
 -21  -3   0 14.2576 3.23796   3
  21  -3   0 13.4365 3.76438   2
 -21  -3   0 16.7835 3.74620   3
  21  -3   0 26.8352 4.64032   2
 -21   3   0 22.1249 4.46384   3
  21   3   0 19.5817 3.63979   2
 -21   3   0 22.4793 3.99456   3
  21   3   0 17.0979 3.91512   2
 -21   3   0 18.8818 4.50321   2
 -23  -3   0 -2.9951 2.26506   3
  23  -3   0 -0.3588 2.92098   3
  23  -3   0 1.34519 3.49338   2
  23  -3   0 -3.2292 2.85887   2
 -23  -3   0 0.17361 2.93571   3
 -23   3   0 3.94332 4.06036   2
  23   3   0 2.39655 2.46856   2
  23   3   0 2.43138 2.88646   2
 -23   3   0 -0.1684 3.25129   3
 -25  -3   0 2.50406 3.18836   3
  25  -3   0 -0.0619 3.43426   2
 -25   3   0 0.05958 3.68111   3
 -25   3   0 -3.1785 3.37749   2
  25   3   0 3.20556 2.91182   2
   0  -4   0 4991.16 247.894   1
   0   4   0 4699.71 246.844   1
  -2  -4   0 4421.68 215.080   1
   2  -4   0 4268.51 217.490   1
   2   4   0 4134.07 213.936   1
  -2   4   0 4015.94 216.462   1
  -4  -4   0 1004.17 53.1031   3
   4  -4   0 1074.44 53.5449   3
   4  -4   0 1056.81 53.5297   2
   4  -4   0 1103.91 53.5509   2
  -4  -4   0 1018.98 53.1067   2
  -4   4   0 1088.02 53.4517   3
   4   4   0 1030.23 53.1232   2
  -4   4   0 1053.49 53.5264   2
  -6  -4   0 291.212 15.0336   2
   6  -4   0 295.089 15.5910   2
   6  -4   0 295.532 15.6137   3
   6  -4   0 280.486 15.5285   2
  -6  -4   0 294.549 15.0541   3
   6   4   0 301.448 15.0637   2
  -6   4   0 265.353 15.5193   2
  -6   4   0 292.363 15.4850   3
   6   4   0 304.409 15.1000   2
  -6   4   0 276.514 15.4373   3
   8  -4   0 7034.46 377.198   1
  -8   4   0 6933.18 376.799   1
   8   4   0 7437.18 370.631   1
   8   4   0 7735.69 371.051   1
  10  -4   0 438.596 24.5972   2
 -10  -4   0 471.496 24.0753   2
 -10  -4   0 450.704 24.1362   3
  10  -4   0 455.387 24.6215   2
 -10  -4   0 496.720 24.1970   3
  10  -4   0 469.062 24.6962   3
  10   4   0 493.658 24.1570   2
 -10   4   0 458.835 24.5774   3
 -10   4   0 426.237 24.6048   2
 -10   4   0 456.039 24.6386   2
 -10   4   0 466.730 24.6055   3
  10   4   0 483.526 24.1464   2
 -12  -4   0 10.7565 2.02387   3
 -12  -4   0 13.9335 2.15298   3
  12  -4   0 10.4272 2.62983   2
 -12  -4   0 12.6360 2.04010   2
  12  -4   0 9.67337 2.62729   3
  12  -4   0 11.4460 2.74836   2
 -12   4   0 13.2023 2.79338   3
 -12   4   0 13.6341 2.62677   3
 -12   4   0 10.0825 2.84762   2
  12   4   0 12.9483 2.09234   2
  12   4   0 13.1005 2.25411   2
 -12   4   0 17.4267 3.01277   2
  14  -4   0 27.7996 3.79128   3
 -14  -4   0 19.7502 2.74632   2
 -14  -4   0 17.7007 2.65671   3
 -14  -4   0 26.1144 3.12561   3
  14  -4   0 28.8512 3.74410   2
  14  -4   0 21.8933 3.24081   2
 -14   4   0 26.4412 3.73772   3
 -14   4   0 23.6072 3.35199   2
 -14   4   0 22.4656 3.42795   3
  14   4   0 21.9628 2.77523   2
 -14   4   0 22.9107 3.77429   2
  14   4   0 20.3786 2.91405   2
  16  -4   0 9.46101 3.23281   2
  16  -4   0 4.17260 2.83750   2
 -16  -4   0 11.7340 2.58849   3
  16  -4   0 14.0790 3.43172   3
 -16  -4   0 14.2092 2.82284   3
  16   4   0 15.0478 2.79220   2
 -16   4   0 8.45763 3.35415   2
  16   4   0 12.3942 2.47894   2
 -16   4   0 6.61719 3.14222   2
 -16   4   0 13.4874 3.29742   3
 -18  -4   0 138.076 8.82362   3
  18  -4   0 133.662 9.62504   2
 -18  -4   0 143.460 9.11638   3
  18  -4   0 126.378 9.27495   2
  18  -4   0 115.305 9.26244   3
 -18   4   0 116.880 9.15354   2
  18   4   0 137.130 8.72477   2
 -18   4   0 120.940 9.50310   2
 -18   4   0 123.125 9.18354   3
  18   4   0 141.640 8.80278   2
 -18   4   0 128.951 9.54848   3
  20  -4   0 17.9912 3.99291   2
  20  -4   0 19.8781 4.04933   3
 -20  -4   0 23.6626 3.71021   3
 -20  -4   0 17.1711 3.29556   3
  20  -4   0 27.1435 4.67995   2
 -20   4   0 25.1280 4.53351   2
  20   4   0 16.1378 3.52763   2
 -20   4   0 16.7801 3.68993   3
  20   4   0 21.1970 3.61957   2
 -20   4   0 21.3876 4.23148   3
 -22  -4   0 12.0466 3.64300   3
  22  -4   0 10.3965 4.09067   2
  22  -4   0 13.0245 3.61205   2
  22  -4   0 11.2027 3.69707   3
 -22  -4   0 10.7367 2.99528   3
 -22   4   0 5.65418 4.17746   2
 -22   4   0 13.1834 4.05627   3
  22   4   0 15.3899 3.50289   2
  22   4   0 16.1583 3.60923   2
  24  -4   0 63.5476 7.56056   3
  24  -4   0 75.9980 8.14577   2
 -24  -4   0 80.3623 7.57749   3
  24   4   0 64.6660 6.92214   2
 -24   4   0 66.0629 8.05933   2
 -24   4   0 70.4622 8.12308   3
  24   4   0 67.3956 6.84170   2
   1  -5   0 114.576 6.39479   2
   1  -5   0 117.432 6.46678   3
  -1  -5   0 105.993 6.25578   2
   1  -5   0 110.954 6.43468   2
  -1  -5   0 115.268 6.28613   3
  -1   5   0 113.487 6.18842   3
  -1   5   0 113.331 6.41261   2
  -1   5   0 110.205 6.17193   3
   1   5   0 108.211 5.82613   3
   1   5   0 111.045 6.33007   2
   1   5   0 117.828 5.86025   3
   3  -5   0 1768.91 91.8886   2
   3  -5   0 1814.20 91.9144   3
  -3  -5   0 1757.55 91.5366   2
   3  -5   0 1864.33 91.9188   2
  -3  -5   0 1843.73 91.5848   3
   3   5   0 1865.80 91.5770   2
  -3   5   0 1843.47 91.7715   3
  -3   5   0 1823.75 91.9147   2
  -3   5   0 1794.68 91.7470   3
  -5  -5   0 46.3133 2.95741   2
   5  -5   0 44.6875 3.63243   2
   5  -5   0 43.1778 3.61992   2
   5  -5   0 46.2198 3.81388   3
  -5  -5   0 46.1403 2.98116   3
  -5   5   0 43.0961 3.52855   3
   5   5   0 49.7424 3.08344   2
  -5   5   0 46.6611 3.91170   2
   7  -5   0 213.228 12.7097   2
  -7  -5   0 233.329 12.1506   3
   7  -5   0 219.571 12.7080   2
   7  -5   0 221.397 12.7927   3
  -7  -5   0 244.667 12.1259   2
  -7   5   0 218.426 12.6009   3
  -7   5   0 222.019 12.6168   3
  -7   5   0 220.355 12.7584   2
   7   5   0 247.872 12.1870   2
   7   5   0 247.197 12.1561   2
  -9  -5   0 8.30134 1.51604   3
   9  -5   0 9.17064 1.97939   2
   9  -5   0 10.2547 2.30179   2
   9  -5   0 4.80648 2.15101   3
  -9  -5   0 10.2358 1.65126   3
  -9  -5   0 7.38157 1.48745   2
   9   5   0 7.23242 1.59944   2
   9   5   0 8.91852 1.62212   2
  -9   5   0 8.56321 2.44707   2
  -9   5   0 3.92238 1.91433   3
  -9   5   0 9.41901 2.18005   3
 -11  -5   0 351.831 18.1959   3
  11  -5   0 346.690 18.8015   2
 -11  -5   0 334.631 18.0048   2
 -11  -5   0 343.254 18.1387   3
  11  -5   0 336.359 18.6890   2
  11   5   0 363.243 18.1079   2
 -11   5   0 312.787 18.7703   2
  11   5   0 334.254 18.0674   2
 -11   5   0 350.584 18.7802   3
 -11   5   0 338.104 18.6808   3
  13  -5   0 971.677 52.2769   2
 -13  -5   0 1045.82 51.8021   3
  13  -5   0 980.550 52.3908   2
 -13  -5   0 961.197 51.7504   3
 -13  -5   0 1001.46 51.6166   2
  13  -5   0 1055.40 52.5109   3
 -13   5   0 1019.62 52.3427   3
  13   5   0 1039.85 51.6952   2
  13   5   0 1058.76 51.7149   2
 -13   5   0 978.999 52.4462   2
 -13   5   0 988.703 52.2660   3
  15  -5   0 1037.78 54.7753   2
  15  -5   0 1062.16 54.9067   2
 -15  -5   0 1021.70 54.1721   3
  15  -5   0 1109.32 54.9655   3
 -15  -5   0 1072.09 54.2002   3
 -15   5   0 1014.23 54.6335   3
  15   5   0 1106.94 54.0735   2
  15   5   0 1059.13 54.0206   2
 -15   5   0 979.696 54.8007   2
 -15   5   0 1062.07 54.7339   3
  17  -5   0 21.9766 4.02054   3
 -17  -5   0 13.9727 2.97476   3
 -17  -5   0 17.1174 2.87087   3
  17  -5   0 17.2873 3.56230   2
  17  -5   0 20.9484 3.95306   2
 -17   5   0 20.3018 3.74295   3
 -17   5   0 11.6792 3.89627   2
  17   5   0 16.4239 2.96297   2
 -17   5   0 15.0474 3.44802   3
  17   5   0 16.3579 2.95879   2
  19  -5   0 2.54699 3.13272   3
 -19  -5   0 1.28509 2.26139   3
  19  -5   0 0.57956 3.26809   2
 -19  -5   0 2.42421 2.55404   3
  19  -5   0 -1.2219 2.71293   2
 -19   5   0 6.26425 3.29030   3
 -19   5   0 2.86959 2.72207   2
  19   5   0 2.30017 2.47882   2
  19   5   0 2.49153 2.62208   2
 -21  -5   0 3.26277 2.91455   3
  21  -5   0 1.66516 3.48451   2
  21  -5   0 -0.9978 2.82609   2
 -21  -5   0 3.85131 2.40911   3
  21  -5   0 -2.3783 3.12028   3
  21   5   0 2.63000 2.81659   2
 -21   5   0 1.36103 3.59500   2
  21   5   0 2.58092 2.47052   2
 -21   5   0 0.31720 3.20092   3
  23  -5   0 165.417 12.2816   3
  23  -5   0 161.134 12.4098   2
 -23  -5   0 180.472 11.8551   3
  23   5   0 173.463 11.2747   2
 -23   5   0 168.177 12.6591   2
 -23   5   0 174.348 12.5371   3
  23   5   0 175.934 11.3846   2
   0  -6   0 1324.43 70.9481   2
   0  -6   0 1353.01 70.9388   2
   0  -6   0 1409.18 71.0216   3
   0   6   0 1368.37 70.6151   3
   0   6   0 1552.70 71.0551   2
   0   6   0 1417.69 70.6395   3
   2  -6   0 587.070 27.8443   3
   2  -6   0 550.483 27.7455   2
  -2  -6   0 512.100 27.4306   2
  -2  -6   0 516.231 27.4976   3
   2  -6   0 535.327 27.7566   2
  -2   6   0 526.674 27.4741   3
  -2   6   0 528.675 27.4707   3
   2   6   0 516.468 27.4568   2
  -2   6   0 564.149 27.7972   2
  -4  -6   0 447.588 23.2212   3
   4  -6   0 445.394 23.6437   2
   4  -6   0 470.234 23.7548   3
   4  -6   0 457.427 23.6585   2
  -4  -6   0 450.873 23.1534   2
  -4   6   0 447.231 23.6908   2
  -4   6   0 455.734 23.4547   3
  -4   6   0 448.449 23.4452   3
   4   6   0 447.697 23.1718   2
  -6  -6   0 71.4261 4.08791   2
   6  -6   0 63.3381 4.84980   2
   6  -6   0 65.4482 5.04869   3
   6  -6   0 67.0938 4.82855   2
  -6  -6   0 69.6518 4.18172   3
   6   6   0 68.4151 4.11933   2
  -6   6   0 63.9947 4.64040   3
  -6   6   0 69.0716 5.15006   2
   8  -6   0 28.4325 3.43795   2
  -8  -6   0 24.9681 2.38175   2
   8  -6   0 25.5281 3.23949   3
   8  -6   0 27.0474 3.26878   2
  -8   6   0 29.0776 3.27082   3
   8   6   0 27.1439 2.56251   2
  -8   6   0 32.2966 3.65616   2
   8   6   0 30.6064 2.57293   2
 -10  -6   0 29.9729 3.06420   3
 -10  -6   0 29.7309 2.72717   2
 -10  -6   0 30.1186 3.02929   3
  10  -6   0 28.6684 3.66781   2
  10  -6   0 23.9187 3.50631   3
  10  -6   0 30.4913 3.75489   2
  10   6   0 30.0560 2.96514   2
  10   6   0 32.8277 3.06054   2
 -10   6   0 26.7673 3.39620   3
 -10   6   0 26.0289 3.65948   2
 -10   6   0 25.3767 3.34173   3
 -12  -6   0 1385.79 70.4680   3
  12  -6   0 1219.85 70.9818   2
  12  -6   0 1403.12 71.2601   3
 -12  -6   0 1380.05 70.2331   2
  12  -6   0 1337.28 71.1066   2
 -12  -6   0 1438.89 70.4843   3
  12   6   0 1474.10 70.3230   2
 -12   6   0 1365.37 70.9975   3
 -12   6   0 1358.30 71.2011   2
 -12   6   0 1403.20 71.0538   3
  12   6   0 1454.23 70.3353   2
 -14  -6   0 202.737 11.4041   3
  14  -6   0 193.883 12.2567   3
 -14  -6   0 202.909 11.4142   3
  14  -6   0 191.193 12.1122   2
  14  -6   0 204.923 12.3793   2
  14   6   0 203.912 11.1949   2
  14   6   0 198.962 11.1719   2
 -14   6   0 190.889 12.0535   3
 -14   6   0 183.989 11.9293   3
 -14   6   0 172.110 12.1415   2
 -16  -6   0 0.09231 1.91540   3
  16  -6   0 0.09394 3.04360   3
 -16  -6   0 1.98637 2.17543   3
  16  -6   0 1.85238 2.65936   2
  16  -6   0 3.37848 3.05151   2
  16   6   0 -1.3187 2.00859   2
  16   6   0 2.12394 2.18245   2
 -16   6   0 -2.2388 2.61653   3
 -16   6   0 5.71577 3.49574   2
 -16   6   0 -0.6563 2.47203   3
  18  -6   0 54.1818 6.37073   2
 -18  -6   0 68.1512 5.65355   3
  18  -6   0 49.6490 5.91402   2
 -18  -6   0 43.4335 5.05704   3
  18  -6   0 62.9529 6.47144   3
  18   6   0 59.0038 5.34167   2
 -18   6   0 56.9505 6.58558   3
  18   6   0 53.4831 4.96963   2
 -18   6   0 55.7488 6.66574   2
  20  -6   0 0.10887 2.96833   2
 -20  -6   0 1.39676 2.25957   3
  20  -6   0 -1.0019 3.05756   3
  20  -6   0 1.83097 3.40449   2
 -20  -6   0 2.17781 2.68121   3
  20   6   0 -0.7431 2.28422   2
 -20   6   0 5.84714 3.36068   3
  20   6   0 3.40448 2.68110   2
 -20   6   0 0.71873 3.64041   2
  22  -6   0 12.7188 4.32576   3
 -22  -6   0 12.7828 3.17612   3
  22  -6   0 7.28196 4.29541   2
 -22  -6   0 17.3732 3.80416   3
  22   6   0 11.1381 3.13926   2
 -22   6   0 4.02146 4.16975   2
  22   6   0 11.2935 3.22145   2
 -22   6   0 6.39097 3.83434   3
  24  -6   0 15.2507 4.83234   3
  24  -6   0 9.56386 4.41372   2
 -24  -6   0 3.60513 3.20714   3
  24   6   0 2.79836 3.26670   2
 -24   6   0 -1.5574 4.46183   2
  24   6   0 3.98487 3.22848   2
 -24   6   0 1.74419 4.08295   3
   1  -7   0 829.439 42.4613   2
   1  -7   0 778.170 42.4476   2
  -1  -7   0 830.309 42.3129   2
   1  -7   0 877.236 42.6042   3
  -1  -7   0 805.937 42.4067   3
   1   7   0 815.868 42.3517   2
  -1   7   0 852.511 42.0832   3
  -1   7   0 844.398 42.0719   3
  -1   7   0 846.891 42.5198   2
   3  -7   0 46.3459 3.77567   2
  -3  -7   0 40.6199 3.07721   2
   3  -7   0 43.3885 3.58922   2
  -3  -7   0 48.8530 3.34526   3
   3  -7   0 48.3156 3.85211   3
  -3   7   0 41.5061 3.23445   3
  -3   7   0 41.7105 3.86907   2
  -3   7   0 46.2978 3.33934   3
   3   7   0 44.3604 3.26574   2
   5  -7   0 55.4992 4.63697   2
   5  -7   0 61.7623 4.88969   3
   5  -7   0 62.3164 4.70636   2
  -5  -7   0 61.5235 3.90404   2
  -5  -7   0 62.7159 4.11256   3
   5   7   0 74.2061 4.12365   2
  -5   7   0 61.2190 4.47109   3
  -5   7   0 64.9269 4.44115   3
  -5   7   0 62.0758 4.75863   2
   7  -7   0 5.50511 2.31730   3
  -7  -7   0 4.37410 1.35217   3
  -7  -7   0 5.69575 1.27506   2
   7  -7   0 6.00757 2.34614   2
   7  -7   0 4.38411 2.04000   2
   7   7   0 3.54975 1.37333   2
  -7   7   0 4.70294 1.86352   3
  -7   7   0 1.94403 2.32504   2
  -7   7   0 3.53575 1.81555   3
   7   7   0 4.05848 1.35429   2
  -9  -7   0 12.4991 1.93937   3
  -9  -7   0 12.2657 1.65966   2
   9  -7   0 11.9613 2.74734   2
   9  -7   0 10.4787 2.67513   2
   9  -7   0 14.4405 3.05545   3
   9   7   0 16.7582 1.99264   2
   9   7   0 11.8014 1.81965   2
  -9   7   0 10.4507 2.36035   3
  -9   7   0 11.4303 2.82445   2
  11  -7   0 156.627 10.2071   2
  11  -7   0 172.201 10.5110   3
  11  -7   0 155.325 10.1680   2
 -11  -7   0 167.434 9.35713   3
 -11  -7   0 163.372 8.97504   2
 -11  -7   0 161.191 9.35534   3
 -11   7   0 163.748 10.0648   3
  11   7   0 162.221 9.09568   2
 -11   7   0 144.750 9.85697   3
 -11   7   0 156.421 10.3178   2
  11   7   0 163.866 9.17122   2
  13  -7   0 10.4649 3.01239   2
 -13  -7   0 6.51260 2.00406   3
  13  -7   0 6.43016 3.06610   3
 -13  -7   0 5.47349 1.90382   3
  13  -7   0 1.21821 2.72219   2
  13   7   0 6.39248 1.98273   2
 -13   7   0 1.76944 2.38318   3
 -13   7   0 0.48936 2.82418   2
 -13   7   0 4.53309 2.64925   3
  13   7   0 4.42490 1.97590   2
 -15  -7   0 166.842 10.3694   3
  15  -7   0 174.338 11.6974   3
  15  -7   0 175.839 11.5136   2
 -15  -7   0 174.680 10.4201   3
  15  -7   0 176.172 11.3652   2
 -15   7   0 171.295 11.6518   2
  15   7   0 164.595 10.0643   2
 -15   7   0 178.270 11.2350   3
  15   7   0 173.773 10.0647   2
  17  -7   0 293.632 18.0285   3
 -17  -7   0 302.091 16.9616   3
 -17  -7   0 301.234 16.9783   3
  17  -7   0 292.776 17.8672   2
  17  -7   0 271.819 17.8084   2
  17   7   0 311.414 16.5958   2
 -17   7   0 302.214 18.2628   2
  17   7   0 309.653 16.6345   2
 -17   7   0 301.106 17.8941   3
  19  -7   0 176.546 12.2769   3
 -19  -7   0 166.905 11.0125   3
  19  -7   0 180.654 12.2129   2
 -19  -7   0 159.982 10.8220   3
  19   7   0 174.111 10.6368   2
 -19   7   0 174.171 12.3289   2
  19   7   0 171.538 10.4847   2
 -19   7   0 179.834 11.9558   3
 -21  -7   0 197.415 12.2279   3
  21  -7   0 183.832 13.3840   3
 -21  -7   0 173.478 11.7912   3
  21  -7   0 196.991 13.3486   2
  21   7   0 180.960 11.4334   2
 -21   7   0 181.061 13.4141   2
 -21   7   0 179.345 12.8832   3
  21   7   0 188.517 11.6266   2
  23  -7   0 20.1377 5.24160   3
 -23  -7   0 22.9288 4.28440   3
  23  -7   0 22.4519 5.39518   2
 -23   7   0 14.7962 4.87124   3
  23   7   0 17.7908 3.85476   2
  23   7   0 18.0541 3.69578   2
 -23   7   0 13.5662 5.11645   2
   0  -8   0 12.1493 1.96850   3
   0  -8   0 12.5782 2.01091   2
   0  -8   0 11.3240 1.82821   2
   0   8   0 12.8245 2.08579   2
  -2  -8   0 8.50133 1.67763   3
   2  -8   0 8.16107 1.97859   2
  -2  -8   0 7.55227 1.57574   2
   2  -8   0 9.03246 1.94169   2
  -2  -8   0 6.33283 1.57681   2
   2  -8   0 11.3129 2.12981   3
  -2   8   0 9.29150 2.07188   2
   2   8   0 6.93159 1.70162   2
  -2   8   0 9.03532 1.36059   3
  -2   8   0 8.54747 1.26781   3
  -4  -8   0 155.639 8.95034   2
   4  -8   0 165.307 9.74002   2
   4  -8   0 156.215 9.53559   2
   4  -8   0 169.781 9.84898   3
  -4  -8   0 166.395 9.23893   3
  -4   8   0 173.826 9.86214   2
  -4   8   0 171.642 9.25631   3
   4   8   0 162.233 9.07382   2
  -4   8   0 161.902 9.18984   3
  -6  -8   0 563.344 29.2721   3
   6  -8   0 570.718 29.9199   2
   6  -8   0 591.772 30.0829   3
  -6  -8   0 546.186 29.0050   2
   6  -8   0 579.539 29.9611   2
   6   8   0 572.929 29.0767   2
  -6   8   0 567.163 29.9133   2
  -6   8   0 578.795 29.5720   3
  -6   8   0 538.454 29.4811   3
   8  -8   0 35.3992 4.33127   2
  -8  -8   0 40.1628 3.52429   3
   8  -8   0 46.7147 4.82368   2
   8  -8   0 46.8564 5.04899   3
  -8  -8   0 42.2307 3.10996   2
   8   8   0 40.8720 3.29427   2
   8   8   0 45.1827 3.41806   2
  -8   8   0 46.0955 4.29026   3
  -8   8   0 44.2891 4.12967   3
  -8   8   0 41.3669 4.65474   2
  10  -8   0 73.8632 6.43599   3
  10  -8   0 71.7434 6.20042   2
 -10  -8   0 74.3130 4.60966   2
  10  -8   0 76.8131 6.07940   2
 -10  -8   0 70.2599 5.06933   3
  10   8   0 78.2033 4.76228   2
 -10   8   0 66.6791 6.15977   2
 -10   8   0 74.7373 5.75691   3
  10   8   0 75.9632 4.85547   2
  12  -8   0 4.49498 2.69913   2
 -12  -8   0 4.08495 1.75798   3
  12  -8   0 6.58070 3.06749   3
  12  -8   0 9.77412 2.87801   2
 -12  -8   0 2.88110 1.75098   3
 -12   8   0 7.05104 3.06642   2
  12   8   0 5.03712 1.71573   2
  12   8   0 4.49947 1.70842   2
 -12   8   0 12.0026 2.67082   3
 -14  -8   0 60.6203 4.89453   3
  14  -8   0 59.0964 6.32849   3
  14  -8   0 59.2401 6.19423   2
 -14  -8   0 55.9677 4.78738   3
  14   8   0 55.0216 4.44113   2
 -14   8   0 43.3411 5.58591   3
 -14   8   0 61.5571 6.93667   2
  14   8   0 56.3761 4.37831   2
  16  -8   0 340.709 21.0286   2
 -16  -8   0 357.528 19.9580   3
  16  -8   0 352.870 21.2818   3
 -16  -8   0 380.055 20.0421   3
 -16   8   0 356.770 20.7040   3
 -16   8   0 349.737 21.2572   2
  16   8   0 375.290 19.4796   2
  16   8   0 378.034 19.4950   2
 -18  -8   0 19.5854 3.23117   3
  18  -8   0 18.3192 4.55712   3
 -18  -8   0 16.1696 3.27199   3
  18  -8   0 16.0299 4.37583   2
 -18   8   0 16.8496 4.70068   2
  18   8   0 18.8194 2.90692   2
  18   8   0 19.3499 3.04359   2
 -18   8   0 12.0338 3.89292   3
 -20  -8   0 36.3846 4.71698   3
  20  -8   0 39.3417 6.22938   3
  20  -8   0 50.0582 6.41040   2
 -20  -8   0 35.4692 4.56978   3
  20   8   0 32.6918 4.10555   2
 -20   8   0 50.1607 6.13770   3
  20   8   0 50.2418 4.92618   2
 -20   8   0 43.6908 6.66720   2
  22  -8   0 237.298 16.6489   2
  22  -8   0 240.579 16.5747   3
 -22  -8   0 238.501 15.3077   3
  22   8   0 261.997 14.5586   2
 -22   8   0 241.487 16.8082   2
  22   8   0 258.167 14.5026   2
  -1  -9   0 1.12182 1.56845   3
   1  -9   0 -0.4968 1.45059   2
  -1  -9   0 1.98863 1.48807   2
  -1  -9   0 1.06649 1.52273   2
   1  -9   0 -0.9738 1.67730   3
   1  -9   0 2.42373 1.72314   2
  -1   9   0 0.20678 1.72536   2
   1   9   0 2.56448 1.72557   2
   3  -9   0 12.7788 2.31213   2
  -3  -9   0 10.4879 1.80421   2
  -3  -9   0 10.9914 1.76114   2
   3  -9   0 7.08893 2.28610   3
  -3  -9   0 13.1985 2.08175   3
   3  -9   0 11.9580 2.46423   2
   3   9   0 10.6859 1.88542   2
  -3   9   0 12.6271 1.63350   3
  -3   9   0 13.0396 1.56285   3
  -3   9   0 10.1174 2.44626   2
  -5  -9   0 77.1313 5.06845   2
  -5  -9   0 79.5099 5.55220   3
   5  -9   0 83.0123 6.25174   2
   5  -9   0 97.9943 6.70264   3
   5  -9   0 88.5106 6.02772   2
  -5   9   0 99.7484 6.63069   2
  -5   9   0 92.6516 5.68640   3
  -5   9   0 86.9266 5.51881   3
   5   9   0 74.5203 5.24561   2
   7  -9   0 123.920 8.35749   2
  -7  -9   0 129.372 7.05216   2
   7  -9   0 120.934 8.19842   2
  -7  -9   0 131.313 7.57395   3
   7  -9   0 130.724 8.77598   3
   7   9   0 134.170 7.22018   2
  -7   9   0 115.083 8.24718   2
  -7   9   0 122.329 8.14880   3
  -7   9   0 117.485 7.79652   3
   9  -9   0 7.38324 2.95278   2
   9  -9   0 7.12032 2.93778   3
  -9  -9   0 8.94071 1.89363   3
   9  -9   0 4.12278 2.71177   2
  -9   9   0 7.24078 2.34075   3
   9   9   0 10.4616 1.73684   2
   9   9   0 11.8667 1.72146   2
  -9   9   0 9.50399 2.98482   2
 -11  -9   0 1.92074 1.63755   3
  11  -9   0 -0.2573 2.61634   3
  11  -9   0 2.55185 2.63011   2
  11   9   0 2.30370 1.43798   2
 -11   9   0 1.88639 2.77321   2
  11   9   0 1.83795 1.47234   2
 -11   9   0 2.99873 2.18932   3
  13  -9   0 -1.7873 2.74315   3
  13  -9   0 0.40288 2.70050   2
 -13  -9   0 -0.8066 1.66103   3
 -13  -9   0 0.16973 1.70129   3
 -13   9   0 -1.4377 2.88812   2
  13   9   0 0.95952 1.44397   2
  13   9   0 1.61459 1.54939   2
 -15  -9   0 19.3145 3.01727   3
  15  -9   0 15.7706 4.11780   3
  15  -9   0 21.2219 4.19885   2
 -15  -9   0 16.4285 2.76973   3
  15   9   0 17.5566 2.39546   2
  15   9   0 20.5158 2.50370   2
 -15   9   0 18.3926 4.56557   2
 -15   9   0 20.5652 3.65342   3
 -17  -9   0 217.115 12.7569   3
  17  -9   0 213.467 14.0672   2
  17  -9   0 194.226 14.2989   3
 -17  -9   0 222.236 12.7345   3
 -17   9   0 204.529 13.5472   3
  17   9   0 210.228 11.8047   2
 -17   9   0 188.647 14.0220   2
  17   9   0 217.729 11.8391   2
  19  -9   0 201.157 14.2709   3
  19  -9   0 211.263 13.9990   2
 -19  -9   0 191.397 12.3878   3
 -19  -9   0 186.649 12.2281   3
 -19   9   0 191.054 14.1655   2
  19   9   0 198.607 11.4640   2
 -19   9   0 190.424 13.2389   3
  19   9   0 203.693 11.3636   2
  21  -9   0 84.5032 9.56714   3
  21  -9   0 100.406 10.5602   2
 -21  -9   0 109.921 8.33572   3
  21   9   0 100.625 7.05800   2
 -21   9   0 98.8079 10.1282   2
  21   9   0 103.069 6.99271   2
   0 -10   0 13.2966 2.23784   2
   0 -10   0 9.16286 2.31188   3
   0  10   0 12.8687 2.39126   2
  -2 -10   0 62.3579 4.35814   2
   2 -10   0 60.2843 5.16871   3
   2 -10   0 54.4891 4.72507   2
  -2 -10   0 62.9441 4.78500   3
  -2  10   0 58.5203 4.93614   2
   2  10   0 55.9652 4.41996   2
   4 -10   0 0.69322 2.12530   3
  -4 -10   0 3.36697 1.78215   3
  -4 -10   0 2.53073 1.48317   2
   4 -10   0 1.87946 2.07638   2
  -4  10   0 3.72888 2.24732   2
  -4  10   0 1.04305 1.24866   3
  -4  10   0 2.82949 1.33772   3
   4  10   0 0.68431 1.56602   2
  -6 -10   0 20.4054 2.61219   3
   6 -10   0 21.3401 3.06701   2
   6 -10   0 23.4715 3.56516   3
  -6 -10   0 20.7322 2.28130   2
   6  10   0 23.2219 2.61368   2
  -6  10   0 19.6235 2.48347   3
  -6  10   0 25.7099 3.68507   2
   8 -10   0 97.2213 7.55027   3
   8 -10   0 99.0360 7.29106   2
  -8 -10   0 102.930 6.33792   3
   8  10   0 89.9970 5.57491   2
   8  10   0 93.7997 5.62763   2
  -8  10   0 93.9970 7.18889   2
  -8  10   0 93.5660 6.52680   3
  10 -10   0 19.4043 3.76588   3
  10 -10   0 17.8734 3.29993   2
 -10 -10   0 12.0467 2.28543   3
 -10  10   0 17.1397 3.01922   3
 -10  10   0 17.5262 3.72356   2
  10  10   0 12.3668 1.67782   2
  10  10   0 12.1840 1.69992   2
  12 -10   0 29.3577 4.24220   2
  12 -10   0 23.9931 4.38918   3
 -12 -10   0 20.4428 2.90365   3
 -12 -10   0 22.4210 2.99234   3
 -12  10   0 23.8110 3.44579   3
  12  10   0 25.9217 2.39087   2
  12  10   0 27.7902 2.47999   2
 -12  10   0 22.4445 4.26123   2
  14 -10   0 0.16016 3.03693   2
 -14 -10   0 0.92125 2.00385   3
 -14 -10   0 1.55033 2.06268   3
  14 -10   0 1.77459 3.43650   3
 -14  10   0 1.84988 3.55831   2
 -14  10   0 1.58037 2.50990   3
  14  10   0 1.52880 1.35283   2
  14  10   0 2.11223 1.33770   2
  16 -10   0 14.7214 4.52953   3
 -16 -10   0 11.1537 2.67128   3
 -16 -10   0 9.00462 2.77626   3
  16 -10   0 4.84444 3.80204   2
  16  10   0 11.1240 1.71962   2
  16  10   0 7.30544 1.72774   2
 -16  10   0 3.55586 4.20383   2
  18 -10   0 211.143 14.7100   2
 -18 -10   0 222.810 13.4646   3
 -18 -10   0 221.259 13.4006   3
  18 -10   0 210.996 15.2476   3
  18  10   0 231.803 11.9198   2
  18  10   0 220.202 11.8168   2
 -18  10   0 222.160 15.1738   2
   1 -11   0 2.96151 1.97029   2
   1 -11   0 0.93054 2.04331   3
  -1 -11   0 2.55072 1.71046   2
  -1 -11   0 -1.7202 1.86288   3
  -1  11   0 -0.0345 2.13820   2
   1  11   0 0.88147 1.91779   2
  -3 -11   0 129.415 7.87580   3
   3 -11   0 123.862 7.97820   2
   3 -11   0 123.229 8.34767   3
  -3 -11   0 115.777 7.16942   2
  -3  11   0 116.469 8.17111   2
   3  11   0 123.148 7.35503   2
  -5 -11   0 15.9462 2.52876   3
   5 -11   0 12.7710 3.16292   3
   5 -11   0 13.4116 2.84205   2
  -5 -11   0 13.7398 1.82233   2
  -5  11   0 16.9605 2.14381   3
   5  11   0 15.1923 2.00339   2
  -5  11   0 17.0997 3.20864   2
   7 -11   0 2.75233 2.19388   2
  -7 -11   0 4.11584 1.11870   2
  -7 -11   0 3.53685 1.85931   3
   7 -11   0 3.08005 2.78040   3
   7  11   0 2.63233 1.30229   2
   7  11   0 2.24642 1.31168   2
  -7  11   0 1.01368 2.72028   2
  -7  11   0 1.22771 1.61404   3
   9 -11   0 10.7260 3.01559   2
  -9 -11   0 17.5201 2.57332   3
   9 -11   0 10.7854 3.56319   3
  -9  11   0 21.5885 4.00507   2
   9  11   0 15.6955 1.56374   2
  -9  11   0 11.9822 2.40744   3
   9  11   0 18.1687 1.74397   2
  11 -11   0 30.9331 4.80554   3
  11 -11   0 35.9685 4.50248   2
 -11 -11   0 35.3535 3.96584   3
 -11  11   0 30.5306 4.97110   2
 -11  11   0 25.9431 3.57572   3
  13 -11   0 73.0295 7.98132   3
  13 -11   0 58.0259 6.78477   2
 -13 -11   0 71.8978 5.75877   3
 -13 -11   0 72.3028 5.77248   3
 -13  11   0 71.5429 8.24621   2
 -13  11   0 63.1672 6.20143   3
  15 -11   0 38.4093 5.78129   3
 -15 -11   0 43.6930 4.56898   3
 -15 -11   0 38.2270 4.66075   3
 -15  11   0 30.0921 5.64125   3
 -15  11   0 37.8356 6.31348   2
 -17 -11   0 2.80326 2.35034   3
  17 -11   0 3.06025 3.85966   3
 -17 -11   0 -2.9190 1.93315   3
 -17  11   0 -2.4166 3.48075   2
   0 -12   0 6.48989 2.52725   3
   0 -12   0 11.7141 2.30967   2
   0  12   0 12.9073 2.68103   2
  -2 -12   0 87.8165 6.62891   3
   2 -12   0 98.1466 7.19211   3
   2 -12   0 86.7186 6.38640   2
  -2 -12   0 89.9477 5.90400   2
  -2  12   0 95.8670 6.82134   2
   2  12   0 90.6136 6.14324   2
  -4 -12   0 6.27023 2.22619   3
   4 -12   0 3.05946 2.56410   3
  -4 -12   0 2.99122 1.42057   2
   4 -12   0 3.75614 2.23315   2
   4  12   0 4.26248 1.72093   2
  -4  12   0 1.76360 2.56430   2
   6 -12   0 3.24976 2.81539   3
  -6 -12   0 4.95196 2.11396   3
   6 -12   0 4.12586 2.36365   2
   6  12   0 8.33750 1.42438   2
  -6  12   0 4.09560 2.84376   2
   8 -12   0 0.78670 2.41355   2
   8 -12   0 0.19452 2.91009   3
  -8 -12   0 -0.3508 1.80737   3
  -8  12   0 3.40823 2.86830   2
  -8  12   0 1.74900 1.58454   3
  10 -12   0 -1.3575 3.02021   3
 -10 -12   0 2.10852 2.05046   3
  10 -12   0 -5.7458 2.56300   2
 -10  12   0 -3.4287 1.83279   3
 -10  12   0 1.98663 3.17478   2
  12 -12   0 18.0817 4.62680   3
  12 -12   0 8.76922 3.76164   2
 -12 -12   0 11.8077 2.68027   3
 -12 -12   0 8.90657 2.59014   3
 -12  12   0 6.61860 4.29257   2
 -14 -12   0 69.4865 6.06108   3
  14 -12   0 78.6138 8.40188   3
 -14 -12   0 72.2452 6.09759   3
 -14  12   0 88.5039 8.69182   2
  -1 -13   0 15.6921 2.25387   2
   1 -13   0 17.3149 3.30019   3
   1 -13   0 21.1828 2.84925   2
  -1 -13   0 17.2391 3.21819   3
  -1  13   0 14.0534 2.93696   2
   1  13   0 10.3629 2.53971   2
   3 -13   0 1.89050 2.61965   3
  -3 -13   0 1.07759 2.12223   3
   3 -13   0 -0.4882 1.96171   2
   3  13   0 1.73790 1.71498   2
  -3  13   0 5.70700 2.65801   2
   5 -13   0 -1.3313 2.18946   2
   5 -13   0 1.37796 2.85185   3
  -5 -13   0 -0.2000 2.00337   3
  -5  13   0 -0.5990 2.58060   2
   5  13   0 0.35533 1.15788   2
  -7 -13   0 32.5390 4.08821   3
   7 -13   0 24.6265 4.33857   3
   7 -13   0 29.6203 4.08708   2
  -7  13   0 18.9266 3.98588   2
   9 -13   0 129.411 10.5528   3
  -9 -13   0 145.137 8.94234   3
  -9  13   0 130.595 10.2048   2
 -11 -13   0 8.36633 2.52114   3
  11 -13   0 12.7242 4.22588   3
 -11  13   0 16.0389 4.63289   2
 -13 -13   0 6.33515 2.38678   3
  13 -13   0 -0.5227 3.44602   3
 -13 -13   0 1.16134 2.09050   3
 -13  13   0 1.19506 3.57546   2
   0 -14   0 -0.3431 2.35193   3
   0  14   0 1.39401 2.06189   2
  -2 -14   0 6.18018 2.58331   3
   2 -14   0 3.49698 2.78233   3
   2  14   0 7.23806 2.01214   2
  -2  14   0 3.80937 2.59085   2
   4 -14   0 0.52307 2.70197   3
  -4 -14   0 -1.2496 2.07063   3
  -4  14   0 0.13788 2.71671   2
   4  14   0 -0.3349 0.96428   2
  -6 -14   0 5.13043 2.42547   3
   6 -14   0 6.99145 3.38572   3
  -6  14   0 3.52309 3.40187   2
   8 -14   0 10.3380 3.94421   3
  -8 -14   0 12.1285 2.83320   3
  -8  14   0 14.4171 4.04307   2
  -1 -15   0 -1.6177 2.23904   3
   1 -15   0 -1.7148 2.46377   3
  -1  15   0 0.28701 2.17607   2
   1  15   0 1.49370 1.74489   2
 -26   0   1 2.63499 3.86188   3
  26   0  -1 6.15029 3.67127   2
  24   0  -1 -1.4169 2.55780   3
  24   0  -1 7.28057 3.98015   2
  24   0  -1 -2.8941 2.72110   2
 -24   0   1 2.22776 3.34850   3
 -24   0   1 -1.1890 3.09104   2
  22   0  -1 -1.2029 2.83917   2
 -22   0   1 2.77990 3.08002   3
 -22   0   1 -0.6991 2.42905   3
  22   0  -1 -2.7775 2.38835   2
  22   0  -1 -2.5965 2.21313   3
 -22   0   1 -1.0336 2.66567   2
 -20   0   1 -1.1641 2.62626   3
 -20   0   1 2.29599 2.67858   2
  20   0  -1 -3.0746 1.93119   3
  20   0  -1 2.80707 2.80751   2
  20   0  -1 -0.3573 2.14201   2
 -20   0   1 -1.6275 2.16214   3
 -18   0   1 1.95080 2.48362   3
  18   0  -1 -2.1422 2.15362   2
 -18   0   1 -1.0743 2.17056   3
 -18   0   1 -1.2106 2.17469   2
  18   0  -1 1.88665 2.71820   2
 -18   0   1 1.51087 2.27800   2
  16   0  -1 3.90537 2.41611   2
  16   0  -1 2.45659 2.37407   2
 -16   0   1 -0.1825 2.12510   3
 -16   0   1 4.60704 2.49085   2
 -16   0   1 2.67119 2.44805   3
 -16   0   1 2.26576 2.61487   2
  14   0  -1 1.18937 2.04239   2
 -14   0   1 -0.1496 2.02467   3
 -14   0   1 0.17279 1.97119   2
 -14   0   1 0.23917 1.93758   2
  14   0  -1 0.44634 1.85420   2
 -14   0   1 1.15878 1.85579   3
  12   0  -1 -1.0831 1.91438   2
 -12   0   1 -0.2806 1.94116   2
  12   0  -1 -0.2334 1.67098   2
  12   0  -1 -0.7926 0.81740   3
 -12   0   1 -0.2404 1.55460   3
 -12   0   1 -1.3919 1.63761   2
 -12   0   1 2.11016 1.81124   3
  10   0  -1 1.98398 1.64308   2
  10   0  -1 2.53549 1.59813   2
 -10   0   1 2.11976 1.48281   3
 -10   0   1 2.42668 1.60057   3
 -10   0   1 2.19783 1.60965   2
 -10   0   1 2.07752 1.58740   2
  -8   0   1 4.98770 1.47901   3
   8   0  -1 4.29374 1.49779   2
  -8   0   1 3.17451 1.42860   2
  -8   0   1 4.90004 1.49019   2
  -8   0   1 3.61289 1.34312   3
   8   0  -1 3.19047 1.42867   2
  -6   0   1 0.78600 0.90272   3
  -6   0   1 1.25169 1.02336   2
   6   0  -1 0.89207 1.02964   2
  -6   0   1 1.61095 0.97918   2
  -4   0   1 2.14229 0.87168   2
   4   0  -1 2.83268 0.87275   2
  -4   0   1 4.15814 0.87036   3
  -4   0   1 4.06384 0.90585   2
  -4   0   1 3.75674 0.82471   3
  -2   0   1 0.62235 0.35675   2
  -2   0  -1 4.61822 0.75079   2
  -2   0  -1 3.13274 0.76821   2
  -2   0  -1 3.36780 0.72192   3
   2   0   1 3.07743 0.62311   2
   4   0   1 2.85531 0.93117   3
  -4   0  -1 1.26801 1.01154   2
  -4   0  -1 0.64709 0.89129   3
  -4   0  -1 1.03135 0.97965   2
   4   0   1 1.83131 0.98925   2
   4   0   1 1.11019 1.01767   2
  -4   0  -1 2.10177 0.91127   3
   4   0   1 1.17701 0.88906   3
  -6   0  -1 1.27019 1.10794   3
   6   0   1 1.50510 1.17332   2
   6   0   1 3.64057 1.18866   3
  -6   0  -1 2.17238 1.16242   3
   6   0   1 0.94907 1.14670   2
  -6   0  -1 4.17336 1.30065   2
  -6   0  -1 2.08817 1.24672   2
   6   0   1 2.51268 1.10296   3
  -8   0  -1 0.43083 1.36966   3
  -8   0  -1 -0.7827 1.49291   2
   8   0   1 0.52868 1.40620   3
  -8   0  -1 1.55015 1.56277   2
   8   0   1 1.77874 1.34227   3
  -8   0  -1 0.10887 1.44818   3
   8   0   1 2.09372 1.58351   2
 -10   0  -1 4.73122 1.77646   3
 -10   0  -1 8.18242 2.06054   2
  10   0   1 10.5283 1.97602   3
  10   0   1 6.60426 1.96888   2
 -10   0  -1 8.16159 2.05585   2
 -10   0  -1 9.06722 2.00196   3
  10   0   1 8.72060 2.09607   2
  10   0   1 5.57289 1.71172   3
 -12   0  -1 2.79130 1.82473   3
 -12   0  -1 4.22391 2.04631   2
 -12   0  -1 3.17303 1.97196   2
  12   0   1 2.11947 1.90108   2
  12   0   1 3.55295 1.83875   3
 -12   0  -1 -0.0801 1.79426   3
  12   0   1 2.52083 1.71609   3
  12   0   1 2.11812 1.62610   2
 -14   0  -1 -0.2275 2.13002   2
  14   0   1 0.64968 1.96308   3
  14   0   1 -0.6763 2.08294   2
  14   0   1 0.80670 2.10854   2
 -14   0  -1 1.39517 2.03712   3
 -14   0  -1 3.47111 2.31771   3
 -14   0  -1 -1.4661 2.04178   2
 -16   0  -1 3.43218 2.56109   3
 -16   0  -1 1.32420 2.42026   2
 -16   0  -1 3.59657 2.42909   2
  16   0   1 -0.0728 2.34828   2
  16   0   1 3.62857 2.04355   3
 -16   0  -1 4.54055 2.34338   3
  16   0   1 0.08966 2.15950   2
  18   0   1 2.80208 2.38400   2
 -18   0  -1 4.03311 2.72218   2
  18   0   1 -3.2130 1.23755   3
 -18   0  -1 -0.4769 2.54597   3
 -18   0  -1 -3.9640 1.99790   3
  18   0   1 1.57674 2.52406   2
 -18   0  -1 -3.6619 2.10306   2
  20   0   1 -2.7814 2.71641   2
 -20   0  -1 -0.2673 2.27970   3
  20   0   1 -3.8770 2.37935   2
 -20   0  -1 0.81098 2.80165   2
 -20   0  -1 -0.6865 2.82320   3
  22   0   1 0.13976 3.17786   2
 -22   0  -1 1.10759 3.13547   2
 -22   0  -1 -2.1118 3.01076   3
  22   0   1 0.23452 2.39080   3
  22   0   1 -0.6248 2.72071   2
 -22   0  -1 -3.5530 2.46682   3
  24   0   1 0.05228 3.37222   2
 -24   0  -1 -3.2674 3.27547   3
  25  -1  -1 11.4643 5.58273   3
  25  -1  -1 15.7680 4.61796   2
 -25  -1   1 14.4315 4.41203   3
  25   1  -1 10.9914 4.39949   2
 -25   1   1 16.6066 4.52842   3
 -25   1   1 11.9971 4.19415   2
  25   1  -1 15.6500 3.90351   2
 -23  -1   1 81.9524 7.18092   2
 -23  -1   1 78.7538 6.95176   3
  23  -1  -1 63.7694 6.88134   2
 -23  -1   1 89.2497 7.89054   3
  23  -1  -1 86.5104 7.69075   2
 -23   1   1 76.9343 7.55833   3
 -23   1   1 82.1759 7.50598   2
  23   1  -1 79.9662 7.17482   2
 -23   1   1 80.5220 7.88984   3
  23   1  -1 75.3055 7.23597   2
  21  -1  -1 7.40775 3.28608   2
 -21  -1   1 7.96849 3.39832   2
 -21  -1   1 6.02205 3.24521   3
  21  -1  -1 15.4714 3.59032   2
 -21  -1   1 4.93626 2.75793   3
 -21   1   1 13.9896 3.61942   3
  21   1  -1 8.41405 2.50586   3
  21   1  -1 6.90874 2.86998   2
  21   1  -1 7.33841 3.12231   2
 -21   1   1 11.0599 3.06376   3
 -21   1   1 6.70084 3.34386   2
 -19  -1   1 28.2071 3.97304   3
 -19  -1   1 23.7361 3.92268   2
 -19  -1   1 26.3702 3.75305   3
  19  -1  -1 25.1171 3.90158   2
  19  -1  -1 22.8432 3.40973   3
  19  -1  -1 23.5559 3.75336   2
  19   1  -1 29.9586 3.77626   3
  19   1  -1 19.5203 3.41702   2
 -19   1   1 25.0195 3.81470   3
 -19   1   1 25.8450 3.93855   2
 -19   1   1 20.9882 3.80715   3
  19   1  -1 17.7953 3.46386   2
 -19   1   1 22.7043 3.74920   2
 -17  -1   1 49.4458 4.97086   2
 -17  -1   1 34.7070 4.39864   3
 -17  -1   1 41.9098 4.79149   3
  17  -1  -1 32.2961 3.98165   3
  17  -1  -1 43.9077 4.87812   2
 -17  -1   1 37.1787 4.26521   2
  17  -1  -1 40.5824 4.56052   2
 -17   1   1 36.6175 4.57839   2
 -17   1   1 40.4010 4.78315   3
 -17   1   1 40.7004 4.88544   3
  17   1  -1 40.8142 4.19475   3
  17   1  -1 36.6509 4.45567   2
 -17   1   1 38.0389 4.76197   2
  17   1  -1 39.9234 4.29779   2
 -15  -1   1 874.480 46.6135   2
  15  -1  -1 883.577 46.7327   2
 -15  -1   1 887.389 46.5607   2
  15  -1  -1 928.617 46.6800   3
 -15  -1   1 913.522 46.6738   3
  15  -1  -1 942.792 46.8035   2
 -15  -1   1 840.012 46.5350   3
 -15   1   1 944.457 46.8674   3
  15   1  -1 894.511 46.3434   3
 -15   1   1 911.138 46.7712   2
  15   1  -1 838.089 47.0722   2
  15   1  -1 873.813 46.5393   2
 -15   1   1 940.005 46.9082   2
 -15   1   1 948.018 46.8886   3
 -13  -1   1 267.256 15.7334   2
 -13  -1   1 265.687 15.7613   3
 -13  -1   1 276.581 15.7322   2
  13  -1  -1 300.843 15.9311   2
 -13  -1   1 288.443 15.8657   3
  13  -1  -1 300.669 15.9323   3
  13  -1  -1 314.851 16.0403   2
 -13   1   1 314.904 16.0868   3
 -13   1   1 316.204 16.1464   2
 -13   1   1 278.802 15.9505   3
  13   1  -1 259.260 15.6654   2
  13   1  -1 280.907 15.5878   3
 -13   1   1 307.562 16.0409   2
  11  -1  -1 623.117 33.7917   2
 -11  -1   1 723.248 33.7938   2
 -11  -1   1 650.812 33.7070   3
 -11  -1   1 714.459 33.8092   2
  11  -1  -1 632.542 33.7595   3
  11  -1  -1 635.751 33.8446   2
 -11   1   1 618.442 33.8455   2
 -11   1   1 630.287 33.8315   2
  11   1  -1 707.646 33.6379   3
  11   1  -1 649.591 33.6869   2
 -11   1   1 607.643 33.7874   3
 -11   1   1 643.755 33.8545   3
  -9  -1   1 90.8128 5.05201   2
  -9  -1   1 83.2795 5.03291   3
  -9  -1   1 86.1733 5.12362   2
   9  -1  -1 82.2066 5.20795   2
   9  -1  -1 75.1166 5.15107   2
   9  -1  -1 71.8140 5.08298   3
  -9  -1   1 79.9340 4.95830   3
  -9   1   1 69.5706 5.14211   2
   9   1  -1 83.2672 4.98905   2
  -9   1   1 69.4291 5.16049   2
   9   1  -1 86.4754 4.89918   3
  -9   1   1 69.8414 5.09629   3
  -9   1   1 74.7192 5.23258   3
  -7  -1   1 83.8558 4.66352   3
  -7  -1   1 75.7125 4.57697   2
   7  -1  -1 75.8080 4.81524   2
  -7  -1   1 83.1714 4.64697   2
  -7  -1   1 78.2512 4.62158   3
   7  -1  -1 73.9990 4.76966   3
   7  -1  -1 75.2507 4.82539   2
   7   1  -1 73.9803 4.51187   3
  -7   1   1 79.7696 4.89050   2
  -7   1   1 70.9344 4.75899   3
  -7   1   1 83.6799 4.89943   3
   7   1  -1 79.7091 4.59380   2
  -7   1   1 75.7599 4.84077   2
   5  -1  -1 5975.71 305.036   1
  -5  -1   1 6011.90 303.452   1
   5   1  -1 5682.73 302.862   1
  -5   1   1 6247.06 305.688   1
   3  -1  -1 51.5379 2.99864   2
   3  -1  -1 47.7620 2.95016   3
  -3  -1   1 47.4539 2.61747   3
   3  -1  -1 47.8051 2.97491   2
  -3  -1   1 49.6264 2.66880   2
  -3  -1   1 48.4478 2.68133   2
  -3   1   1 45.9651 2.93428   3
   3   1  -1 49.9459 2.65145   2
  -3   1   1 49.4437 2.98313   2
   3   1  -1 45.8251 2.65417   2
  -1   1   1 565.236 30.5863   1
   1  -1   1 2188.91 108.906   1
  -1  -1  -1 2190.56 108.658   1
   1   1   1 2089.08 108.559   1
  -1   1  -1 2032.06 108.758   1
   3  -1   1 4247.29 215.121   1
  -3  -1  -1 4358.49 214.293   1
  -3   1  -1 3864.78 214.673   1
   3   1   1 4337.67 214.137   1
   5  -1   1 240.294 13.2827   3
  -5  -1  -1 266.424 13.2862   2
   5  -1   1 258.700 13.3460   3
  -5  -1  -1 251.653 13.2317   3
  -5  -1  -1 246.430 13.2126   2
  -5  -1  -1 255.690 13.2225   3
   5  -1   1 250.992 13.3419   2
   5  -1   1 254.061 13.3488   2
  -5   1  -1 240.748 13.3020   3
   5   1   1 266.188 13.2917   2
  -5   1  -1 254.919 13.3500   2
   5   1   1 260.029 13.1839   3
  -5   1  -1 248.359 13.3569   2
  -5   1  -1 250.850 13.3273   3
  -7  -1  -1 332.166 17.9966   2
  -7  -1  -1 321.289 17.9463   3
   7  -1   1 347.876 18.1013   3
  -7  -1  -1 351.973 18.0064   2
   7  -1   1 346.027 18.0596   3
   7  -1   1 363.351 18.1546   2
  -7  -1  -1 307.834 17.9111   3
   7  -1   1 363.370 18.1654   2
  -7   1  -1 355.694 18.1185   3
  -7   1  -1 341.224 18.0851   3
  -7   1  -1 362.660 18.1788   2
  -7   1  -1 370.507 18.1216   2
   7   1   1 337.519 17.8857   3
   7   1   1 320.353 17.9391   2
  -9  -1  -1 55.1553 3.78191   2
   9  -1   1 47.3582 3.65182   2
  -9  -1  -1 45.7459 3.75604   3
  -9  -1  -1 53.6130 3.79308   2
  -9  -1  -1 45.8043 3.75234   3
   9  -1   1 43.9329 3.75637   3
   9  -1   1 48.9549 3.92113   3
   9  -1   1 47.8957 3.92978   2
  -9   1  -1 48.1155 3.87880   3
   9   1   1 44.3331 3.51327   3
  -9   1  -1 49.8149 3.94953   3
   9   1   1 50.4796 3.81009   2
   9   1   1 49.5400 3.77281   2
  -9   1  -1 46.2637 3.96180   2
  -9   1  -1 51.0613 4.00628   2
  11  -1   1 1066.84 53.2996   2
 -11  -1  -1 965.757 53.0900   3
 -11  -1  -1 988.462 53.0776   2
 -11  -1  -1 1111.79 53.2244   3
  11  -1   1 1087.49 53.2748   3
  11  -1   1 1061.13 53.1805   3
 -11  -1  -1 963.938 53.1017   2
  11  -1   1 1098.83 53.3298   2
 -11   1  -1 1078.43 53.3206   2
 -11   1  -1 1074.37 53.2843   3
 -11   1  -1 1053.16 53.2624   3
 -11   1  -1 1066.72 53.3460   2
  11   1   1 969.421 52.9160   3
  11   1   1 990.657 53.0933   2
  11   1   1 1005.64 53.1097   2
 -13  -1  -1 37.5157 3.92221   2
  13  -1   1 39.7245 4.21132   2
 -13  -1  -1 47.7234 4.03057   2
  13  -1   1 40.9559 4.05760   3
  13  -1   1 36.4468 4.08039   2
 -13  -1  -1 33.8974 3.87451   3
 -13  -1  -1 38.6185 4.06337   3
  13   1   1 34.3625 3.77626   2
 -13   1  -1 41.5912 4.34026   2
 -13   1  -1 45.2225 4.36084   3
 -13   1  -1 33.0411 3.95650   3
 -13   1  -1 38.8271 4.12052   2
  13   1   1 31.1725 3.89204   2
  15  -1   1 403.271 23.1361   2
 -15  -1  -1 454.333 23.2456   3
  15  -1   1 426.463 23.1503   3
  15  -1   1 392.373 23.1583   2
 -15  -1  -1 457.163 23.2481   3
 -15  -1  -1 442.506 23.1981   2
 -15  -1  -1 462.763 23.2078   2
 -15   1  -1 410.010 23.1962   2
 -15   1  -1 403.004 23.2305   2
  15   1   1 433.803 23.0809   2
  15   1   1 433.480 23.1384   2
 -15   1  -1 426.716 23.3064   3
 -15   1  -1 408.005 23.1909   3
  17  -1   1 0.08527 2.49922   2
 -17  -1  -1 0.06835 2.39137   3
 -17  -1  -1 0.11820 2.19782   3
  17  -1   1 2.46489 2.36533   3
 -17  -1  -1 1.04705 2.07873   2
 -17  -1  -1 0.85994 2.34625   2
  17  -1   1 -0.1703 2.33228   2
 -17   1  -1 -1.4164 2.42457   2
 -17   1  -1 0.18194 2.56288   3
  17   1   1 3.06025 2.13111   3
 -17   1  -1 3.59420 2.56396   2
  17   1   1 0.12047 2.66221   2
  17   1   1 1.27646 2.24677   2
 -17   1  -1 0.64994 2.30177   3
  19  -1   1 10.8128 3.20164   2
  19  -1   1 11.8676 3.06205   3
 -19  -1  -1 9.20305 3.06759   2
 -19  -1  -1 10.0973 3.24515   3
  19  -1   1 12.2287 3.46631   2
 -19  -1  -1 16.5681 3.12209   3
 -19   1  -1 9.58860 3.46027   2
  19   1   1 12.2264 3.24904   2
 -19   1  -1 14.1111 3.27714   3
 -19   1  -1 8.48774 3.23475   2
  19   1   1 9.25165 2.67014   3
 -19   1  -1 6.89041 3.28233   3
  19   1   1 9.42354 3.17446   2
 -21  -1  -1 36.0347 4.64914   3
  21  -1   1 38.0178 5.26829   2
  21  -1   1 40.3700 5.04797   3
  21  -1   1 28.1245 4.55203   2
 -21  -1  -1 35.3095 4.89945   3
 -21   1  -1 48.2643 5.77656   2
  21   1   1 33.5229 4.80106   2
  21   1   1 27.2853 4.38237   2
 -21   1  -1 34.8134 5.10478   3
 -21   1  -1 48.7264 5.69086   3
 -23  -1  -1 23.8652 4.73634   3
  23  -1   1 30.4873 5.01497   2
  23  -1   1 35.1502 5.24021   2
 -23  -1  -1 22.1766 4.14706   3
 -23   1  -1 32.2744 5.30807   2
 -23   1  -1 33.1033 5.03456   3
 -23   1  -1 34.2808 5.27308   3
  23   1   1 25.7986 4.60755   2
  23   1   1 19.3787 4.67859   2
 -25  -1  -1 16.2982 4.29810   3
  25  -1   1 14.4379 4.32559   2
 -25   1  -1 13.7625 4.39889   3
  25   1   1 18.9097 4.56137   2
  26  -2  -1 22.5368 4.79633   2
 -26  -2   1 23.5844 4.58093   3
  26   2  -1 17.7795 4.16951   2
 -26   2   1 18.9825 5.48623   2
 -26   2   1 18.6830 4.63613   3
  24  -2  -1 29.9640 4.07342   3
  24  -2  -1 29.1638 5.30363   2
 -24  -2   1 28.0853 4.72104   3
  24  -2  -1 17.2490 4.16003   2
 -24  -2   1 18.4344 3.67634   3
 -24   2   1 25.5139 4.66365   2
 -24   2   1 25.9995 4.79079   3
  24   2  -1 26.0689 4.32259   2
 -24   2   1 22.9506 4.72343   3
  24   2  -1 17.3256 3.39895   2
 -22  -2   1 9.43541 3.07462   3
  22  -2  -1 8.11142 3.10464   3
  22  -2  -1 2.63614 2.93826   2
  22  -2  -1 11.4945 3.90219   2
 -22  -2   1 13.0981 3.59246   3
 -22   2   1 6.05993 3.20355   3
  22   2  -1 9.97847 3.29277   2
 -22   2   1 11.2338 3.83147   2
 -22   2   1 14.1343 3.97658   3
 -20  -2   1 93.0749 7.04451   2
  20  -2  -1 88.5882 7.58591   2
 -20  -2   1 102.076 7.72686   3
 -20  -2   1 97.2340 7.11751   3
  20  -2  -1 80.3103 7.25633   3
  20  -2  -1 92.0393 7.39277   2
  20   2  -1 82.8131 6.99732   2
 -20   2   1 89.2085 7.71563   2
 -20   2   1 80.1650 7.40128   3
 -20   2   1 88.8816 7.66861   3
  18  -2  -1 32.8348 4.47069   2
 -18  -2   1 34.4242 4.12298   3
  18  -2  -1 37.3192 4.71284   2
 -18  -2   1 35.9388 4.28794   2
  18  -2  -1 40.0339 4.85141   3
 -18  -2   1 33.1726 4.22234   3
 -18   2   1 38.3398 4.70586   2
 -18   2   1 40.1177 4.79517   2
 -18   2   1 34.2709 4.59218   3
  18   2  -1 37.8923 4.29362   2
 -18   2   1 39.5936 4.96247   3
  16  -2  -1 51.7078 5.14755   3
 -16  -2   1 61.0516 5.16406   3
  16  -2  -1 53.1085 5.21512   2
 -16  -2   1 61.2353 5.02737   2
 -16  -2   1 58.4699 5.02421   3
 -16  -2   1 53.7208 5.04001   2
  16  -2  -1 55.0166 5.38717   2
 -16   2   1 47.1014 5.20304   3
  16   2  -1 62.0402 4.94495   2
 -16   2   1 58.3937 5.32992   2
 -16   2   1 52.9259 5.58489   3
  16   2  -1 62.4930 4.57824   2
 -16   2   1 45.0202 5.35447   2
  14  -2  -1 43.0402 3.83506   2
  14  -2  -1 37.1418 4.23233   3
 -14  -2   1 31.6327 3.48940   2
 -14  -2   1 30.1824 3.58196   3
 -14  -2   1 35.2026 3.77741   2
 -14  -2   1 36.9802 3.82552   3
  14  -2  -1 39.9522 4.12623   2
 -14   2   1 43.3479 4.46531   2
  14   2  -1 45.5120 3.55337   2
 -14   2   1 36.7382 4.19058   2
  14   2  -1 28.6974 3.79730   2
 -14   2   1 26.3225 3.52426   3
 -12  -2   1 319.554 16.6045   3
  12  -2  -1 286.113 16.7614   2
 -12  -2   1 317.601 16.5766   2
  12  -2  -1 298.478 16.7765   3
 -12  -2   1 326.398 16.5637   2
 -12  -2   1 324.320 16.6254   3
  12  -2  -1 305.220 16.8499   2
 -12   2   1 309.231 16.9076   3
  12   2  -1 314.558 16.5349   2
  12   2  -1 326.029 16.3492   3
 -12   2   1 298.773 16.7438   2
 -12   2   1 288.775 16.8661   2
 -12   2   1 292.340 16.7756   3
  12   2  -1 310.102 16.5473   2
 -10  -2   1 17.0729 2.25559   2
  10  -2  -1 27.9149 3.09710   3
 -10  -2   1 17.8818 2.36288   3
 -10  -2   1 16.9317 2.12879   3
  10  -2  -1 19.8577 2.64913   2
  10  -2  -1 22.3206 2.70577   2
 -10  -2   1 15.9250 2.14730   2
 -10   2   1 22.1850 2.72040   2
 -10   2   1 22.2516 2.61833   3
  10   2  -1 23.8285 2.69370   2
 -10   2   1 24.8661 2.84726   2
 -10   2   1 22.0535 2.68510   3
  10   2  -1 17.8573 2.29874   2
  -8  -2   1 11.8581 1.59752   3
  -8  -2   1 11.8063 1.69724   2
  -8  -2   1 9.54421 1.51719   3
   8  -2  -1 14.5330 2.14242   3
   8  -2  -1 12.3660 1.88764   2
  -8  -2   1 11.5273 1.64213   2
   8  -2  -1 11.8402 2.12656   2
   8   2  -1 11.1393 1.58101   2
  -8   2   1 11.5761 2.04520   3
  -8   2   1 14.1404 2.25636   2
  -8   2   1 15.4146 2.13131   3
   8   2  -1 11.4419 1.68201   2
  -8   2   1 13.0157 2.19375   2
   6  -2  -1 733.569 38.9905   3
   6  -2  -1 743.405 39.0163   2
  -6  -2   1 835.343 38.7292   3
  -6  -2   1 796.589 38.7021   2
   6  -2  -1 737.814 38.9717   2
  -6  -2   1 813.048 38.7418   2
  -6  -2   1 777.490 38.6832   3
   6   2  -1 781.451 38.7067   2
  -6   2   1 715.881 38.9922   2
  -6   2   1 758.328 39.0145   2
  -6   2   1 697.001 38.9350   3
   6   2  -1 808.855 38.7262   2
  -6   2   1 737.407 38.9729   3
   2  -2  -1 672.365 32.3884   2
  -2  -2   1 595.942 32.0698   2
   2  -2  -1 651.781 32.3773   3
  -2   2   1 667.371 32.3692   3
   2   2  -1 593.741 32.0720   2
  -2   2   1 654.685 32.3948   2
   0  -2   1 219.388 11.5732   3
   0  -2  -1 242.861 11.7063   2
   0  -2   1 220.279 11.6055   2
   0  -2   1 218.652 11.6020   2
   0  -2  -1 235.852 11.6764   3
   0  -2   1 227.050 11.5768   3
   0   2  -1 231.429 11.6166   2
   0   2   1 234.409 11.6448   3
   0   2  -1 218.995 11.5964   2
   0   2  -1 222.553 11.5219   3
   0   2   1 229.378 11.6810   2
   0   2  -1 226.184 11.5294   3
   2  -2   1 1716.32 92.3412   1
  -2  -2  -1 1654.87 91.1858   1
  -2   2  -1 1812.96 92.4172   1
   2   2   1 1854.26 91.3374   1
   4  -2   1 5271.29 273.369   1
  -4  -2  -1 5158.16 271.439   1
   4   2   1 5669.44 271.458   1
  -4   2  -1 5112.69 273.029   1
   4   2   1 5436.61 271.544   1
   6  -2   1 902.271 41.9020   2
   6  -2   1 880.650 41.8968   3
  -6  -2  -1 771.448 41.6078   2
   6  -2   1 809.264 41.8007   3
   6  -2   1 843.153 41.8721   2
  -6  -2  -1 744.085 41.5893   3
  -6  -2  -1 736.322 41.6042   3
   6   2   1 783.775 41.6282   2
  -6   2  -1 907.432 41.8997   3
  -6   2  -1 812.042 41.8690   2
   6   2   1 748.520 41.4921   3
  -6   2  -1 870.599 41.9073   2
  -6   2  -1 854.700 41.8637   3
   8  -2   1 13.5206 2.12167   3
  -8  -2  -1 15.3055 1.98263   2
   8  -2   1 13.1934 2.29753   2
  -8  -2  -1 17.7298 2.04032   3
   8  -2   1 15.2684 2.31219   2
  -8  -2  -1 18.0721 2.27870   3
   8  -2   1 11.5592 2.19761   3
  -8   2  -1 13.0276 2.03332   2
  -8   2  -1 14.9410 2.16099   3
   8   2   1 14.1265 1.95316   2
  -8   2  -1 11.2101 2.25425   2
   8   2   1 18.7852 2.11640   3
  -8   2  -1 16.0300 2.28254   3
  10  -2   1 28.9634 3.37375   3
  10  -2   1 36.1645 3.50995   2
 -10  -2  -1 28.5517 2.92210   2
  10  -2   1 30.7175 3.41718   2
  10  -2   1 29.9049 3.28321   3
 -10  -2  -1 26.0284 2.93553   3
 -10  -2  -1 31.9457 3.08221   3
 -10   2  -1 31.4484 3.50545   2
  10   2   1 26.1988 3.19472   2
 -10   2  -1 32.8064 3.54156   3
  10   2   1 27.5822 2.69232   3
 -10   2  -1 35.5515 3.45328   3
 -10   2  -1 31.3894 3.02709   2
  12  -2   1 176.969 10.1775   2
  12  -2   1 176.544 10.3050   2
 -12  -2  -1 179.059 10.0985   3
 -12  -2  -1 169.113 10.0063   2
  12  -2   1 161.412 10.0935   3
 -12  -2  -1 171.993 9.95288   2
  12  -2   1 178.493 10.2659   3
 -12  -2  -1 171.592 10.0245   3
 -12   2  -1 164.284 10.1866   3
  12   2   1 177.067 9.76199   3
 -12   2  -1 177.320 10.4160   2
 -12   2  -1 174.826 10.3485   2
 -12   2  -1 176.378 10.3299   3
  12   2   1 165.251 9.94539   2
 -14  -2  -1 66.5339 5.12242   3
 -14  -2  -1 60.9865 4.68405   2
  14  -2   1 49.0421 4.96616   3
  14  -2   1 49.8406 4.98245   2
  14  -2   1 41.7748 5.04814   2
 -14  -2  -1 60.7765 4.80494   3
 -14   2  -1 47.2703 4.94096   2
 -14   2  -1 49.7377 5.08192   3
  14   2   1 59.7047 4.78092   2
 -14   2  -1 55.3661 5.27159   2
 -14   2  -1 42.9647 4.79008   3
  16  -2   1 1.60532 2.45261   2
 -16  -2  -1 4.94993 2.45508   3
 -16  -2  -1 1.19698 2.06438   3
 -16  -2  -1 2.45437 2.22420   2
  16  -2   1 2.88189 2.51938   3
  16  -2   1 1.75007 2.63184   2
 -16   2  -1 1.09760 2.56573   2
  16   2   1 0.38577 2.49358   2
 -16   2  -1 2.84003 2.75472   2
 -16   2  -1 6.10449 2.82291   3
 -16   2  -1 1.17996 2.33315   3
  18  -2   1 13.3315 3.39762   3
  18  -2   1 14.9390 3.48666   2
 -18  -2  -1 10.3299 3.12451   3
 -18  -2  -1 12.7140 3.00326   3
  18  -2   1 12.4623 3.45986   2
 -18   2  -1 9.83054 3.12686   2
  18   2   1 12.4399 3.13984   2
 -18   2  -1 17.3483 3.47816   3
 -18   2  -1 11.6921 3.42455   2
 -18   2  -1 13.6622 3.46943   3
  20  -2   1 7.03802 3.20790   2
  20  -2   1 7.02797 3.13188   3
  20  -2   1 3.15371 3.41481   2
 -20  -2  -1 11.9639 3.03655   3
 -20  -2  -1 5.84105 3.13063   3
  20   2   1 5.76089 3.06788   2
 -20   2  -1 6.46509 3.41563   2
 -20   2  -1 6.04094 3.11827   3
 -20   2  -1 3.56525 3.36811   3
  20   2   1 3.83836 2.84254   2
  22  -2   1 43.9234 5.74140   2
 -22  -2  -1 48.9117 5.84180   3
  22  -2   1 50.2306 6.04634   3
  22  -2   1 59.4496 6.80845   2
 -22  -2  -1 63.1121 6.82757   3
  22   2   1 56.9802 7.44022   2
 -22   2  -1 44.4132 5.92022   3
  22   2   1 58.8841 6.74751   2
 -22   2  -1 60.6334 7.08531   3
 -22   2  -1 65.4343 6.91834   2
  24  -2   1 11.6812 4.10810   2
 -24  -2  -1 2.03421 3.37251   3
  24  -2   1 1.21583 3.07259   3
 -24   2  -1 1.41176 3.66753   2
 -24   2  -1 4.69204 3.68499   3
  24   2   1 2.74819 3.46787   2
  25  -3  -1 -2.1117 3.39201   2
 -25  -3   1 0.78474 2.98071   3
  25  -3  -1 4.48245 4.02381   3
  25   3  -1 0.82100 3.07830   2
 -25   3   1 -0.2037 3.52560   2
  25   3  -1 4.98594 3.26368   2
 -25   3   1 1.57821 3.68542   3
 -23  -3   1 27.4650 4.44938   3
 -23  -3   1 21.3271 3.81656   3
  23  -3  -1 19.0813 3.99802   3
  23  -3  -1 25.5272 4.77374   2
  23  -3  -1 14.2092 3.89173   2
 -23   3   1 19.7258 4.59133   3
  23   3  -1 20.6878 4.10952   2
 -23   3   1 23.5313 4.88074   2
 -23   3   1 24.7898 4.54459   3
  23   3  -1 25.8688 4.05406   2
 -21  -3   1 15.5855 3.70979   3
  21  -3  -1 11.8707 3.54985   2
  21  -3  -1 18.7902 3.74634   3
 -21  -3   1 17.1189 3.30271   3
  21  -3  -1 19.1870 4.25918   2
  21   3  -1 15.3403 3.27995   2
  21   3  -1 16.4383 3.64642   2
 -21   3   1 18.1461 4.28480   2
 -21   3   1 13.6868 3.52686   3
 -21   3   1 11.3197 3.90646   3
  19  -3  -1 65.2857 6.33369   3
 -19  -3   1 60.2011 5.68122   3
  19  -3  -1 55.1523 6.19440   2
 -19  -3   1 53.6714 5.96902   3
  19  -3  -1 68.3010 6.70570   2
  19   3  -1 57.0850 5.93720   2
 -19   3   1 78.8027 6.88966   3
  19   3  -1 53.1643 5.58668   2
 -19   3   1 62.8120 6.50393   2
 -19   3   1 62.0673 6.25338   3
  17  -3  -1 58.6473 5.78369   3
  17  -3  -1 66.5664 5.72547   2
 -17  -3   1 49.6628 4.84994   3
  17  -3  -1 51.5845 5.65217   2
 -17  -3   1 53.4540 4.70509   2
 -17  -3   1 60.2857 5.27566   3
  17   3  -1 53.5099 5.00221   2
 -17   3   1 58.6957 5.98883   2
  17   3  -1 50.6695 4.82225   2
 -17   3   1 68.0878 6.11306   3
 -17   3   1 65.0970 5.24527   2
 -17   3   1 58.3317 5.65443   3
  15  -3  -1 1.81436 2.32409   2
  15  -3  -1 1.71170 2.46525   2
 -15  -3   1 3.83767 1.91220   3
  15  -3  -1 -0.5446 2.22409   3
 -15  -3   1 1.24714 1.85645   3
 -15  -3   1 1.91314 1.89187   2
 -15   3   1 -1.4815 2.28482   2
 -15   3   1 2.25998 2.27608   3
  15   3  -1 -0.5969 1.72068   2
 -15   3   1 0.90891 2.64141   2
  15   3  -1 2.33038 2.08728   2
 -15   3   1 3.11088 2.53200   3
  13  -3  -1 16.6557 2.89787   3
  13  -3  -1 18.1774 3.04388   2
 -13  -3   1 16.2709 2.37761   3
  13  -3  -1 15.6866 2.91357   2
 -13  -3   1 21.6406 2.51310   2
 -13  -3   1 15.8701 2.33242   3
  13   3  -1 16.1965 2.26307   2
 -13   3   1 22.9477 3.19706   3
  13   3  -1 18.3240 2.47100   2
 -13   3   1 18.4616 3.17294   2
 -13   3   1 19.7037 3.11248   2
 -13   3   1 17.7335 2.77978   3
 -11  -3   1 355.968 18.1282   2
  11  -3  -1 339.075 18.5708   3
 -11  -3   1 338.249 18.1509   3
  11  -3  -1 325.410 18.5628   2
 -11  -3   1 383.520 18.2277   3
  11  -3  -1 335.068 18.5630   2
  11   3  -1 341.677 18.0794   2
 -11   3   1 326.195 18.5453   2
 -11   3   1 349.882 18.6068   3
  11   3  -1 360.376 18.1520   2
 -11   3   1 344.366 18.6146   2
 -11   3   1 320.741 18.4678   3
   9  -3  -1 6721.06 320.746   1
  -9  -3   1 6016.45 315.084   1
   9   3  -1 6190.63 313.622   1
   9   3  -1 5908.66 313.384   1
  -9   3   1 5892.66 319.202   1
  -7  -3   1 717.664 33.4344   3
   7  -3  -1 612.375 33.8505   2
   7  -3  -1 611.910 33.8225   2
   7  -3  -1 664.515 33.9097   3
  -7  -3   1 715.646 33.4347   2
  -7  -3   1 695.156 33.4411   3
  -7   3   1 638.313 33.8311   3
   7   3  -1 711.959 33.4362   2
  -7   3   1 651.281 33.8351   2
  -7   3   1 602.007 33.7644   3
  -7   3   1 606.131 33.7998   2
  -5  -3   1 74.3726 4.61104   2
   5  -3  -1 94.5382 5.34540   2
   5   3  -1 74.3964 4.64356   2
  -5   3   1 97.8283 5.36300   2
  -5   3   1 96.8321 5.31756   3
   3  -3  -1 1511.47 72.8184   2
  -3   3   1 1389.87 72.7364   3
  -3   3   1 1426.35 72.8000   2
  -1  -3   1 398.094 20.3844   2
   1  -3  -1 395.695 20.5752   2
  -1  -3   1 401.755 20.3572   3
  -1  -3   1 414.090 20.4015   2
   1  -3  -1 396.051 20.5656   3
  -1  -3   1 407.495 20.3590   3
   1   3  -1 397.222 20.3899   2
  -1   3   1 397.355 20.5195   3
  -1   3   1 413.688 20.6037   2
   1  -3   1 371.521 18.9761   3
   1  -3   1 367.487 18.9823   3
  -1  -3  -1 388.250 18.9604   3
  -1  -3  -1 377.367 18.9653   2
   1  -3   1 347.474 18.9822   2
   1  -3   1 371.413 18.9977   2
  -1   3  -1 378.460 18.9132   3
  -1   3  -1 374.262 19.0038   2
  -1   3  -1 362.737 18.9016   3
   1   3   1 359.410 18.8479   3
   1   3   1 384.858 18.9795   2
   3  -3   1 307.221 16.7492   3
  -3  -3  -1 328.621 16.5832   3
   3  -3   1 312.605 16.7939   3
   3  -3   1 314.491 16.7798   2
  -3  -3  -1 343.619 16.6160   2
   3  -3   1 314.432 16.7850   2
   3   3   1 350.315 16.6382   2
  -3   3  -1 312.105 16.7219   3
  -3   3  -1 313.758 16.7860   2
   3   3   1 332.201 16.4531   3
  -5  -3  -1 4.30354 1.15853   3
   5  -3   1 3.16098 1.57236   3
   5  -3   1 1.37509 1.53970   2
   5  -3   1 3.02923 1.44453   3
   5  -3   1 2.80789 1.54152   2
  -5  -3  -1 5.54616 1.22293   2
  -5   3  -1 3.15189 1.46002   3
   5   3   1 3.81079 0.84152   3
  -5   3  -1 0.86702 1.36437   3
   5   3   1 3.51514 1.25322   2
   5   3   1 4.31579 1.16630   2
  -5   3  -1 2.61423 1.57813   2
  -5   3  -1 0.70966 1.51247   2
   7  -3   1 7112.89 350.847   1
   7   3   1 7163.04 346.925   1
  -7   3  -1 6342.01 349.564   1
   7   3   1 6524.74 345.988   1
   9  -3   1 16.5198 2.65018   2
  -9  -3  -1 22.5766 2.61833   3
   9  -3   1 19.0096 2.71692   2
   9  -3   1 17.1005 2.58722   3
   9  -3   1 23.7094 2.91609   3
  -9  -3  -1 25.7486 2.54548   3
  -9  -3  -1 21.9803 2.60160   2
  -9   3  -1 18.7038 2.67631   2
  -9   3  -1 13.4379 2.35321   3
   9   3   1 21.9501 2.70355   2
  -9   3  -1 20.5374 2.55328   2
   9   3   1 21.2088 2.16509   3
  -9   3  -1 16.6287 2.52403   3
   9   3   1 24.4246 2.74725   2
  11  -3   1 129.390 8.43724   2
 -11  -3  -1 138.302 8.10345   2
  11  -3   1 145.583 8.61944   2
  11  -3   1 120.064 8.25127   3
  11  -3   1 141.412 8.60154   3
 -11  -3  -1 149.416 8.20173   3
 -11  -3  -1 143.630 8.14233   3
  11   3   1 140.055 8.15568   2
 -11   3  -1 136.581 8.47815   3
 -11   3  -1 128.380 8.35824   3
 -11   3  -1 134.451 8.51874   2
  11   3   1 139.324 8.15962   2
 -11   3  -1 129.519 8.57297   2
 -13  -3  -1 2.10208 1.66511   3
  13  -3   1 2.95311 2.29556   2
 -13  -3  -1 -0.3545 1.80026   2
  13  -3   1 0.46458 2.25748   2
  13  -3   1 1.90549 2.26304   3
 -13  -3  -1 1.28475 1.84803   3
 -13   3  -1 0.53705 2.18601   3
  13   3   1 0.02942 1.61736   2
  13   3   1 0.37035 2.01807   2
 -13   3  -1 3.37405 2.15243   3
 -13   3  -1 -1.6094 2.25981   2
 -13   3  -1 1.94225 2.35805   2
  15  -3   1 0.92996 2.53333   2
 -15  -3  -1 0.35622 1.91710   3
  15  -3   1 -0.0338 2.44068   3
 -15  -3  -1 -1.2971 1.98878   3
 -15  -3  -1 -0.8331 1.75666   2
  15   3   1 -4.5403 1.95672   2
  15   3   1 2.86217 2.03849   2
 -15   3  -1 -0.6982 2.28990   3
 -15   3  -1 -0.1091 2.01714   2
 -15   3  -1 2.87572 2.55353   2
 -15   3  -1 -0.1320 2.12172   3
  17  -3   1 9.73897 3.23777   2
 -17  -3  -1 17.3586 3.12114   3
  17  -3   1 19.1917 3.66586   3
 -17  -3  -1 20.9543 3.43940   3
  17  -3   1 16.5769 3.69249   2
 -17   3  -1 17.8616 3.88272   2
 -17   3  -1 21.9661 3.83270   2
 -17   3  -1 14.8329 3.43616   3
  17   3   1 20.1499 3.19469   2
 -17   3  -1 21.9513 3.85067   3
  19  -3   1 -1.4129 2.85693   3
 -19  -3  -1 6.29724 2.74109   3
  19  -3   1 4.92853 3.44969   2
  19  -3   1 4.49181 3.22131   2
 -19  -3  -1 5.99241 3.08792   3
  19   3   1 8.55140 2.99986   2
 -19   3  -1 6.70109 3.48558   3
 -19   3  -1 0.96605 2.89367   2
 -19   3  -1 5.08686 3.65280   2
 -19   3  -1 -1.5509 2.70856   3
 -21  -3  -1 -1.7350 2.72504   3
  21  -3   1 -0.9938 3.25035   2
  21  -3   1 2.71894 3.10250   2
 -21  -3  -1 1.80140 2.48802   3
  21  -3   1 4.34178 2.98649   3
  21   3   1 -5.0954 2.83322   2
 -21   3  -1 -2.7007 2.59100   3
 -21   3  -1 -2.6715 3.02194   2
  21   3   1 2.49264 2.50957   2
 -21   3  -1 -0.8793 3.17696   3
 -23  -3  -1 19.3399 4.23135   3
  23  -3   1 18.8081 4.52096   2
 -23  -3  -1 22.5615 4.54800   3
  23  -3   1 19.4789 4.27270   3
  23   3   1 12.8702 3.64019   2
 -23   3  -1 8.90934 4.47812   2
 -23   3  -1 17.8160 4.37712   3
  23   3   1 18.1579 4.02869   2
 -25  -3  -1 -1.5936 3.01221   3
  25  -3   1 -1.0528 3.60790   2
  25   3   1 4.08294 3.52087   2
 -25   3  -1 -0.5442 3.58215   3
 -25   3  -1 3.66745 3.97786   2
  24  -4  -1 50.8250 6.58251   2
 -24  -4   1 39.6095 5.38535   3
  24  -4  -1 52.7108 6.28668   3
  24   4  -1 47.4058 5.94297   2
  24   4  -1 48.7773 5.55608   2
 -24   4   1 63.5265 7.53392   3
 -24   4   1 59.1244 7.13641   2
 -22  -4   1 7.66781 3.17204   3
  22  -4  -1 11.5109 4.03671   2
  22  -4  -1 9.38557 3.54946   3
  22  -4  -1 3.79822 3.14859   2
 -22  -4   1 8.59850 2.96357   3
 -22   4   1 15.3113 4.49674   2
 -22   4   1 11.1090 3.91658   3
  22   4  -1 4.57640 3.00206   2
  22   4  -1 8.52358 3.00263   2
  20  -4  -1 -0.9480 3.07838   2
  20  -4  -1 3.97796 2.99508   2
  20  -4  -1 1.77015 2.97596   3
 -20  -4   1 2.72192 2.64839   3
 -20  -4   1 1.13243 2.34395   3
  20   4  -1 -2.3518 2.29269   2
 -20   4   1 -1.5247 2.42062   3
  20   4  -1 3.38621 2.73223   2
 -20   4   1 -2.4918 3.02392   2
 -20   4   1 -0.6419 3.01492   3
  18  -4  -1 2.55579 3.11729   2
 -18  -4   1 1.11933 1.99023   3
 -18  -4   1 1.84996 2.44063   3
  18  -4  -1 -2.2442 2.00517   2
  18  -4  -1 0.62226 2.77873   3
  18   4  -1 1.33147 2.16819   2
  18   4  -1 0.93617 2.35709   2
 -18   4   1 -1.0286 2.44109   3
 -18   4   1 -0.1961 2.80208   3
 -18   4   1 3.76355 3.28178   2
 -16  -4   1 27.9637 3.52107   3
 -16  -4   1 22.5646 3.10240   3
  16  -4  -1 23.9555 3.79794   3
  16  -4  -1 18.7412 3.62472   2
  16  -4  -1 18.8416 3.67559   2
 -16  -4   1 26.2704 3.24428   2
  16   4  -1 21.6172 3.03607   2
 -16   4   1 21.3333 4.03528   2
 -16   4   1 24.8820 3.71014   3
 -16   4   1 23.8234 3.85559   3
  16   4  -1 34.5705 3.72795   2
  14  -4  -1 156.613 9.56460   3
 -14  -4   1 156.794 8.62634   2
  14  -4  -1 134.292 9.28600   2
 -14  -4   1 145.950 8.71125   3
  14  -4  -1 135.230 9.08111   2
 -14  -4   1 152.672 8.81048   3
  14   4  -1 146.222 8.64478   2
 -14   4   1 135.750 9.44562   2
 -14   4   1 139.748 9.38237   3
  14   4  -1 150.198 8.66376   2
 -14   4   1 137.811 9.23350   3
  12  -4  -1 102.555 6.58429   2
  12  -4  -1 94.3958 6.73211   3
 -12  -4   1 101.683 6.03434   3
  12  -4  -1 88.1094 6.60853   2
 -12  -4   1 92.7713 5.83805   2
 -12  -4   1 92.8535 5.97999   3
  12   4  -1 96.5658 5.93795   2
 -12   4   1 92.2760 6.83157   2
  12   4  -1 96.3501 5.93298   2
 -12   4   1 91.4228 6.52948   3
 -12   4   1 93.6910 6.70714   3
  10  -4  -1 0.69996 2.00982   2
 -10  -4   1 0.42367 1.21438   2
  10  -4  -1 1.40635 1.98630   3
 -10  -4   1 0.19845 1.12396   3
  10  -4  -1 -2.3284 1.93149   2
 -10  -4   1 -0.3011 1.17316   3
 -10   4   1 2.19232 1.70760   2
 -10   4   1 0.92458 1.74772   3
  10   4  -1 -1.1380 1.17602   2
 -10   4   1 -1.7848 1.72380   3
  10   4  -1 0.53984 1.34517   2
   8  -4  -1 8982.27 447.413   1
   8   4  -1 8879.59 438.847   1
  -8   4   1 8029.08 446.027   1
   8   4  -1 8831.74 438.733   1
  -6  -4   1 359.306 18.0876   2
   6  -4  -1 352.361 18.7221   2
  -6  -4   1 372.379 18.1113   3
   6  -4  -1 323.987 18.6064   2
   6  -4  -1 350.112 18.7375   3
  -6   4   1 348.403 18.6553   3
  -6   4   1 337.906 18.6158   3
   6   4  -1 386.592 18.1462   2
   6   4  -1 370.023 18.1081   2
  -6   4   1 329.878 18.6933   2
   4  -4  -1 387.771 19.7231   2
  -4  -4   1 352.733 19.1189   3
  -4  -4   1 379.692 19.1470   2
   4  -4  -1 394.210 19.7444   3
   4  -4  -1 391.925 19.7205   2
  -4   4   1 384.902 19.6465   3
  -4   4   1 366.900 19.6994   2
   4   4  -1 363.810 19.1523   2
  -2  -4   1 5.60995 0.78195   3
  -2  -4   1 6.55775 0.89762   2
   2   4  -1 6.45773 0.95037   2
  -2   4   1 5.99003 1.24346   3
  -2   4   1 3.17869 1.08950   3
   0  -4   1 475.909 24.4989   2
   0  -4  -1 498.955 24.5844   2
   0  -4   1 470.374 24.4717   3
   0  -4  -1 498.308 24.5890   3
   0  -4   1 471.015 24.4955   2
   0   4  -1 480.174 24.2991   3
   0   4  -1 473.555 24.2907   3
   0   4   1 493.703 24.6050   2
   0   4   1 482.177 24.4376   3
   0   4  -1 462.187 24.4813   2
  -2  -4  -1 3530.79 186.651   1
   2  -4   1 3819.66 188.693   1
   2   4   1 3542.90 185.998   1
  -2   4  -1 3625.55 187.655   1
   4  -4   1 15.5257 2.17365   3
  -4  -4  -1 19.1101 1.94961   3
   4  -4   1 17.0912 2.10015   3
   4  -4   1 18.3683 2.17704   2
  -4  -4  -1 19.4232 1.92350   2
  -4   4  -1 17.3464 2.28460   3
   4   4   1 19.9805 2.03981   2
  -4   4  -1 16.9148 2.16337   2
   4   4   1 19.4656 1.42605   3
   6  -4   1 34.3362 3.44912   2
  -6  -4  -1 42.2816 2.94961   3
  -6  -4  -1 40.4872 2.97038   2
   6  -4   1 29.7126 3.42798   3
   6  -4   1 33.3139 3.39946   2
   6   4   1 44.1337 3.02335   2
  -6   4  -1 37.2926 3.13412   2
   6   4   1 41.5253 3.07446   2
  -6   4  -1 34.8384 3.24066   3
   6   4   1 45.2113 2.44561   3
  -6   4  -1 34.1288 3.32053   3
  -6   4  -1 35.2350 3.49811   2
  -8  -4  -1 1457.95 71.0035   2
  -8  -4  -1 1413.54 71.0421   3
   8  -4   1 1427.32 71.4576   3
   8  -4   1 1309.82 71.3107   3
   8  -4   1 1430.12 71.4299   2
  -8  -4  -1 1407.11 71.0200   3
   8  -4   1 1372.87 71.3925   2
  -8   4  -1 1402.31 71.3403   3
  -8   4  -1 1406.75 71.4501   2
  -8   4  -1 1326.58 71.2815   3
   8   4   1 1477.26 71.0232   2
  -8   4  -1 1377.07 71.3633   2
   8   4   1 1446.38 71.0306   2
   8   4   1 1378.90 70.6375   3
  10  -4   1 5.51829 1.87771   2
  10  -4   1 10.3095 2.41154   3
 -10  -4  -1 13.1502 1.93092   3
 -10  -4  -1 12.1606 1.91367   2
 -10  -4  -1 9.28601 1.74635   3
  10  -4   1 4.76674 2.24008   2
  10   4   1 9.81311 1.92370   2
 -10   4  -1 7.78082 2.43611   2
  10   4   1 11.2386 1.97681   2
 -10   4  -1 5.12552 1.97181   3
 -10   4  -1 5.65588 2.29683   2
 -10   4  -1 11.7597 2.37558   3
  12  -4   1 29.0955 3.73104   3
  12  -4   1 32.9983 4.10992   2
 -12  -4  -1 27.8844 2.98327   2
 -12  -4  -1 29.6883 3.42373   3
  12  -4   1 37.0001 4.31576   2
 -12  -4  -1 24.9298 3.31962   3
 -12   4  -1 38.8873 4.40944   2
 -12   4  -1 27.1633 3.47932   3
 -12   4  -1 32.1920 3.94761   3
 -12   4  -1 32.3928 3.80349   2
  12   4   1 29.7017 3.20516   2
  12   4   1 32.8769 3.55216   2
 -14  -4  -1 14.6495 2.59768   3
 -14  -4  -1 17.4834 2.78179   3
  14  -4   1 21.6115 3.50607   2
 -14  -4  -1 17.0942 2.51865   2
  14  -4   1 19.5266 3.46978   2
 -14   4  -1 22.1795 3.46642   3
 -14   4  -1 22.7734 3.40999   3
 -14   4  -1 16.6266 3.57674   2
  14   4   1 15.8417 2.79641   2
 -14   4  -1 18.4543 3.41113   2
  14   4   1 15.0776 2.77127   2
 -16  -4  -1 37.0075 4.24023   3
  16  -4   1 32.0295 4.34868   2
  16  -4   1 34.2202 4.49622   3
  16  -4   1 27.6517 4.28053   2
 -16  -4  -1 30.2808 3.78550   3
 -16   4  -1 27.2378 4.25035   2
  16   4   1 32.4872 3.83810   2
  16   4   1 42.5809 4.11221   2
 -16   4  -1 26.2177 4.40157   2
 -16   4  -1 27.1078 4.23102   3
 -16   4  -1 36.3737 4.35379   3
  18  -4   1 7.41734 3.54189   2
 -18  -4  -1 11.4544 3.07976   3
  18  -4   1 18.1203 3.81008   3
 -18  -4  -1 3.81031 2.51352   3
  18  -4   1 11.6454 3.56926   2
  18   4   1 11.3435 2.90304   2
 -18   4  -1 13.2973 3.00899   2
 -18   4  -1 10.8253 3.66436   2
 -18   4  -1 7.55201 3.07227   3
  18   4   1 13.3042 3.03972   2
 -18   4  -1 8.76980 3.42048   3
 -20  -4  -1 22.0974 3.50607   3
 -20  -4  -1 22.8596 3.91380   3
  20  -4   1 13.6599 3.74130   3
  20  -4   1 19.6846 4.31316   2
  20   4   1 16.0904 3.49641   2
  20   4   1 18.4781 3.48645   2
 -20   4  -1 12.3373 3.72272   3
 -20   4  -1 20.2164 4.47088   2
 -20   4  -1 18.2922 3.99507   2
  22  -4   1 14.1702 4.72518   2
  22  -4   1 3.87560 3.59557   2
  22  -4   1 9.03798 3.47416   3
 -22  -4  -1 5.89098 2.64700   3
 -22  -4  -1 5.75918 3.27177   3
 -22   4  -1 6.13061 3.67210   3
  22   4   1 8.28936 3.15293   2
 -22   4  -1 8.34183 4.03449   2
  22   4   1 7.83496 3.13201   2
 -24  -4  -1 1.96374 3.22929   3
  24  -4   1 -4.0808 3.37868   2
  24  -4   1 -2.3477 3.33724   3
 -24   4  -1 5.79985 3.78724   3
  24   4   1 -2.6874 2.96932   2
  24   4   1 -3.1608 5.30792   2
 -24   4  -1 3.75687 4.50542   2
 -25  -5   1 41.5573 5.60161   3
  25  -5  -1 32.6026 5.68894   2
  25   5  -1 38.2361 4.95095   2
 -25   5   1 33.6320 6.25032   2
 -25   5   1 40.3696 6.13432   3
  25   5  -1 38.2297 4.93026   2
 -23  -5   1 116.336 9.05469   3
 -23  -5   1 114.194 8.63727   3
  23  -5  -1 117.414 9.62525   3
  23  -5  -1 128.699 10.1989   2
  23   5  -1 120.666 8.64483   2
 -23   5   1 120.161 10.0677   2
 -23   5   1 125.486 10.1663   3
  23   5  -1 104.659 8.37349   2
  21  -5  -1 12.8905 4.06059   2
 -21  -5   1 5.75135 2.82169   3
  21  -5  -1 16.5204 3.83392   2
  21  -5  -1 8.22096 3.61113   3
 -21  -5   1 6.31817 2.74909   3
  21   5  -1 10.9041 3.02433   2
 -21   5   1 13.4745 4.00232   3
 -21   5   1 15.1837 4.11877   2
  21   5  -1 6.78538 2.72675   2
  19  -5  -1 3.74610 3.30918   2
 -19  -5   1 0.24408 2.03730   3
  19  -5  -1 4.19490 2.99816   2
  19  -5  -1 0.20886 2.89794   3
 -19  -5   1 0.43135 2.27373   3
 -19   5   1 3.32815 3.42404   2
  19   5  -1 4.33284 2.51741   2
 -19   5   1 4.15274 3.21144   3
  19   5  -1 8.33383 2.56378   2
 -19   5   1 5.12298 2.81406   3
 -17  -5   1 17.2692 3.11558   3
  17  -5  -1 16.1615 3.72322   3
  17  -5  -1 18.8084 3.65477   2
  17  -5  -1 14.0906 3.84486   2
 -17  -5   1 14.2193 2.78010   3
  17   5  -1 18.5928 2.88788   2
 -17   5   1 16.8443 3.67723   3
  17   5  -1 15.3520 2.86222   2
 -17   5   1 25.3488 3.84328   2
 -17   5   1 17.0971 3.51396   3
 -15  -5   1 -0.6992 1.62075   2
  15  -5  -1 2.71751 2.89213   2
  15  -5  -1 -0.2505 2.83072   3
 -15  -5   1 -0.6469 1.93876   3
  15  -5  -1 -3.5752 2.50105   2
 -15  -5   1 1.09849 1.78827   3
 -15   5   1 1.48684 2.51625   3
 -15   5   1 1.27184 2.75144   3
  15   5  -1 2.72560 1.98854   2
  15   5  -1 1.03820 1.97045   2
 -15   5   1 5.78114 3.07095   2
 -13  -5   1 2221.26 119.585   3
 -13  -5   1 2359.23 119.630   3
 -13  -5   1 2349.10 119.469   2
  13  -5  -1 2307.99 120.253   2
  13  -5  -1 2387.26 120.330   2
 -13   5   1 2435.87 120.430   2
 -13   5   1 2464.09 120.283   3
 -13   5   1 2400.77 120.239   3
  13   5  -1 2389.54 119.493   2
  13   5  -1 2357.97 119.491   2
 -11  -5   1 15.0362 1.98416   3
  11  -5  -1 11.7738 2.79651   2
  11  -5  -1 12.6923 2.82707   3
 -11  -5   1 12.0205 1.75457   2
 -11  -5   1 11.5918 1.87857   3
  11  -5  -1 13.1457 2.45736   2
 -11   5   1 11.4159 2.63611   3
  11   5  -1 13.0100 1.87968   2
  11   5  -1 10.1903 1.75555   2
 -11   5   1 11.7817 2.55977   2
 -11   5   1 10.3546 2.46204   3
  -9  -5   1 0.07595 1.03601   3
   9  -5  -1 0.03171 1.87387   3
  -9  -5   1 -0.2498 0.95845   2
   9  -5  -1 0.87612 1.88093   2
  -9  -5   1 2.67593 1.12756   3
   9  -5  -1 2.56681 2.01690   2
  -9   5   1 -0.6835 1.98420   2
  -9   5   1 -1.5225 1.60317   3
  -9   5   1 -1.4251 1.60684   3
   9   5  -1 0.13021 1.09572   2
   9   5  -1 1.32693 1.21363   2
   7  -5  -1 168.606 9.49751   2
  -7  -5   1 157.216 8.61339   2
   7  -5  -1 169.302 9.57357   3
   7  -5  -1 154.581 9.45033   2
  -7  -5   1 165.892 8.70595   3
  -7   5   1 156.382 9.50222   2
  -7   5   1 166.320 9.42097   3
  -7   5   1 151.178 9.26622   3
   7   5  -1 174.000 8.67735   2
   7   5  -1 166.112 8.68902   2
   5  -5  -1 164.129 9.71781   2
  -5  -5   1 170.725 9.01677   2
  -5  -5   1 170.731 9.05361   3
   5  -5  -1 176.611 9.83775   3
   5  -5  -1 175.708 9.76035   2
  -5   5   1 174.775 9.77755   2
   5   5  -1 186.498 9.06754   2
  -5   5   1 164.330 9.59725   3
   3  -5  -1 28.9826 2.91737   3
   3  -5  -1 29.1638 2.80789   2
   3  -5  -1 28.7862 2.80957   2
  -3   5   1 30.3582 2.67090   3
  -3   5   1 26.1663 2.58825   3
  -3   5   1 27.4817 2.83199   2
  -1  -5   1 20.4025 1.93570   2
  -1  -5   1 15.1625 1.84224   2
  -1  -5   1 19.0157 1.87005   3
   1   5  -1 17.9812 1.97713   2
  -1  -5  -1 296.761 16.2290   3
   1  -5   1 315.959 16.3003   2
  -1  -5  -1 306.517 16.2025   2
   1  -5   1 320.003 16.3205   3
   1  -5   1 323.423 16.3082   2
  -1   5  -1 331.755 16.0682   3
   1   5   1 298.882 16.2368   2
  -1   5  -1 319.225 16.3053   2
   1   5   1 302.675 15.9710   3
  -1   5  -1 317.086 16.0462   3
   1   5   1 300.793 15.9543   3
  -3  -5  -1 3601.41 187.926   1
   3  -5   1 3582.58 190.434   1
   3   5   1 3611.72 186.592   1
  -3   5  -1 3720.94 189.860   1
   5  -5   1 88.3307 5.75144   3
  -5  -5  -1 88.8007 5.11781   2
   5  -5   1 91.9735 5.63056   2
   5  -5   1 88.6478 5.57122   2
  -5   5  -1 84.9855 5.46345   3
  -5   5  -1 86.3695 5.62949   2
  -7  -5  -1 92.8042 5.48423   2
   7  -5   1 87.0313 5.97027   2
  -7  -5  -1 95.8126 5.54235   3
   7  -5   1 88.4050 6.01110   2
   7  -5   1 92.6637 6.14575   3
  -7   5  -1 104.812 6.25078   2
  -7   5  -1 92.5768 5.90369   3
   7   5   1 89.9345 5.53143   2
   7   5   1 100.313 5.56642   2
  -7   5  -1 83.6808 5.87128   3
  -7   5  -1 88.3689 6.03505   2
  -9  -5  -1 15.8724 2.06052   3
   9  -5   1 10.4461 2.54129   3
  -9  -5  -1 17.7535 2.05152   2
   9  -5   1 23.2158 2.72207   2
  -9  -5  -1 14.2897 2.03104   3
   9  -5   1 18.2754 2.77055   2
   9   5   1 14.8767 2.08748   2
  -9   5  -1 11.3654 2.61891   2
   9   5   1 14.5516 2.11074   2
  -9   5  -1 16.7822 2.72085   2
  -9   5  -1 19.0431 2.57279   3
  -9   5  -1 18.6342 2.62931   3
  11  -5   1 325.789 17.5982   2
 -11  -5  -1 306.811 16.9120   3
 -11  -5  -1 318.667 16.9375   3
 -11  -5  -1 321.787 16.8313   2
  11  -5   1 313.221 17.5415   3
  11  -5   1 319.917 17.5147   2
 -11   5  -1 307.446 17.3226   3
 -11   5  -1 279.156 17.4427   2
 -11   5  -1 310.546 17.3640   3
 -11   5  -1 304.275 17.3201   2
  11   5   1 327.535 16.8606   2
  11   5   1 329.142 16.8958   2
  13  -5   1 27.7496 3.99188   2
 -13  -5  -1 36.8595 4.01276   3
  13  -5   1 22.8787 3.98480   2
 -13  -5  -1 37.7747 3.51912   2
  13  -5   1 34.1456 4.34235   3
 -13  -5  -1 34.9533 3.76281   3
 -13   5  -1 35.4631 4.10340   3
 -13   5  -1 24.2700 4.02301   2
 -13   5  -1 25.2881 4.15734   2
  13   5   1 34.9599 3.89027   2
  13   5   1 40.8702 3.92192   2
 -13   5  -1 37.3733 4.25411   3
 -15  -5  -1 51.7319 5.14170   3
  15  -5   1 66.9883 6.23917   3
  15  -5   1 62.7565 5.94969   2
  15  -5   1 66.3181 6.24387   2
 -15  -5  -1 54.2445 5.29628   3
 -15   5  -1 62.8004 6.31341   2
 -15   5  -1 62.4512 5.84845   3
 -15   5  -1 67.1072 6.01594   3
 -15   5  -1 60.8000 6.00739   2
  15   5   1 52.7182 5.00006   2
  15   5   1 54.7027 5.12510   2
  17  -5   1 5.69536 2.89784   2
 -17  -5  -1 3.68398 2.16373   3
  17  -5   1 9.56906 3.34960   3
  17  -5   1 -1.6228 2.92487   2
 -17  -5  -1 2.19022 2.33853   3
 -17   5  -1 6.30439 2.91371   2
 -17   5  -1 8.13281 2.94388   3
 -17   5  -1 2.90569 2.99140   2
  17   5   1 2.03960 2.30958   2
  17   5   1 2.05541 2.42048   2
 -17   5  -1 4.20880 3.00281   3
 -19  -5  -1 5.82668 2.79110   3
  19  -5   1 5.31004 3.08606   2
  19  -5   1 7.37148 3.59042   2
 -19  -5  -1 2.71128 2.35568   3
  19  -5   1 8.51251 3.48907   3
 -19   5  -1 5.52362 3.62565   2
  19   5   1 4.56539 2.51165   2
 -19   5  -1 3.12631 3.13663   3
  19   5   1 6.75415 2.87371   2
  21  -5   1 2.34263 3.20690   3
  21  -5   1 -3.7427 3.09828   2
 -21  -5  -1 2.65864 2.77742   3
  21  -5   1 -2.8243 3.05279   2
 -21  -5  -1 0.73889 2.19981   3
  21   5   1 -1.1358 2.63226   2
 -21   5  -1 1.12960 3.63355   2
 -21   5  -1 -1.0712 3.07075   3
  21   5   1 2.47170 2.56392   2
  23  -5   1 23.3018 5.17449   2
  23  -5   1 22.9289 4.92971   3
 -23  -5  -1 27.7429 4.48166   3
 -23   5  -1 16.8086 4.62015   3
  23   5   1 19.1358 4.04878   2
 -23   5  -1 19.6585 5.03047   2
  23   5   1 23.6544 4.21094   2
 -24  -6   1 21.0856 4.14484   3
  24  -6  -1 12.4114 4.71385   3
  24  -6  -1 15.3307 4.74286   2
  24   6  -1 13.6775 3.45463   2
  24   6  -1 15.6172 3.53527   2
 -24   6   1 15.1876 5.06993   2
 -24   6   1 13.3337 4.50675   3
  22  -6  -1 4.91213 3.79757   3
  22  -6  -1 1.42743 3.82966   2
 -22  -6   1 4.18280 2.85340   3
 -22  -6   1 -0.8451 2.48790   3
 -22   6   1 6.16963 4.02808   2
  22   6  -1 2.24715 2.50074   2
  22   6  -1 3.38421 2.55676   2
 -22   6   1 1.85510 3.41211   3
 -20  -6   1 3.27248 2.58415   3
  20  -6  -1 4.84562 3.51105   3
 -20  -6   1 3.21884 2.25227   3
  20  -6  -1 7.41222 3.49496   2
  20  -6  -1 6.11327 3.65598   2
  20   6  -1 6.01913 2.55684   2
 -20   6   1 1.49728 3.74845   2
 -20   6   1 7.90894 3.46267   3
  20   6  -1 6.63641 2.66240   2
  18  -6  -1 16.6442 3.88180   2
 -18  -6   1 14.5918 3.07024   3
 -18  -6   1 22.4867 3.29937   3
  18  -6  -1 20.4375 4.19417   3
  18  -6  -1 18.7860 4.17639   2
 -18   6   1 24.3440 4.58429   2
  18   6  -1 18.7662 2.93793   2
 -18   6   1 18.4589 3.96837   3
  18   6  -1 24.6321 3.18722   2
  16  -6  -1 -0.5089 2.97996   2
  16  -6  -1 2.80560 2.79955   2
 -16  -6   1 -0.2973 1.78998   3
  16  -6  -1 -0.5065 2.89885   3
 -16  -6   1 1.54338 2.02415   3
  16   6  -1 3.53821 2.06060   2
 -16   6   1 -0.4042 2.40063   3
  16   6  -1 0.93301 1.95222   2
 -16   6   1 -4.4601 2.80606   2
 -16   6   1 3.07502 2.84731   3
  14  -6  -1 6.54685 3.16951   3
 -14  -6   1 2.00657 1.65994   2
  14  -6  -1 3.03386 2.90213   2
 -14  -6   1 2.05969 1.77235   3
  14  -6  -1 4.18372 3.08849   2
 -14  -6   1 4.11041 1.98363   3
 -14   6   1 8.39162 3.34716   2
 -14   6   1 4.13794 2.63552   3
  14   6  -1 6.26124 1.97486   2
  14   6  -1 5.02827 1.94896   2
 -14   6   1 7.13967 3.04830   3
  12  -6  -1 2370.52 129.513   2
 -12  -6   1 2585.93 128.635   2
 -12  -6   1 2548.45 128.854   3
  12  -6  -1 2627.66 129.730   3
 -12  -6   1 2648.32 128.875   3
  12  -6  -1 2541.13 129.612   2
  12   6  -1 2674.11 128.688   2
 -12   6   1 2529.27 129.479   3
 -12   6   1 2541.00 129.480   3
 -12   6   1 2399.68 129.584   2
  12   6  -1 2609.33 128.657   2
  10  -6  -1 2.09108 2.27199   2
  10  -6  -1 3.86704 2.29777   2
 -10  -6   1 -0.1020 1.11526   2
  10  -6  -1 2.86892 2.32259   3
 -10  -6   1 0.91750 1.28410   3
 -10  -6   1 1.29861 1.28561   3
 -10   6   1 3.71068 2.07031   3
  10   6  -1 2.41537 1.34410   2
 -10   6   1 1.46240 2.06018   3
  10   6  -1 1.79955 1.30557   2
 -10   6   1 4.98102 2.39568   2
   8  -6  -1 27.9803 3.31727   3
  -8  -6   1 24.9593 2.11106   2
   8  -6  -1 29.9874 3.47577   2
  -8  -6   1 25.4077 2.30050   3
   8  -6  -1 26.9673 3.24888   2
  -8   6   1 27.3516 3.22866   3
   8   6  -1 27.2384 2.26677   2
  -8   6   1 31.5239 3.34708   3
  -8   6   1 21.8396 3.07816   2
   8   6  -1 28.8635 2.32219   2
  -6  -6   1 32.6733 2.19553   2
   6  -6  -1 33.2013 3.30664   2
   6  -6  -1 34.6715 3.54512   3
   6  -6  -1 29.4921 3.23912   2
  -6  -6   1 32.2420 2.34414   3
   6   6  -1 32.4374 2.30497   2
  -6   6   1 31.1464 3.12531   3
  -6   6   1 29.4633 3.35670   2
  -4  -6   1 550.311 29.0375   2
   4  -6  -1 569.855 29.6614   2
  -4  -6   1 557.925 29.1235   3
   4  -6  -1 590.353 29.7327   3
   4  -6  -1 568.122 29.6739   2
   4   6  -1 589.047 29.0887   2
  -4   6   1 591.659 29.5158   3
  -4   6   1 535.300 29.6269   2
  -4   6   1 599.738 29.5381   3
   2  -6  -1 1967.43 103.340   2
   2  -6  -1 2095.02 103.433   3
  -2  -6   1 2031.94 103.016   2
  -2  -6   1 2199.66 103.122   3
   2  -6  -1 1915.78 103.337   2
  -2  -6   1 1989.48 103.029   2
  -2   6   1 1960.71 103.151   3
  -2   6   1 2158.53 103.441   2
  -2   6   1 1928.57 103.129   3
   2   6  -1 2229.06 103.084   2
   0  -6   1 71.2675 4.35686   2
   0  -6  -1 69.2075 4.36816   2
   0  -6   1 72.3246 4.44937   3
   0  -6   1 67.8770 4.35809   2
   0  -6  -1 74.9480 4.56210   3
   0   6   1 71.2731 4.60010   2
   0   6  -1 77.0558 4.42851   2
   0   6   1 65.9838 4.08183   3
   0   6   1 64.0492 4.04253   3
   0   6  -1 66.6936 3.74109   3
   0   6  -1 72.5614 3.78844   3
   2  -6   1 13.3670 1.90566   2
  -2  -6  -1 10.8621 1.57915   3
   2  -6   1 13.4328 1.89230   3
  -2  -6  -1 14.2012 1.69540   2
   2  -6   1 11.7821 1.78851   2
  -2   6  -1 11.5244 1.77136   2
   2   6   1 9.74378 1.66155   2
   2   6   1 11.5157 0.95112   3
   2   6   1 14.0191 1.04329   3
  -2   6  -1 11.4750 1.40922   3
   4  -6   1 2.21857 1.54291   2
   4  -6   1 5.99128 1.73416   3
   4  -6   1 5.22686 1.76513   2
  -4  -6  -1 5.81442 1.23339   2
  -4  -6  -1 4.71461 1.19365   3
   4   6   1 2.96902 1.28910   2
  -4   6  -1 2.50199 1.53640   2
  -4   6  -1 5.38000 1.33845   3
  -4   6  -1 6.76172 1.36555   3
   6  -6   1 0.77716 1.71792   3
  -6  -6  -1 3.38909 1.19053   2
   6  -6   1 0.64419 1.58615   2
   6  -6   1 -0.0527 1.53979   2
  -6  -6  -1 2.28511 1.16666   3
  -6   6  -1 2.89607 1.82198   2
   6   6   1 1.76939 1.28401   2
  -6   6  -1 1.82683 1.44650   3
  -6   6  -1 1.88956 1.47989   3
   8  -6   1 5.43129 2.04810   2
   8  -6   1 6.98359 2.30732   3
   8  -6   1 6.17546 2.17366   2
  -8  -6  -1 3.45849 1.42042   3
  -8  -6  -1 6.65118 1.42505   2
  -8   6  -1 8.30606 1.72318   3
  -8   6  -1 5.55071 1.88307   3
  -8   6  -1 5.72634 2.22937   2
   8   6   1 4.13215 1.52783   2
   8   6   1 3.84709 1.53533   2
  10  -6   1 261.605 14.9787   2
 -10  -6  -1 259.684 14.3146   3
 -10  -6  -1 256.541 14.3341   3
 -10  -6  -1 253.418 14.0916   2
  10  -6   1 282.858 15.2101   3
  10  -6   1 255.417 14.9141   2
  10   6   1 256.307 14.1979   2
  10   6   1 265.915 14.2020   2
 -10   6  -1 272.446 14.8536   3
 -10   6  -1 280.517 14.8765   3
 -10   6  -1 253.458 14.9899   2
  12  -6   1 291.935 17.8290   2
  12  -6   1 307.290 17.8703   2
 -12  -6  -1 309.532 17.1873   3
 -12  -6  -1 312.660 16.9388   2
 -12  -6  -1 324.966 17.2222   3
  12  -6   1 326.637 18.0334   3
 -12   6  -1 275.894 17.8307   2
  12   6   1 341.244 17.1327   2
 -12   6  -1 325.361 17.7827   3
 -12   6  -1 314.671 17.7581   3
  12   6   1 336.037 17.1185   2
  14  -6   1 48.2271 5.29684   3
  14  -6   1 37.8449 4.71016   2
  14  -6   1 43.9954 5.05332   2
 -14  -6  -1 36.7132 4.20690   3
 -14  -6  -1 37.4637 4.09847   3
  14   6   1 33.2491 3.94806   2
 -14   6  -1 38.4172 5.02195   2
  14   6   1 37.4494 3.99292   2
 -14   6  -1 44.5985 5.01701   3
 -14   6  -1 41.9501 4.60975   3
 -16  -6  -1 1.98512 2.15892   3
  16  -6   1 0.01428 2.90323   2
  16  -6   1 7.84544 2.95483   2
 -16  -6  -1 -2.3460 1.91560   3
  16  -6   1 4.12282 3.16733   3
  16   6   1 0.83232 2.05561   2
  16   6   1 1.07556 2.18272   2
 -16   6  -1 -1.6363 2.57458   3
 -16   6  -1 -1.5014 3.09902   2
  18  -6   1 31.7850 4.84032   2
  18  -6   1 45.1783 5.51483   2
  18  -6   1 38.8114 5.22132   3
 -18  -6  -1 41.6751 4.93243   3
 -18  -6  -1 45.4158 4.73602   3
  18   6   1 41.1885 4.49253   2
  18   6   1 35.6221 4.32114   2
 -18   6  -1 43.3818 5.56921   3
 -18   6  -1 40.6680 5.72448   2
 -20  -6  -1 6.88513 3.04690   3
 -20  -6  -1 4.35895 2.47226   3
  20  -6   1 5.10799 3.51555   3
  20  -6   1 7.24331 3.75645   2
 -20   6  -1 0.16740 3.60595   2
  20   6   1 0.06153 2.44197   2
 -20   6  -1 0.27532 3.07852   3
  20   6   1 7.06840 2.66158   2
  22  -6   1 6.58296 3.97916   3
 -22  -6  -1 3.67819 3.25639   3
  22  -6   1 4.79043 4.15160   2
  22   6   1 6.79275 3.01118   2
  22   6   1 9.45500 3.14169   2
 -22   6  -1 5.03718 3.84907   3
 -22   6  -1 0.90941 4.03703   2
  23  -7  -1 3.05519 4.09047   3
  23  -7  -1 1.08601 4.26180   2
 -23  -7   1 6.95005 3.25171   3
 -23   7   1 11.9214 5.37247   2
 -23   7   1 3.39685 4.11289   3
  23   7  -1 1.25793 2.81286   2
  23   7  -1 9.45772 3.04054   2
 -21  -7   1 50.6756 5.30733   3
 -21  -7   1 51.2314 5.67334   3
  21  -7  -1 38.4746 5.96973   2
  21  -7  -1 43.5236 6.14752   3
  21   7  -1 60.6771 5.27539   2
 -21   7   1 37.6107 5.70715   3
 -21   7   1 46.7862 6.67349   2
  21   7  -1 49.5456 4.95363   2
  19  -7  -1 55.9426 6.86672   3
 -19  -7   1 60.6840 5.55822   3
  19  -7  -1 51.9558 6.29671   2
 -19  -7   1 50.8512 5.26823   3
  19   7  -1 49.6110 5.15285   2
  19   7  -1 50.0126 4.99788   2
 -19   7   1 54.4224 6.65007   2
 -19   7   1 70.2072 6.76306   3
 -17  -7   1 1012.80 51.3034   3
  17  -7  -1 936.728 52.2132   2
 -17  -7   1 991.395 51.2849   3
  17  -7  -1 929.550 52.0798   2
  17  -7  -1 1030.64 52.4362   3
  17   7  -1 1017.55 50.8402   2
 -17   7   1 976.596 52.0242   3
  17   7  -1 1016.81 50.8485   2
 -17   7   1 998.909 52.4875   2
  15  -7  -1 79.1480 7.28979   3
  15  -7  -1 74.0428 6.96628   2
 -15  -7   1 82.6421 5.93716   3
  15  -7  -1 85.4774 6.94621   2
 -15  -7   1 77.4282 5.83290   3
 -15   7   1 81.0296 6.89756   3
  15   7  -1 85.4641 5.62250   2
 -15   7   1 83.4155 7.40156   2
  15   7  -1 83.0740 5.59008   2
 -13  -7   1 13.6259 2.26045   3
 -13  -7   1 15.8204 2.19449   2
  13  -7  -1 17.6974 3.41091   2
  13  -7  -1 15.7718 3.47739   2
 -13  -7   1 17.0120 2.38539   3
  13  -7  -1 12.6952 3.50689   3
 -13   7   1 15.1676 3.57518   2
 -13   7   1 17.9633 3.36880   3
  13   7  -1 17.8753 2.18418   2
  13   7  -1 17.0137 2.16799   2
 -13   7   1 20.2403 3.29554   3
  11  -7  -1 219.660 13.0769   3
 -11  -7   1 210.057 11.9174   3
 -11  -7   1 220.345 11.5714   2
 -11  -7   1 223.027 11.9350   3
  11  -7  -1 212.739 12.8589   2
  11  -7  -1 207.135 12.8946   2
  11   7  -1 225.129 11.6435   2
 -11   7   1 218.525 12.8175   3
 -11   7   1 199.855 12.5825   3
 -11   7   1 204.972 12.9631   2
  11   7  -1 238.114 11.7201   2
  -9  -7   1 71.5735 4.61012   2
   9  -7  -1 74.6538 6.00365   2
  -9  -7   1 75.8027 4.94022   3
   9  -7  -1 96.1689 6.57037   3
   9  -7  -1 88.9125 6.10797   2
   9   7  -1 80.4432 4.77084   2
  -9   7   1 82.3797 6.23301   2
  -9   7   1 75.1990 5.51088   3
  -9   7   1 87.0656 5.96045   3
   9   7  -1 78.1132 4.70797   2
   7  -7  -1 85.1398 5.91918   2
   7  -7  -1 95.9757 6.21014   3
  -7  -7   1 77.7288 4.94117   3
  -7  -7   1 79.8317 4.70079   2
   7  -7  -1 83.3066 5.90103   2
   7   7  -1 84.8343 4.85032   2
  -7   7   1 74.8186 6.05312   3
   7   7  -1 82.6008 4.78078   2
  -7   7   1 86.3293 5.70799   3
  -7   7   1 89.4471 6.05330   2
   5  -7  -1 31.7942 3.49747   3
  -5  -7   1 27.2121 2.08607   2
   5  -7  -1 29.3942 3.19111   2
  -5  -7   1 25.6808 2.35662   3
   5  -7  -1 23.3236 3.05985   2
  -5   7   1 30.6105 3.03160   3
  -5   7   1 27.2795 2.90519   3
   5   7  -1 26.6797 2.26497   2
  -5   7   1 28.3671 3.25176   2
  -3  -7   1 37.3723 2.79763   3
  -3  -7   1 36.2952 2.61871   2
   3  -7  -1 33.6058 3.44724   2
   3  -7  -1 36.5214 3.26334   2
   3  -7  -1 32.7514 3.51995   3
  -3  -7   1 33.9769 2.62012   2
   3   7  -1 37.1208 2.74362   2
  -3   7   1 38.6157 3.63024   2
  -3   7   1 34.1891 2.90998   3
  -3   7   1 33.5113 2.98811   3
  -1  -7   1 753.965 40.0619   2
  -1  -7   1 811.497 40.1817   3
   1  -7  -1 780.852 40.3674   3
   1  -7  -1 759.982 40.2686   2
  -1  -7   1 801.697 40.0679   2
   1  -7  -1 807.465 40.3069   2
   1   7  -1 768.594 40.0691   2
  -1   7   1 795.517 39.9398   3
  -1   7   1 801.724 39.9571   3
  -1   7   1 787.183 40.3127   2
   1  -7   1 2.25753 1.34642   2
   1  -7   1 0.90344 1.36229   2
  -1  -7  -1 2.42192 1.34863   3
  -1  -7  -1 3.16162 1.39164   2
   1  -7   1 1.13703 1.38222   3
  -1   7  -1 2.37111 1.55005   2
   1   7   1 3.26508 0.69048   3
  -1   7  -1 1.86688 0.80360   3
  -1   7  -1 0.44727 0.70276   3
   1   7   1 2.99157 0.57164   3
   1   7   1 1.12596 1.38308   2
  -3  -7  -1 12.4976 1.76368   3
   3  -7   1 10.0863 2.03100   2
   3  -7   1 10.8938 2.06771   3
   3  -7   1 10.1430 1.86285   2
   3   7   1 15.0892 1.83786   2
  -3   7  -1 8.95206 1.46544   3
  -3   7  -1 9.89680 2.11852   2
  -3   7  -1 7.95391 1.40541   3
   5  -7   1 25.2228 3.19581   3
   5  -7   1 17.1890 2.60477   2
  -5  -7  -1 20.9636 2.39555   3
  -5  -7  -1 21.6046 2.17130   2
   5  -7   1 16.8224 2.62304   2
   5   7   1 23.3756 2.42700   2
  -5   7  -1 15.1772 2.43247   2
  -5   7  -1 17.4635 2.15688   3
  -5   7  -1 16.2589 2.08314   3
   7  -7   1 53.7079 4.61663   2
  -7  -7  -1 53.5683 3.74411   2
   7  -7   1 52.9759 4.55659   2
   7  -7   1 60.8229 5.04319   3
  -7  -7  -1 56.5652 4.00517   3
   7   7   1 54.9383 3.91095   2
  -7   7  -1 50.7588 4.38037   3
  -7   7  -1 56.5369 5.05832   2
  -7   7  -1 54.3704 4.35749   3
   9  -7   1 26.6408 3.57136   2
   9  -7   1 29.7295 3.90417   2
   9  -7   1 31.1302 3.88013   3
  -9  -7  -1 30.1991 2.84048   2
  -9  -7  -1 32.8653 3.27383   3
   9   7   1 31.4809 3.11618   2
  -9   7  -1 29.8924 3.81122   3
   9   7   1 33.2173 3.27080   2
  -9   7  -1 27.5743 3.78946   2
 -11  -7  -1 306.341 17.1254   2
 -11  -7  -1 321.112 17.4493   3
  11  -7   1 311.226 18.1035   2
  11  -7   1 330.296 18.3871   3
 -11  -7  -1 318.856 17.4677   3
  11  -7   1 325.939 18.2402   2
  11   7   1 329.972 17.3101   2
 -11   7  -1 325.525 18.0082   3
 -11   7  -1 331.510 18.3248   2
  11   7   1 321.985 17.2356   2
 -11   7  -1 330.502 17.9775   3
  13  -7   1 4.05318 2.76091   2
  13  -7   1 7.57074 2.89618   2
 -13  -7  -1 1.06135 1.77768   3
 -13  -7  -1 1.12721 1.84981   3
  13  -7   1 -0.7905 2.66187   3
  13   7   1 2.76708 1.98644   2
 -13   7  -1 -0.2918 2.86207   2
  13   7   1 2.59989 1.92109   2
 -13   7  -1 0.72090 2.28575   3
 -13   7  -1 2.33375 2.58763   3
  15  -7   1 137.670 9.81279   3
 -15  -7  -1 140.386 8.73760   3
  15  -7   1 127.464 9.32685   2
  15  -7   1 122.241 9.48821   2
 -15  -7  -1 124.956 8.53237   3
 -15   7  -1 124.290 9.71920   2
  15   7   1 134.320 8.30879   2
  15   7   1 146.234 8.43575   2
 -15   7  -1 125.921 9.29035   3
  17  -7   1 1.37039 3.28143   3
  17  -7   1 0.73493 3.19656   2
 -17  -7  -1 5.36201 2.56916   3
 -17  -7  -1 -0.9513 2.00271   3
  17   7   1 4.34099 2.59269   2
 -17   7  -1 5.05538 3.60453   2
  17   7   1 2.15166 2.34748   2
 -17   7  -1 4.26483 3.07697   3
  19  -7   1 4.45202 3.78090   3
 -19  -7  -1 6.51347 2.47430   3
  19  -7   1 4.77651 3.72711   2
 -19  -7  -1 5.13474 2.82002   3
 -19   7  -1 5.49997 3.36318   3
  19   7   1 3.91697 2.52165   2
  19   7   1 7.04633 2.95465   2
 -19   7  -1 1.49182 3.82374   2
 -21  -7  -1 160.177 11.7621   3
  21  -7   1 198.836 13.8385   2
 -21  -7  -1 175.606 12.0463   3
 -21   7  -1 207.729 13.3778   3
  21   7   1 175.245 11.3485   2
  21   7   1 173.480 11.6543   2
 -21   7  -1 192.303 13.5542   2
  22  -8  -1 13.3392 4.78448   2
 -22  -8   1 16.5022 3.78702   3
  22   8  -1 12.8772 3.04782   2
 -22   8   1 12.6455 5.24006   2
  22   8  -1 10.9024 2.98404   2
 -22   8   1 7.53892 4.29199   3
  20  -8  -1 6.95267 4.09862   3
  20  -8  -1 6.59599 4.24075   2
 -20  -8   1 0.09762 2.23322   3
 -20  -8   1 -1.6654 2.30026   3
 -20   8   1 2.09609 4.16213   2
  20   8  -1 2.32824 2.28575   2
  20   8  -1 2.95040 2.32739   2
 -20   8   1 -1.7588 3.35694   3
 -18  -8   1 8.20454 2.60416   3
  18  -8  -1 7.67702 3.73251   2
 -18  -8   1 10.6264 2.61231   3
  18  -8  -1 7.17296 3.99677   3
  18   8  -1 9.22663 2.35058   2
  18   8  -1 6.10966 2.27445   2
 -18   8   1 7.13520 4.34648   2
 -18   8   1 12.3229 3.75942   3
 -16  -8   1 911.316 45.7687   3
  16  -8  -1 784.576 46.6345   2
 -16  -8   1 902.172 45.7329   3
  16  -8  -1 887.406 46.9517   3
  16   8  -1 892.728 45.1309   2
  16   8  -1 915.727 45.1324   2
 -16   8   1 875.176 46.5554   3
 -16   8   1 875.898 46.9946   2
  14  -8  -1 2.59588 2.53718   2
 -14  -8   1 5.33338 1.95714   3
 -14  -8   1 3.68961 1.84008   3
  14  -8  -1 1.59205 2.79855   2
  14  -8  -1 3.83653 3.15830   3
 -14   8   1 3.11996 2.70200   3
  14   8  -1 7.41395 1.74622   2
 -14   8   1 1.84505 3.13715   2
  14   8  -1 4.43946 1.68599   2
  12  -8  -1 -1.2256 2.26330   2
 -12  -8   1 0.85368 1.43779   3
  12  -8  -1 -0.1824 2.43368   2
 -12  -8   1 2.25777 1.55774   3
  12  -8  -1 -2.2187 2.47384   3
  12   8  -1 0.68111 1.30246   2
  12   8  -1 1.87114 1.31820   2
 -12   8   1 1.78758 2.23868   3
 -12   8   1 0.08090 2.66260   2
  10  -8  -1 4.45066 2.52169   2
  10  -8  -1 4.82159 2.78907   3
 -10  -8   1 5.26823 1.11866   2
  10  -8  -1 4.91427 2.64484   2
 -10  -8   1 5.48028 1.53006   3
 -10   8   1 8.29649 2.88440   2
 -10   8   1 8.42470 2.36806   3
  10   8  -1 5.90263 1.31310   2
  10   8  -1 5.88360 1.37727   2
   8  -8  -1 216.967 13.1773   2
   8  -8  -1 242.613 13.5745   3
  -8  -8   1 242.183 12.3767   3
  -8  -8   1 226.529 11.9172   2
   8  -8  -1 229.191 13.3068   2
   8   8  -1 237.094 11.9888   2
  -8   8   1 221.013 12.9569   3
  -8   8   1 214.644 12.9200   3
   8   8  -1 248.234 12.0585   2
  -8   8   1 202.273 13.2157   2
  -6  -8   1 691.490 36.1113   3
   6  -8  -1 736.523 37.0136   3
   6  -8  -1 711.064 36.8170   2
  -6  -8   1 678.149 35.8085   2
   6  -8  -1 710.175 36.8961   2
  -6   8   1 711.826 36.5360   3
  -6   8   1 692.836 36.8487   2
   6   8  -1 715.114 35.8699   2
  -6   8   1 715.002 36.5366   3
  -4  -8   1 100.815 5.68962   2
   4  -8  -1 88.1463 6.41147   2
   4  -8  -1 103.469 6.61888   2
  -4  -8   1 101.536 5.99396   3
   4  -8  -1 109.398 6.82842   3
  -4  -8   1 96.1534 5.70913   2
  -4   8   1 104.880 6.19630   3
  -4   8   1 101.867 6.79038   2
   4   8  -1 100.709 5.76234   2
  -4   8   1 96.7460 6.09131   3
   2  -8  -1 0.65128 1.48654   2
   2  -8  -1 0.71550 1.55570   2
   2  -8  -1 3.02409 1.78512   3
  -2  -8   1 1.49317 1.26182   2
  -2  -8   1 0.45336 1.29193   3
  -2  -8   1 0.85515 1.22464   2
  -2   8   1 1.47938 1.02688   3
  -2   8   1 1.69103 1.16283   3
   2   8  -1 0.20052 1.27197   2
  -2   8   1 3.22751 1.88430   2
   0  -8   1 2.19912 1.48078   2
   0  -8  -1 4.34314 1.64716   2
   0  -8   1 2.65134 1.55003   2
   0  -8  -1 4.60845 1.69419   3
   0  -8  -1 6.31057 1.69630   2
   0  -8   1 2.14741 1.49076   3
   0   8   1 7.66356 1.87871   2
   0   8   1 5.25946 0.76641   3
   0   8  -1 2.63072 1.62708   2
   0   8   1 6.14459 0.86958   3
   2  -8   1 1.26654 1.71042   3
  -2  -8  -1 0.36392 1.35020   2
   2  -8   1 0.41333 1.50224   2
  -2  -8  -1 1.57098 1.45630   3
   2  -8   1 3.73752 1.68558   2
   2   8   1 0.55574 1.55605   2
  -2   8  -1 1.48368 0.88343   3
  -2   8  -1 0.22577 0.90353   3
  -4  -8  -1 52.4670 4.12288   3
  -4  -8  -1 48.3430 3.81839   2
   4  -8   1 57.9887 4.73531   3
   4  -8   1 49.5269 4.26840   2
   4  -8   1 56.6107 4.56393   2
  -4   8  -1 59.1049 3.97864   3
  -4   8  -1 53.4212 3.88537   3
   4   8   1 58.3174 4.03548   2
  -4   8  -1 58.7742 4.49527   2
  -6  -8  -1 298.017 16.1992   3
   6  -8   1 311.756 16.7967   2
   6  -8   1 310.288 16.8078   2
  -6  -8  -1 279.999 15.9090   2
   6  -8   1 310.103 16.9822   3
   6   8   1 307.348 16.0517   2
  -6   8  -1 309.337 16.3619   3
  -6   8  -1 310.903 16.3503   3
  -6   8  -1 290.938 16.8023   2
   8  -8   1 6.23202 2.68079   3
   8  -8   1 4.41149 2.36316   2
  -8  -8  -1 9.91325 1.72554   2
  -8  -8  -1 7.50262 1.84648   3
   8  -8   1 10.8531 2.62697   2
  -8   8  -1 7.47421 2.14842   3
   8   8   1 8.54928 1.85649   2
   8   8   1 8.78189 1.91226   2
  -8   8  -1 8.96342 2.75770   2
  -8   8  -1 11.0323 2.40709   3
  10  -8   1 29.7320 3.77435   2
 -10  -8  -1 35.2938 3.47561   3
 -10  -8  -1 28.7371 3.10874   2
  10  -8   1 28.6435 4.05859   3
  10  -8   1 27.1330 3.77264   2
  10   8   1 28.4224 3.17202   2
 -10   8  -1 24.9364 3.82210   3
 -10   8  -1 27.0283 4.10397   2
  10   8   1 29.8690 3.25862   2
  12  -8   1 11.4119 3.24254   2
  12  -8   1 14.1889 3.51709   3
  12  -8   1 8.40899 2.80385   2
 -12  -8  -1 12.8274 2.40789   3
 -12  -8  -1 16.8225 2.53641   3
  12   8   1 19.1099 2.57593   2
 -12   8  -1 22.7809 3.06145   3
 -12   8  -1 11.9115 3.40990   2
  12   8   1 15.2438 2.33889   2
 -14  -8  -1 9.46371 2.44555   3
  14  -8   1 5.75769 3.21073   2
 -14  -8  -1 5.66844 2.23404   3
  14  -8   1 3.10228 3.23758   3
  14   8   1 7.48567 2.21016   2
 -14   8  -1 5.58432 2.92856   3
 -14   8  -1 6.95964 3.64216   2
  14   8   1 9.67940 2.26644   2
 -16  -8  -1 45.4967 4.93982   3
 -16  -8  -1 44.4888 4.82056   3
  16  -8   1 42.5489 5.72651   3
  16  -8   1 37.5174 5.36202   2
 -16   8  -1 38.4984 5.52720   2
 -16   8  -1 37.7553 4.98047   3
  16   8   1 39.7460 4.44576   2
  16   8   1 44.0204 4.57688   2
 -18  -8  -1 15.3912 3.14545   3
  18  -8   1 6.26511 4.10101   3
  18  -8   1 5.72857 4.06984   2
 -18  -8  -1 14.8413 3.36159   3
 -18   8  -1 10.8899 3.61774   3
 -18   8  -1 6.21979 4.28334   2
  18   8   1 14.5221 2.96020   2
  18   8   1 15.2409 3.02281   2
  20  -8   1 11.6520 4.88185   2
  20  -8   1 22.2608 5.29184   3
 -20  -8  -1 21.4225 3.75175   3
 -20  -8  -1 20.7525 4.16493   3
 -20   8  -1 26.3334 5.82068   2
  20   8   1 24.2641 3.65238   2
  20   8   1 21.1794 3.56164   2
 -20   8  -1 19.4954 4.79159   3
 -21  -9   1 354.401 20.3294   3
  21  -9  -1 363.625 21.9925   3
  21  -9  -1 358.875 22.1969   2
  21   9  -1 343.798 18.9749   2
 -21   9   1 365.306 22.1867   2
  21   9  -1 362.340 19.1645   2
 -19  -9   1 24.9639 3.66844   3
  19  -9  -1 26.8820 5.50712   3
  19  -9  -1 29.7518 5.39106   2
 -19  -9   1 28.6835 3.91448   3
  19   9  -1 27.9054 3.27887   2
  19   9  -1 26.8608 2.91216   2
 -19   9   1 15.9995 5.10765   2
 -19   9   1 32.7681 5.17102   3
 -17  -9   1 38.9533 4.57247   3
  17  -9  -1 43.5631 5.76326   2
  17  -9  -1 39.3187 5.70426   3
 -17  -9   1 43.0092 4.51802   3
  17   9  -1 38.5767 3.33202   2
 -17   9   1 30.6868 4.77616   3
 -17   9   1 35.1723 5.80997   2
  17   9  -1 33.2678 3.40525   2
 -15  -9   1 19.2886 2.80345   3
  15  -9  -1 17.4457 3.99330   2
 -15  -9   1 18.5421 2.78122   3
  15  -9  -1 15.9435 4.08893   3
  15   9  -1 19.1451 2.29485   2
 -15   9   1 17.4868 3.58853   3
  15   9  -1 18.6256 2.05762   2
 -15   9   1 16.5379 4.22116   2
 -13  -9   1 27.4471 3.34990   3
 -13  -9   1 30.5489 3.44536   3
  13  -9  -1 33.2849 4.62234   3
  13  -9  -1 24.0859 4.07604   2
 -13   9   1 27.2140 4.54862   2
  13   9  -1 28.8700 2.38852   2
  13   9  -1 26.5057 2.43333   2
  11  -9  -1 21.2724 3.80687   3
  11  -9  -1 23.6939 3.75129   2
 -11  -9   1 21.0715 2.50156   3
 -11   9   1 26.2774 3.57450   3
  11   9  -1 22.4047 2.05224   2
  11   9  -1 22.2289 2.00641   2
 -11   9   1 21.1419 4.16195   2
   9  -9  -1 80.1312 6.53704   3
  -9  -9   1 70.4416 4.18859   2
   9  -9  -1 82.3434 6.49074   2
  -9  -9   1 71.4416 5.00384   3
   9  -9  -1 76.5445 6.06938   2
   9   9  -1 82.6847 4.43013   2
  -9   9   1 69.5828 6.23220   2
   9   9  -1 75.3771 4.36003   2
  -9   9   1 79.9529 5.85911   3
   7  -9  -1 193.861 12.1993   2
  -7  -9   1 201.072 10.6864   2
   7  -9  -1 213.505 12.4702   3
   7  -9  -1 202.301 12.0304   2
  -7  -9   1 201.550 11.2442   3
   7   9  -1 219.448 10.8564   2
  -7   9   1 193.665 12.1340   2
   7   9  -1 212.567 10.7804   2
  -7   9   1 193.194 11.6167   3
  -7   9   1 212.390 11.7775   3
   5  -9  -1 144.087 9.35015   3
   5  -9  -1 144.590 9.27206   2
  -5  -9   1 156.513 8.10803   2
  -5  -9   1 160.461 8.56580   3
   5  -9  -1 145.378 9.03037   2
  -5  -9   1 146.430 8.02355   2
  -5   9   1 141.208 8.58079   3
  -5   9   1 135.254 9.10917   2
   5   9  -1 161.478 8.18747   2
  -5   9   1 142.501 8.64693   3
   3  -9  -1 65.6273 5.17667   3
  -3  -9   1 60.2902 4.09872   2
   3  -9  -1 59.7782 4.78244   2
  -3  -9   1 60.9489 4.44553   3
  -3  -9   1 57.7197 3.98381   2
   3  -9  -1 67.2046 5.03483   2
  -3   9   1 65.1966 5.10825   2
  -3   9   1 61.2999 4.07223   3
   3   9  -1 60.6945 4.15829   2
  -3   9   1 65.5457 4.17297   3
  -1  -9   1 17.4979 2.19012   2
  -1  -9   1 19.9777 2.42991   2
   1  -9  -1 18.3756 2.45530   2
   1  -9  -1 18.0007 2.64675   3
   1  -9  -1 17.4044 2.55689   2
  -1  -9   1 19.7666 2.42513   3
  -1   9   1 20.4744 1.65856   3
  -1   9   1 16.2002 1.50702   3
   1   9  -1 18.3652 2.31418   2
  -1   9   1 16.8987 2.55205   2
  -1  -9  -1 18.7784 2.26489   2
  -1  -9  -1 10.1820 2.21801   3
   1  -9   1 15.5942 2.24757   2
   1  -9   1 13.6797 2.14003   2
  -1  -9  -1 14.8719 2.20300   2
   1  -9   1 16.3058 2.47046   3
  -1   9  -1 12.2867 2.28597   2
   1   9   1 14.0553 2.24417   2
  -3  -9  -1 0.68727 1.33950   2
   3  -9   1 4.37173 1.79994   2
  -3  -9  -1 1.76664 1.66415   3
   3  -9   1 0.27499 1.87824   3
   3  -9   1 1.32401 1.68934   2
   3   9   1 2.43943 1.74026   2
  -3   9  -1 1.53994 0.98813   3
  -3   9  -1 -0.7728 1.86763   2
  -3   9  -1 1.71584 1.08718   3
  -5  -9  -1 5.20117 1.54255   2
  -5  -9  -1 6.51786 1.88822   3
   5  -9   1 2.91635 2.23888   3
   5  -9   1 -0.3531 2.08425   2
   5  -9   1 2.55090 1.94651   2
  -5   9  -1 6.50540 1.62600   3
   5   9   1 7.29245 1.88721   2
  -5   9  -1 4.94368 1.65017   3
  -5   9  -1 0.55155 2.39210   2
  -7  -9  -1 74.8004 5.10273   2
  -7  -9  -1 77.4320 5.60643   3
   7  -9   1 84.9485 6.12252   2
   7  -9   1 84.1252 6.41548   2
   7  -9   1 102.309 7.01128   3
  -7   9  -1 82.0886 6.27319   2
   7   9   1 78.4885 5.36691   2
  -9  -9  -1 70.5517 5.04142   3
   9  -9   1 68.6463 5.74433   2
   9  -9   1 68.1568 6.20065   3
   9   9   1 65.1828 4.57072   2
  -9   9  -1 69.9347 5.36244   3
  -9   9  -1 59.2215 5.82691   2
   9   9   1 63.6751 4.61708   2
  11  -9   1 26.4680 3.86775   2
 -11  -9  -1 28.4151 3.50467   3
 -11  -9  -1 25.3982 3.13372   3
  11  -9   1 24.9692 4.23931   3
  11   9   1 26.5559 3.00117   2
 -11   9  -1 18.2702 3.11198   3
 -11   9  -1 28.5949 4.22971   2
  11   9   1 28.9800 3.17905   2
  13  -9   1 0.30440 2.75117   2
 -13  -9  -1 6.99254 2.22090   3
  13  -9   1 3.31939 3.11686   3
 -13  -9  -1 2.61651 2.00492   3
  13   9   1 1.53212 1.81324   2
 -13   9  -1 2.86307 3.25357   2
  13   9   1 2.45921 1.79602   2
  15  -9   1 30.1365 4.98383   3
 -15  -9  -1 22.3200 3.36942   3
 -15  -9  -1 19.4085 3.28462   3
  15  -9   1 24.1532 4.39909   2
  15   9   1 21.5422 2.83893   2
 -15   9  -1 21.7510 4.96845   2
  15   9   1 22.0994 2.89774   2
 -15   9  -1 24.0367 3.72492   3
 -17  -9  -1 283.669 16.4041   3
 -17  -9  -1 278.016 16.2923   3
  17  -9   1 296.104 17.7121   2
  17  -9   1 277.441 17.9443   3
  17   9   1 268.422 15.6129   2
  17   9   1 290.233 15.6686   2
 -17   9  -1 277.772 17.0333   3
 -17   9  -1 280.094 17.8134   2
 -19  -9  -1 7.89834 2.85184   3
  19  -9   1 10.6264 4.81751   3
  19  -9   1 8.62369 4.44610   2
 -19  -9  -1 9.20314 3.26555   3
  19   9   1 13.6730 3.00425   2
 -19   9  -1 3.29297 4.58447   2
 -19   9  -1 1.30086 3.86177   3
  19   9   1 7.58558 2.76107   2
 -20 -10   1 259.030 14.4862   3
 -20 -10   1 238.007 15.5349   3
  20 -10  -1 231.679 16.1517   3
  20 -10  -1 216.568 15.7018   2
 -20  10   1 244.301 16.2967   2
  18 -10  -1 37.5570 6.18856   2
  18 -10  -1 44.2448 6.46126   3
 -18 -10   1 49.9762 5.20408   3
 -18 -10   1 53.4577 5.15337   3
 -18  10   1 54.2116 6.72302   3
 -18  10   1 40.8704 6.43162   2
  16 -10  -1 7.37527 4.03020   3
 -16 -10   1 8.55088 2.35528   3
 -16 -10   1 4.80019 2.31260   3
  16 -10  -1 8.86426 3.94757   2
 -16  10   1 11.2826 4.78725   2
 -14 -10   1 2.89087 1.91227   3
  14 -10  -1 4.27303 3.26182   2
  14 -10  -1 2.11997 3.37727   3
 -14 -10   1 4.57830 1.97549   3
 -14  10   1 -1.2112 3.35612   3
 -14  10   1 4.13965 3.52306   2
 -12 -10   1 132.722 8.57145   3
 -12 -10   1 143.838 8.61797   3
  12 -10  -1 145.132 10.3566   3
  12 -10  -1 150.572 9.94559   2
 -12  10   1 146.904 9.44061   3
 -12  10   1 143.856 10.1580   2
 -10 -10   1 325.390 16.6649   3
  10 -10  -1 303.440 17.6403   2
  10 -10  -1 323.508 18.1985   3
 -10  10   1 303.030 17.8113   2
 -10  10   1 284.968 17.1214   3
   8 -10  -1 61.8297 5.90697   3
   8 -10  -1 58.1315 5.51308   2
  -8 -10   1 55.8020 4.28796   3
   8  10  -1 50.2866 3.12500   2
  -8  10   1 56.3121 5.90124   2
  -8  10   1 49.2835 4.71293   3
   8  10  -1 58.6169 3.23357   2
   6 -10  -1 15.9873 3.04328   2
   6 -10  -1 14.7698 3.19952   3
  -6 -10   1 17.1534 1.80077   2
  -6 -10   1 16.0419 2.22575   3
  -6  10   1 20.3141 2.49384   3
  -6  10   1 17.4855 3.18416   2
   6  10  -1 16.5377 2.01717   2
  -4 -10   1 1.14459 1.20500   2
   4 -10  -1 2.16730 1.88783   2
  -4 -10   1 3.91396 1.70950   3
   4 -10  -1 -0.7460 2.18248   3
  -4 -10   1 3.63608 1.38641   2
   4  10  -1 2.61914 1.44716   2
  -4  10   1 3.97361 2.42284   2
  -4  10   1 0.14275 1.25209   3
   2 -10  -1 0.44161 1.86285   2
   2 -10  -1 1.61278 2.05662   3
  -2 -10   1 2.59537 1.71463   3
  -2 -10   1 1.24420 1.43604   2
  -2  10   1 0.27720 0.55314   3
  -2  10   1 0.40787 0.74334   3
   2  10  -1 2.62358 1.61337   2
  -2  10   1 1.18275 2.10149   2
   0 -10  -1 0.63192 1.83261   3
   0 -10   1 -2.6324 1.45258   2
   0 -10   1 3.22855 1.96856   3
   0 -10  -1 1.32847 1.83089   2
   0  10   1 1.15766 1.97102   2
   0  10  -1 1.45523 1.86638   2
   2 -10   1 289.532 15.4667   2
   2 -10   1 292.137 15.8224   3
  -2 -10  -1 282.383 15.5674   3
  -2 -10  -1 261.669 15.1618   2
   2  10   1 275.860 15.2752   2
  -2  10  -1 288.812 15.6037   2
   4 -10   1 9.72849 2.68338   3
   4 -10   1 11.7541 2.52441   2
  -4 -10  -1 8.67647 2.21228   3
  -4  10  -1 9.56806 1.48831   3
  -4  10  -1 9.19700 2.63696   2
   4  10   1 11.7137 2.14445   2
  -4  10  -1 11.8609 1.57944   3
  -6 -10  -1 15.8205 2.50291   3
   6 -10   1 19.9410 3.31033   3
   6 -10   1 16.8672 3.01783   2
   6  10   1 16.0440 2.24424   2
  -6  10  -1 16.8590 3.12676   2
  -6  10  -1 15.3086 2.22042   3
   8 -10   1 18.2295 3.35397   2
   8 -10   1 16.4779 3.46110   3
  -8 -10  -1 14.6806 2.50627   3
   8  10   1 18.4726 2.27634   2
  -8  10  -1 20.6955 2.83713   3
   8  10   1 20.0916 2.36539   2
  -8  10  -1 18.5325 3.46193   2
  10 -10   1 2.37902 2.89709   3
 -10 -10  -1 2.99737 1.88882   3
  10 -10   1 -3.0426 2.36688   2
  10  10   1 0.12469 1.55159   2
  10  10   1 0.64955 1.57250   2
 -10  10  -1 -0.7424 1.88616   3
 -10  10  -1 1.76505 2.87443   2
  12 -10   1 31.2369 4.77774   3
  12 -10   1 29.5609 4.55638   2
 -12 -10  -1 23.1823 3.20452   3
 -12 -10  -1 35.0015 4.00697   3
 -12  10  -1 34.7301 4.92931   2
 -12  10  -1 22.7889 3.48528   3
  12  10   1 26.8863 3.03062   2
  12  10   1 29.0272 3.09735   2
 -14 -10  -1 10.8914 2.78140   3
  14 -10   1 1.59215 3.57011   3
 -14 -10  -1 4.22045 2.32498   3
  14 -10   1 2.16499 3.24218   2
  14  10   1 5.03580 1.95305   2
 -14  10  -1 7.39725 2.92706   3
 -14  10  -1 -0.9470 3.58494   2
  14  10   1 5.74754 1.95041   2
 -16 -10  -1 51.0562 5.45044   3
  16 -10   1 44.8377 6.52670   3
 -16 -10  -1 47.8924 5.27606   3
  16 -10   1 45.2863 6.18613   2
 -16  10  -1 41.5493 6.36564   2
  16  10   1 50.3173 4.20004   2
  16  10   1 55.0360 4.48668   2
 -18 -10  -1 198.066 12.3999   3
  18 -10   1 193.780 13.5968   2
 -18 -10  -1 185.068 12.1817   3
  18 -10   1 199.180 14.1808   3
  18  10   1 195.138 11.3307   2
 -18  10  -1 208.544 14.1420   2
  18  10   1 192.876 11.0480   2
  17 -11  -1 12.2632 4.47853   3
  17 -11  -1 7.95006 3.92036   2
 -17 -11   1 19.2643 2.90901   3
 -17 -11   1 19.3414 3.08309   3
 -17  11   1 10.8098 5.03752   2
 -15 -11   1 21.3004 3.05121   3
  15 -11  -1 23.5332 4.97259   3
  15 -11  -1 21.1467 4.65991   2
 -15 -11   1 22.2401 3.09946   3
 -15  11   1 17.2761 3.57019   3
 -15  11   1 28.6717 5.23106   2
 -13 -11   1 112.220 7.34034   3
  13 -11  -1 95.5649 8.75583   2
  13 -11  -1 113.518 9.55627   3
 -13 -11   1 118.164 7.38760   3
 -13  11   1 106.474 9.05442   2
 -11 -11   1 47.4247 4.08375   3
  11 -11  -1 38.8872 4.92065   2
  11 -11  -1 41.3155 5.27233   3
 -11  11   1 35.9155 4.55715   3
 -11  11   1 38.0250 5.11148   2
   9 -11  -1 36.7245 4.83495   3
   9 -11  -1 37.9267 4.50449   2
  -9 -11   1 38.0998 3.77259   3
  -9  11   1 35.6911 4.91257   2
  -9  11   1 37.2589 4.13781   3
   7 -11  -1 15.2691 3.34634   3
   7 -11  -1 19.6372 3.16015   2
  -7 -11   1 14.6483 2.33941   3
  -7  11   1 15.0029 2.42030   3
  -7  11   1 17.5006 3.41566   2
   5 -11  -1 25.0240 3.52380   2
  -5 -11   1 23.9876 2.88099   3
  -5 -11   1 27.6792 2.18868   2
   5 -11  -1 24.7302 3.75345   3
  -5  11   1 23.7044 3.68719   2
  -5  11   1 25.8838 2.71690   3
   5  11  -1 25.1131 2.46200   2
   3 -11  -1 15.9248 2.76995   2
  -3 -11   1 21.7316 2.41661   2
  -3 -11   1 18.9137 2.66639   3
   3 -11  -1 18.6311 3.24745   3
   3  11  -1 17.3186 2.25307   2
  -3  11   1 18.2653 3.15902   2
  -1 -11   1 2.62344 1.95458   3
   1 -11  -1 2.87162 2.30184   3
   1 -11  -1 6.82661 2.08101   2
  -1 -11   1 4.72881 1.73445   2
  -1  11   1 2.56110 2.27693   2
   1  11  -1 3.64890 1.93092   2
   1 -11   1 35.6469 4.21959   3
  -1 -11  -1 33.4283 3.58527   2
   1 -11   1 29.9060 3.34123   2
  -1 -11  -1 35.2964 4.23388   3
   1  11   1 36.8177 3.86372   2
  -1  11  -1 25.0028 3.28790   2
   3 -11   1 167.431 10.6053   3
  -3 -11  -1 175.291 10.2461   3
   3 -11   1 164.366 10.1513   2
  -3 -11  -1 158.331 9.63701   2
  -3  11  -1 183.179 10.4258   2
   3  11   1 167.567 9.80275   2
  -5 -11  -1 5.55373 1.65961   2
   5 -11   1 5.00677 2.68159   3
  -5 -11  -1 2.22756 1.89727   3
   5 -11   1 10.4429 2.52687   2
  -5  11  -1 7.51094 1.26524   3
   5  11   1 3.32223 1.81125   2
  -5  11  -1 7.08486 2.82734   2
   7 -11   1 4.73051 2.32521   2
   7 -11   1 3.18810 2.85717   3
  -7 -11  -1 4.34048 1.96576   3
  -7  11  -1 2.79516 1.61201   3
   7  11   1 1.04082 1.51920   2
  -7  11  -1 7.03196 2.99672   2
   7  11   1 2.04648 1.63476   2
  -9 -11  -1 2.03011 1.97636   3
   9 -11   1 -1.3681 2.17872   2
   9 -11   1 3.75304 2.98667   3
   9  11   1 1.01887 1.44159   2
  -9  11  -1 -0.5481 2.76606   2
   9  11   1 2.11085 1.45633   2
  -9  11  -1 0.33732 1.86813   3
 -11 -11  -1 6.68485 2.31527   3
  11 -11   1 8.49308 3.34704   2
  11 -11   1 7.94606 3.68024   3
 -11  11  -1 3.46580 3.47528   2
  11  11   1 5.51798 1.54993   2
  11  11   1 5.19388 1.52378   2
 -11  11  -1 4.72557 2.28482   3
  13 -11   1 396.488 24.2972   2
 -13 -11  -1 415.528 23.2684   3
  13 -11   1 431.952 24.7715   3
 -13 -11  -1 432.559 23.2892   3
 -13  11  -1 432.571 24.6485   2
 -13  11  -1 437.273 23.7215   3
  13  11   1 446.091 22.0857   2
  13  11   1 425.969 21.9978   2
 -15 -11  -1 3.20665 2.64182   3
 -15 -11  -1 6.77724 2.55460   3
  15 -11   1 3.20116 3.91323   2
  15 -11   1 10.0787 4.45298   3
 -15  11  -1 3.01830 4.05066   2
  15  11   1 7.28811 1.44406   2
  15  11   1 6.81206 1.36818   2
 -17 -11  -1 15.1848 2.90405   3
  17 -11   1 5.76029 4.27017   3
 -17 -11  -1 11.6118 2.94358   3
 -16 -12   1 58.1011 5.10921   3
 -16 -12   1 57.4199 5.04630   3
  16 -12  -1 47.7071 6.56457   3
 -16  12   1 63.7066 7.91213   2
  14 -12  -1 206.655 14.5408   3
 -14 -12   1 210.478 12.2912   3
 -14 -12   1 206.131 12.3179   3
 -14  12   1 221.271 14.6697   2
  12 -12  -1 66.0713 6.34526   2
 -12 -12   1 62.8755 5.14053   3
 -12 -12   1 58.1848 5.13501   3
  12 -12  -1 66.4533 7.62662   3
 -12  12   1 55.6033 5.87759   3
 -12  12   1 70.0991 7.59532   2
  10 -12  -1 1.40888 2.44012   2
 -10 -12   1 -0.4781 1.74387   3
  10 -12  -1 1.70742 3.10972   3
 -10  12   1 2.74352 3.24958   2
 -10  12   1 -2.8363 1.90545   3
  -8 -12   1 7.92027 2.08558   3
   8 -12  -1 6.57431 2.75981   2
   8 -12  -1 11.2905 3.41736   3
  -8  12   1 5.32631 1.83018   3
  -8  12   1 12.4208 3.31575   2
   6 -12  -1 2.57443 2.37041   2
  -6 -12   1 -0.1994 1.70138   3
   6 -12  -1 1.09782 2.73990   3
  -6  12   1 0.07468 2.42609   2
  -6  12   1 -0.4292 1.15890   3
  -4 -12   1 3.11438 1.94017   3
   4 -12  -1 -0.1612 2.46688   3
   4 -12  -1 7.03667 2.34253   2
   4  12  -1 3.74769 1.47691   2
  -4  12   1 3.69967 2.81517   2
   2 -12  -1 103.710 7.19119   2
  -2 -12   1 104.934 6.35900   2
   2 -12  -1 104.860 7.85662   3
  -2 -12   1 106.165 7.26693   3
  -2  12   1 106.117 7.55168   2
   2  12  -1 103.083 6.63384   2
   0 -12   1 23.8671 3.33608   3
   0 -12  -1 19.9041 2.81019   2
   0 -12   1 19.4291 2.59708   2
   0 -12  -1 20.0917 3.27799   3
   0  12   1 20.0896 3.10922   2
   0  12  -1 20.2337 2.91550   2
   2 -12   1 6.57725 2.23277   2
  -2 -12  -1 12.6382 2.69599   3
   2 -12   1 8.28520 2.68452   3
  -2 -12  -1 7.48375 2.03103   2
   2  12   1 10.6366 2.40292   2
  -2  12  -1 9.31613 2.65533   2
  -4 -12  -1 0.18333 2.01128   3
   4 -12   1 0.35593 2.04858   2
   4 -12   1 -1.4952 2.29642   3
  -4 -12  -1 -0.8933 1.40521   2
  -4  12  -1 -0.7083 2.46531   2
   4  12   1 -0.6235 1.74368   2
   6 -12   1 5.58936 2.93125   3
   6 -12   1 1.27072 2.12078   2
  -6 -12  -1 0.22391 1.93288   3
  -6  12  -1 2.33392 2.79016   2
   6  12   1 0.67903 1.51675   2
   8 -12   1 30.0283 4.10866   2
  -8 -12  -1 26.0918 3.32303   3
   8 -12   1 25.0264 4.36325   3
  -8  12  -1 23.9566 2.92634   3
   8  12   1 20.6736 2.54136   2
  -8  12  -1 18.6076 4.09633   2
   8  12   1 27.5062 2.50386   2
  10 -12   1 2.59229 2.94415   2
 -10 -12  -1 7.67818 2.49227   3
  10 -12   1 5.59386 3.79262   3
 -10  12  -1 -0.4590 3.72380   2
 -10  12  -1 0.30661 2.07830   3
  12 -12   1 25.2000 4.46215   2
  12 -12   1 32.4665 5.49697   3
 -12 -12  -1 30.3922 3.85863   3
 -12 -12  -1 31.8525 3.86292   3
 -12  12  -1 26.1789 5.04523   2
  14 -12   1 134.296 10.7965   3
 -14 -12  -1 134.209 8.98935   3
 -14 -12  -1 125.272 8.86078   3
 -14  12  -1 137.892 10.5535   2
  13 -13  -1 -0.8815 3.55035   3
 -13 -13   1 4.25439 2.03444   3
 -13 -13   1 0.23669 1.94036   3
 -13  13   1 3.89424 3.64404   2
 -11 -13   1 7.63296 2.22091   3
  11 -13  -1 5.54833 3.76514   3
 -11  13   1 3.31004 3.33985   2
   9 -13  -1 18.8594 4.26933   3
  -9 -13   1 22.2711 2.97871   3
  -9  13   1 13.1217 3.78300   2
   7 -13  -1 -1.3280 2.40327   2
  -7 -13   1 -2.5639 1.73419   3
   7 -13  -1 3.46566 3.10487   3
  -7  13   1 -0.3615 2.90254   2
  -5 -13   1 0.17460 2.02587   3
   5 -13  -1 2.84945 2.31003   2
   5 -13  -1 3.74147 2.78527   3
  -5  13   1 4.78732 2.89321   2
   3 -13  -1 12.3730 2.72144   2
   3 -13  -1 16.2206 3.38041   3
  -3 -13   1 14.0131 2.84809   3
  -3  13   1 12.4748 3.20582   2
   3  13  -1 13.1705 1.98485   2
  -1 -13   1 105.216 7.40526   2
  -1 -13   1 101.356 7.30711   3
   1 -13  -1 93.8554 7.57319   3
   1 -13  -1 96.5150 6.67390   2
  -1  13   1 90.0817 6.98051   2
   1  13  -1 96.6578 6.49190   2
  -1 -13  -1 62.0493 5.05651   2
   1 -13   1 69.4262 5.10696   2
  -1 -13  -1 72.4228 6.06629   3
   1 -13   1 77.5182 6.27938   3
  -1  13  -1 62.6720 5.50872   2
   1  13   1 62.3576 5.40311   2
  -3 -13  -1 3.01484 2.22878   3
   3 -13   1 0.33107 2.00222   2
   3 -13   1 -0.9807 2.33321   3
   3  13   1 1.35322 1.92275   2
  -3  13  -1 2.12732 2.55766   2
   5 -13   1 11.5329 2.89495   2
   5 -13   1 18.6180 3.78953   3
  -5 -13  -1 15.9980 3.03344   3
  -5  13  -1 13.4387 3.46827   2
   5  13   1 17.8604 2.21777   2
  -7 -13  -1 44.1202 4.80996   3
   7 -13   1 35.2556 4.89762   2
   7 -13   1 29.8240 4.87179   3
  -7  13  -1 36.6492 4.89133   2
   7  13   1 41.9069 2.76077   2
   7  13   1 37.6569 2.66536   2
  -9 -13  -1 219.734 13.3547   3
   9 -13   1 221.615 14.9058   3
  -9  13  -1 241.314 14.7573   2
 -11 -13  -1 14.4688 3.02516   3
  11 -13   1 14.4000 4.34187   3
 -11  13  -1 13.5446 4.15141   2
 -10 -14   1 15.8436 2.65128   3
  10 -14  -1 9.02103 3.90373   3
 -10  14   1 7.10138 3.91408   2
   8 -14  -1 0.53616 3.18181   3
  -8 -14   1 3.44966 2.13423   3
  -8  14   1 5.03680 3.42620   2
   6 -14  -1 61.1834 7.02030   3
  -6 -14   1 61.7250 5.53178   3
  -6  14   1 69.7739 6.80094   2
   4 -14  -1 -1.6796 2.66008   3
  -4 -14   1 2.01563 2.11700   3
  -4  14   1 1.57205 2.78514   2
   2 -14  -1 4.45269 2.93980   3
  -2 -14   1 8.06936 2.56106   3
   2  14  -1 3.83260 1.57676   2
  -2  14   1 4.77576 2.63781   2
   0 -14  -1 0.34249 2.35536   3
   0 -14   1 2.97632 2.50140   3
   0  14  -1 -0.6970 1.89857   2
   0  14   1 0.46949 2.10162   2
   2 -14   1 3.92967 2.77504   3
  -2 -14  -1 2.12462 2.37751   3
   2  14   1 0.77370 1.89995   2
  -2  14  -1 3.50790 2.41391   2
  -4 -14  -1 12.5657 2.90581   3
   4 -14   1 13.8592 3.72715   3
   4  14   1 13.0624 2.06899   2
  -4  14  -1 10.2053 3.19373   2
  -6 -14  -1 14.0845 3.17856   3
   6 -14   1 21.9551 4.33499   3
  -6  14  -1 16.0189 3.89286   2
  -8 -14  -1 9.56605 2.83076   3
   8 -14   1 3.52758 3.60852   3
  -8  14  -1 5.35527 3.78610   2
   1 -15  -1 -1.3898 2.45031   3
  -1 -15   1 3.00482 2.37588   3
   1  15  -1 -0.3652 1.40691   2
  -1  15   1 2.72702 2.35851   2
   1 -15   1 1.83767 2.56298   3
  -1 -15  -1 6.45894 2.77017   3
   1  15   1 2.51418 2.10997   2
  -1  15  -1 -1.6977 1.97018   2
  26   0  -2 45.1674 5.86928   2
 -26   0   2 38.7487 5.83719   3
 -24   0   2 -1.5337 2.75717   2
  24   0  -2 -3.9359 2.48548   2
  24   0  -2 2.85540 2.54044   3
  24   0  -2 2.51911 3.63104   2
 -24   0   2 -1.7041 2.86926   3
 -24   0   2 -3.6597 3.05589   3
 -22   0   2 1.71571 2.98985   3
 -22   0   2 5.00694 3.05459   2
  22   0  -2 0.09692 2.35270   2
  22   0  -2 0.98026 2.97720   2
  22   0  -2 -1.6846 2.00632   3
 -22   0   2 2.70409 2.57319   3
  20   0  -2 21.8658 3.98436   2
  20   0  -2 19.2069 3.63850   2
 -20   0   2 21.6345 3.68429   2
 -20   0   2 19.9451 3.57719   3
 -20   0   2 22.5678 3.82932   3
  20   0  -2 22.9736 3.20369   3
 -18   0   2 6.07547 2.62265   2
  18   0  -2 6.21924 2.55698   2
  18   0  -2 6.57970 2.25538   3
 -18   0   2 9.23352 2.85596   2
 -18   0   2 7.07618 2.59897   3
 -18   0   2 9.37228 2.95758   3
  18   0  -2 5.75148 2.75319   2
  16   0  -2 26.0871 3.58889   2
 -16   0   2 21.6282 3.33331   3
 -16   0   2 30.7134 3.74802   2
  16   0  -2 20.7904 3.28499   2
 -16   0   2 33.7654 4.25639   3
 -16   0   2 30.9988 3.80940   2
  14   0  -2 113.425 7.17441   2
 -14   0   2 111.869 7.12842   2
 -14   0   2 106.103 7.11851   2
 -14   0   2 110.426 7.30793   3
  14   0  -2 110.832 7.10011   2
 -14   0   2 106.101 7.13035   3
  12   0  -2 629.014 32.3843   2
 -12   0   2 653.033 32.4400   2
 -12   0   2 573.003 32.3458   3
 -12   0   2 655.612 32.4964   2
 -12   0   2 613.931 32.3956   3
  10   0  -2 423.523 23.1131   2
 -10   0   2 437.657 23.1636   2
  10   0  -2 452.632 23.1546   2
 -10   0   2 456.505 23.1735   2
 -10   0   2 459.830 23.1973   3
 -10   0   2 433.882 23.1366   3
   8   0  -2 107.362 6.31048   2
  -8   0   2 110.245 6.43824   2
  -8   0   2 105.424 6.32515   3
  -8   0   2 111.253 6.32579   3
  -8   0   2 112.923 6.34582   2
  -6   0   2 14.3873 1.69555   3
  -6   0   2 12.6204 1.60628   2
  -6   0   2 17.3173 1.69271   2
   6   0  -2 13.1492 1.63220   2
  -4   0   2 95.7054 5.55093   3
  -4   0   2 108.215 5.60162   2
   4   0  -2 106.855 5.62818   2
  -2   0   2 1927.95 98.7021   1
  -2   0  -2 136.123 7.27992   3
   2   0   2 133.037 7.26229   3
   2   0   2 136.554 7.30684   2
  -2   0  -2 138.760 7.28159   3
   2   0   2 135.538 7.25834   2
   2   0   2 134.350 7.28442   3
  -2   0  -2 142.765 7.27290   2
   4   0   2 49.4046 3.30375   2
  -4   0  -2 48.6585 3.27302   3
  -4   0  -2 52.4778 3.19056   2
   4   0   2 52.4924 3.33713   3
   4   0   2 48.9035 3.32822   2
  -4   0  -2 50.8270 3.28484   3
   4   0   2 51.6026 3.25585   3
  -4   0  -2 50.4518 3.32495   2
   6   0   2 328.816 16.5469   3
  -6   0  -2 316.873 16.5613   2
   6   0   2 300.142 16.4700   3
   6   0   2 305.521 16.5325   2
  -6   0  -2 307.521 16.5279   3
   6   0   2 335.290 16.6176   2
  -6   0  -2 317.534 16.5408   2
  -6   0  -2 305.771 16.5016   3
  -8   0  -2 884.535 44.2549   2
   8   0   2 867.306 44.2107   2
  -8   0  -2 861.832 44.1715   3
  -8   0  -2 872.109 44.1974   2
   8   0   2 887.078 44.1826   3
   8   0   2 870.947 44.2165   2
  -8   0  -2 824.603 44.1538   3
   8   0   2 840.142 44.1017   3
 -10   0  -2 204.580 11.4220   3
 -10   0  -2 201.828 11.4129   2
  10   0   2 207.915 11.3581   2
  10   0   2 211.781 11.5119   2
 -10   0  -2 190.233 11.3174   2
  10   0   2 196.707 11.2655   3
 -10   0  -2 206.373 11.4636   3
  10   0   2 202.559 11.4012   3
  12   0   2 538.075 28.2681   3
  12   0   2 563.677 28.3839   3
 -12   0  -2 512.957 28.3301   3
 -12   0  -2 548.559 28.4336   2
  12   0   2 521.605 28.3691   2
  12   0   2 525.609 28.3728   2
 -12   0  -2 570.088 28.5389   2
 -12   0  -2 529.802 28.3849   3
 -14   0  -2 30.0149 3.61811   2
  14   0   2 17.2266 3.15590   2
 -14   0  -2 23.3973 3.43470   3
  14   0   2 24.8891 3.06659   3
  14   0   2 23.1618 3.36597   2
 -14   0  -2 27.6022 3.47284   3
  14   0   2 25.3952 3.30342   3
 -14   0  -2 22.5179 3.34568   2
 -16   0  -2 82.7508 6.49373   2
 -16   0  -2 78.3313 6.26180   2
  16   0   2 75.4690 6.19708   2
  16   0   2 69.7173 6.06900   3
  16   0   2 82.4472 6.48395   2
 -16   0  -2 82.8528 6.63968   3
 -16   0  -2 73.0713 6.14510   3
  18   0   2 32.3540 4.38087   2
 -18   0  -2 38.7344 4.61633   2
 -18   0  -2 46.6124 5.07981   2
  18   0   2 32.5794 4.51135   2
 -18   0  -2 28.9113 4.14802   3
 -18   0  -2 33.3219 4.53173   3
 -20   0  -2 1.83534 2.48538   3
 -20   0  -2 0.13867 2.96873   3
  20   0   2 2.87512 2.99259   2
 -20   0  -2 4.28525 3.25450   2
  20   0   2 0.90777 2.96862   2
  22   0   2 2.43993 3.37230   2
  22   0   2 0.28686 2.96902   2
 -22   0  -2 -0.8676 2.86641   3
 -22   0  -2 3.14664 3.35123   3
 -24   0  -2 9.19964 3.92457   3
  24   0   2 20.6685 4.64357   2
  27  -1  -2 27.1375 5.14439   2
 -27  -1   2 22.3906 4.97182   3
  27   1  -2 28.6852 4.97960   2
 -27   1   2 25.6839 5.04036   3
  25  -1  -2 3.79421 3.00557   3
 -25  -1   2 -0.8104 3.20046   3
  25  -1  -2 3.24930 3.76990   2
 -25  -1   2 0.93451 2.74906   2
 -25   1   2 -2.6204 3.24659   3
 -25   1   2 2.64309 3.10666   2
  25   1  -2 -3.5552 2.81126   2
  23  -1  -2 9.05921 2.77816   3
  23  -1  -2 7.93507 3.69099   2
 -23  -1   2 17.3025 3.95852   3
 -23  -1   2 10.1432 2.98238   3
 -23  -1   2 11.8421 3.36084   2
  23  -1  -2 11.9954 3.38344   2
 -23   1   2 8.03715 3.16693   3
 -23   1   2 11.6807 3.62484   2
  23   1  -2 4.08765 3.14230   2
  23   1  -2 6.38403 4.70696   2
 -23   1   2 15.0269 3.99216   3
  21  -1  -2 1.84361 2.55464   2
 -21  -1   2 -0.5512 2.77718   2
  21  -1  -2 1.73598 2.82654   2
 -21  -1   2 -0.6317 2.15247   3
 -21  -1   2 3.84858 2.83222   3
 -21   1   2 -0.6621 2.43352   3
 -21   1   2 -5.6060 2.41037   2
 -21   1   2 -1.5279 2.67740   3
  21   1  -2 2.12304 3.06367   2
  21   1  -2 -0.3672 1.98921   3
  19  -1  -2 9.42780 3.04582   2
  19  -1  -2 13.5963 3.05747   2
  19  -1  -2 14.9486 2.58751   3
 -19  -1   2 10.3575 2.73705   3
 -19  -1   2 13.4976 2.97847   2
 -19  -1   2 9.24549 2.92015   3
 -19   1   2 11.7273 3.35048   2
 -19   1   2 8.53321 2.75497   3
  19   1  -2 12.7500 2.84896   2
 -19   1   2 13.0540 3.04434   2
  19   1  -2 11.4627 2.46733   3
 -19   1   2 10.5476 3.28730   3
 -17  -1   2 24.7794 3.58487   2
 -17  -1   2 21.9724 3.29832   3
  17  -1  -2 33.5180 4.08695   2
 -17  -1   2 24.2293 3.57748   3
 -17  -1   2 23.7668 3.45944   2
  17  -1  -2 36.1349 4.18655   2
  17  -1  -2 37.3870 4.19294   3
  17   1  -2 27.1155 3.53295   2
 -17   1   2 24.7712 3.75285   3
  17   1  -2 27.8362 3.53902   3
 -17   1   2 31.9834 3.85347   3
 -17   1   2 33.4040 4.13462   2
 -17   1   2 28.9072 3.91509   2
  15  -1  -2 13.4170 2.84037   2
  15  -1  -2 17.3045 2.85942   2
  15  -1  -2 17.0547 2.63624   3
 -15  -1   2 8.36626 2.26801   3
 -15  -1   2 12.6924 2.43696   2
 -15  -1   2 7.94910 2.45871   3
 -15  -1   2 9.59330 2.53316   2
 -15   1   2 17.3127 2.93717   2
 -15   1   2 15.9599 2.94717   2
 -15   1   2 15.5501 2.87909   3
 -15   1   2 20.7418 2.96240   3
  13  -1  -2 20.4419 2.64245   3
  13  -1  -2 16.8968 2.66033   2
  13  -1  -2 17.2877 2.66614   2
 -13   1   2 13.3786 2.43295   3
 -13   1   2 14.3619 2.59503   2
 -13   1   2 13.5170 2.50920   3
 -13   1   2 19.7416 2.72315   2
  -9  -1   2 24.7271 2.74428   3
  -9  -1   2 30.6321 2.92746   2
   9  -1  -2 41.8861 3.25149   3
  -9  -1   2 25.3767 2.86777   2
   9  -1  -2 41.1472 3.28944   2
  -9  -1   2 35.7626 2.90378   3
  -9   1   2 40.5013 3.15377   3
   9   1  -2 30.1322 2.62953   3
   9   1  -2 28.7166 2.75020   2
  -9   1   2 38.6099 3.24909   2
   7  -1  -2 764.934 38.7969   3
   7  -1  -2 745.270 38.8310   2
  -7  -1   2 762.688 38.6473   2
  -7  -1   2 754.326 38.6250   3
  -7  -1   2 752.272 38.6283   2
  -7  -1   2 769.861 38.6363   3
   7  -1  -2 776.288 38.8294   2
   7   1  -2 768.959 38.6336   2
  -7   1   2 731.886 38.7942   3
   7   1  -2 769.932 38.5480   3
  -7   1   2 768.654 38.8253   3
  -7   1   2 748.804 38.8325   2
   7   1  -2 769.022 38.6343   2
  -7   1   2 778.585 38.8381   2
  -5  -1   2 1463.85 78.1659   1
   5  -1  -2 1549.01 80.3775   1
   5   1  -2 1522.11 77.9203   1
  -5   1   2 1440.02 80.1929   1
   3  -1  -2 49.9443 3.11450   2
   3  -1  -2 52.7041 3.19672   3
  -3  -1   2 54.2157 2.80430   3
  -3  -1   2 55.4416 2.87702   2
  -3   1   2 49.2675 3.21766   2
  -3   1   2 54.0162 3.21228   3
   3   1  -2 55.9761 2.89068   2
   1  -1  -2 3526.76 182.282   1
  -1  -1   2 3684.60 180.804   1
  -1   1   2 3528.48 182.276   1
  -1  -1  -2 72.2159 4.02030   2
   1  -1   2 74.6248 4.00929   2
  -1  -1  -2 70.5086 4.00131   3
   1  -1   2 71.1376 3.99543   3
   1  -1   2 69.3273 3.97089   3
   1  -1   2 76.0135 4.01785   2
   1   1   2 70.5616 3.98995   3
  -1   1  -2 70.0246 3.95957   3
  -1   1  -2 72.7341 4.01096   2
   1   1   2 70.6334 4.02284   2
   3  -1   2 514.315 27.3628   2
   3  -1   2 509.513 27.3621   2
   3  -1   2 498.230 27.3345   3
   3  -1   2 508.521 27.3579   3
  -3  -1  -2 576.573 27.3625   3
  -3  -1  -2 537.562 27.3415   3
  -3  -1  -2 587.211 27.3638   2
   3   1   2 566.309 27.3589   2
   3   1   2 556.968 27.3806   2
  -3   1  -2 529.446 27.3810   2
  -3   1  -2 532.609 27.3892   2
  -3   1  -2 513.967 27.3444   3
   3   1   2 570.210 27.3312   3
  -3   1  -2 514.039 27.3404   3
  -5  -1  -2 646.922 32.7326   2
   5  -1   2 639.914 32.7719   3
   5  -1   2 660.533 32.8299   2
  -5  -1  -2 635.782 32.7294   3
  -5  -1  -2 633.307 32.7090   3
   5  -1   2 633.239 32.7783   3
   5  -1   2 624.277 32.7846   2
  -5   1  -2 660.829 32.8171   2
  -5   1  -2 634.505 32.7665   3
   5   1   2 640.716 32.6729   3
   5   1   2 641.857 32.7450   2
   5   1   2 635.978 32.7312   2
  -5   1  -2 633.117 32.8120   2
  -5   1  -2 654.767 32.7898   3
   7  -1   2 138.781 8.42639   3
   7  -1   2 138.891 8.47385   3
  -7  -1  -2 162.315 8.46503   3
  -7  -1  -2 169.243 8.47700   2
   7  -1   2 141.034 8.39074   2
  -7  -1  -2 162.182 8.49805   3
  -7  -1  -2 159.152 8.48686   2
   7  -1   2 139.432 8.48145   2
   7   1   2 156.552 8.43517   2
   7   1   2 155.303 8.32889   3
   7   1   2 163.294 8.48563   2
  -7   1  -2 135.214 8.43542   2
  -7   1  -2 135.418 8.41979   3
  -7   1  -2 135.488 8.45117   3
  -7   1  -2 135.462 8.47938   2
   9  -1   2 13.2520 2.22941   3
   9  -1   2 16.1248 2.17298   2
  -9  -1  -2 18.0428 2.32510   3
  -9  -1  -2 13.5455 2.18751   2
  -9  -1  -2 17.1096 2.26074   3
   9  -1   2 19.7633 2.32063   3
  -9  -1  -2 14.7728 2.20269   2
   9  -1   2 15.4810 2.35678   2
   9   1   2 14.7512 2.23955   2
   9   1   2 15.3932 2.28123   2
  -9   1  -2 18.3017 2.35916   3
  -9   1  -2 12.8247 2.30289   2
   9   1   2 16.1285 2.07970   3
  -9   1  -2 17.4477 2.45325   2
  -9   1  -2 17.2786 2.37182   3
   9   1   2 16.2456 2.10882   3
 -11  -1  -2 104.155 7.42255   3
 -11  -1  -2 116.201 7.57488   3
  11  -1   2 136.103 7.69518   3
  11  -1   2 121.008 7.74049   2
  11  -1   2 134.079 7.74939   3
  11  -1   2 141.638 7.85379   2
 -11  -1  -2 109.082 7.40541   2
 -11  -1  -2 110.118 7.50104   2
 -11   1  -2 138.492 7.83902   3
 -11   1  -2 132.635 7.76353   3
  11   1   2 108.091 7.47615   2
 -11   1  -2 132.176 7.59011   2
  11   1   2 115.010 7.50096   2
  11   1   2 103.429 7.24309   3
 -11   1  -2 131.079 7.82022   2
 -13  -1  -2 17.3749 2.71823   3
  13  -1   2 21.4689 2.92969   3
 -13  -1  -2 16.2488 2.81507   2
  13  -1   2 21.5452 3.16411   2
 -13  -1  -2 16.4659 2.80837   2
 -13  -1  -2 15.0398 2.78514   3
  13  -1   2 16.0982 2.98238   2
 -13   1  -2 19.0205 2.96748   3
  13   1   2 13.8446 2.79176   2
  13   1   2 15.9016 2.47837   3
  13   1   2 16.9076 2.78354   2
 -13   1  -2 20.9029 3.21665   2
 -13   1  -2 21.7907 3.18363   2
 -13   1  -2 24.8773 3.20009   3
  15  -1   2 2.57414 2.39272   2
 -15  -1  -2 3.63963 2.68896   2
 -15  -1  -2 0.93503 2.40543   3
  15  -1   2 3.69252 2.57910   2
 -15  -1  -2 4.74046 2.42857   2
  15  -1   2 3.04209 2.39742   3
 -15  -1  -2 7.28859 2.43445   3
 -15   1  -2 0.46361 2.40780   3
  15   1   2 7.89012 2.54476   2
  15   1   2 3.60752 2.44604   2
 -15   1  -2 2.36463 2.50216   2
 -15   1  -2 1.12100 2.35564   2
 -15   1  -2 1.21142 2.21758   3
 -17  -1  -2 7.60108 2.65177   2
  17  -1   2 11.5038 3.08613   2
  17  -1   2 8.31613 2.94060   2
  17  -1   2 10.0179 2.80590   3
 -17  -1  -2 7.01709 2.92031   3
 -17  -1  -2 6.16044 2.63607   3
  17   1   2 8.80302 2.73258   2
 -17   1  -2 10.7090 3.20699   2
  17   1   2 7.99725 2.87225   2
 -17   1  -2 2.68787 2.80002   3
 -17   1  -2 5.51070 2.71502   2
 -17   1  -2 11.8623 3.01504   3
 -19  -1  -2 2.72688 2.91769   3
  19  -1   2 2.09202 2.60966   3
  19  -1   2 3.03852 2.79974   2
  19  -1   2 2.13831 3.05375   2
 -19  -1  -2 1.46939 2.45064   3
  19   1   2 2.40725 2.94788   2
 -19   1  -2 4.39496 2.75369   3
 -19   1  -2 4.91099 3.18072   2
  19   1   2 2.77160 2.56313   2
 -19   1  -2 1.15983 2.87105   3
  21  -1   2 1.62771 2.67025   3
  21  -1   2 -0.6262 3.28520   2
 -21  -1  -2 1.05759 3.11788   3
 -21  -1  -2 2.88294 2.58099   3
  21  -1   2 -0.0869 2.91843   2
 -21   1  -2 1.97937 3.26196   3
  21   1   2 0.27218 2.83556   2
 -21   1  -2 -0.1239 2.75631   3
  21   1   2 1.18151 3.04136   2
 -21   1  -2 -5.3204 2.93245   2
  23  -1   2 3.35625 2.84106   3
  23  -1   2 4.31109 3.50918   2
 -23  -1  -2 -2.5638 3.05133   3
  23  -1   2 3.37509 3.66954   2
  23   1   2 4.46064 3.18888   2
  23   1   2 1.09962 3.72958   2
 -23   1  -2 6.12334 3.67536   3
 -25  -1  -2 1.96148 3.54896   3
  25  -1   2 1.96026 3.51371   2
  25   1   2 -0.6314 3.53597   2
 -25   1  -2 6.64702 3.72474   3
  26  -2  -2 9.26574 3.99428   2
 -26  -2   2 9.38476 3.76091   3
 -26   2   2 5.59572 3.91772   3
 -26   2   2 15.2260 4.06079   2
  26   2  -2 11.0791 3.93408   2
 -24  -2   2 6.67937 3.61260   3
  24  -2  -2 1.73410 3.89468   2
  24  -2  -2 12.6799 3.61311   2
 -24  -2   2 7.62758 3.02814   3
 -24   2   2 6.20133 3.63603   2
 -24   2   2 9.36072 3.26485   3
 -24   2   2 6.86743 3.83720   3
  24   2  -2 11.9215 3.03731   2
  24   2  -2 7.73807 3.23598   2
 -22  -2   2 13.8136 3.40314   2
  22  -2  -2 13.5054 3.94730   2
 -22  -2   2 17.7417 3.80284   3
 -22  -2   2 17.8186 3.44651   3
  22  -2  -2 12.3930 3.35305   2
  22  -2  -2 12.0042 3.13411   3
 -22   2   2 19.3137 4.19668   3
 -22   2   2 20.6666 4.14067   2
  22   2  -2 16.9659 3.08091   2
 -22   2   2 25.0284 4.11441   3
  22   2  -2 9.30844 3.29298   2
 -20  -2   2 15.8778 3.29165   2
 -20  -2   2 19.3377 3.67511   3
 -20  -2   2 17.7389 3.42846   3
  20  -2  -2 24.6354 3.76605   3
  20  -2  -2 24.4557 4.09858   2
  20  -2  -2 20.4231 3.85429   2
  20   2  -2 16.9034 3.16010   2
  20   2  -2 16.6427 3.33038   2
 -20   2   2 18.2187 3.49632   3
 -20   2   2 23.2773 4.15521   3
 -20   2   2 19.7140 3.95290   2
 -18  -2   2 1.90189 2.57195   2
  18  -2  -2 4.10828 2.63218   2
  18  -2  -2 1.51465 2.65708   2
 -18  -2   2 1.64925 2.37038   3
 -18  -2   2 0.23526 2.01892   3
 -18  -2   2 0.37905 2.07941   2
  18  -2  -2 4.25146 2.50266   3
 -18   2   2 1.60964 2.72699   3
 -18   2   2 -0.9380 2.34208   3
  18   2  -2 0.77230 2.13322   2
 -18   2   2 2.52010 2.52718   2
  18   2  -2 3.58280 2.08985   2
 -18   2   2 -1.3663 2.72146   2
  16  -2  -2 42.2149 4.69203   2
  16  -2  -2 42.6331 4.85426   3
 -16  -2   2 49.4914 4.76819   3
 -16  -2   2 47.2066 4.34646   2
 -16  -2   2 53.5324 4.55717   3
 -16  -2   2 51.2704 4.52673   2
  16  -2  -2 45.5230 4.91585   2
 -16   2   2 46.6268 4.98427   3
  16   2  -2 51.9750 4.29337   2
 -16   2   2 46.7854 5.00948   3
  16   2  -2 49.9081 4.41888   2
 -16   2   2 46.9601 4.82221   2
 -16   2   2 41.6422 4.97828   2
  14  -2  -2 68.3396 5.27843   2
  14  -2  -2 62.7419 5.24616   3
  14  -2  -2 61.0036 5.32160   2
 -14  -2   2 60.6189 4.82903   3
 -14  -2   2 68.8970 4.84889   2
 -14  -2   2 65.7063 4.76409   2
 -14  -2   2 65.7646 4.98361   3
 -14   2   2 69.2706 5.54450   3
 -14   2   2 71.1781 5.45394   2
 -14   2   2 67.4594 5.53628   2
  14   2  -2 67.8522 4.77672   2
 -14   2   2 62.1210 5.26412   3
  14   2  -2 71.1120 5.07626   2
  14   2  -2 72.7780 4.60737   3
 -12  -2   2 9.99558 1.75160   3
  12  -2  -2 9.81699 2.19617   3
 -12  -2   2 13.3735 2.02585   2
  12  -2  -2 8.68394 2.18848   2
 -12  -2   2 12.1088 1.99092   2
 -12  -2   2 8.77642 1.80877   3
  12  -2  -2 14.8367 2.53027   2
 -12   2   2 13.3062 2.24005   2
  12   2  -2 10.7332 1.98459   2
  12   2  -2 16.0333 2.01507   3
 -12   2   2 9.75265 2.17696   3
  12   2  -2 12.7777 2.00770   2
 -12   2   2 8.93499 2.26878   2
 -10  -2   2 71.0849 4.51035   2
  10  -2  -2 85.9863 5.20705   3
 -10  -2   2 63.6520 4.56723   2
  10  -2  -2 80.6395 5.23311   2
  10  -2  -2 84.0365 5.17581   2
 -10  -2   2 69.9064 4.61022   3
 -10  -2   2 66.6538 4.57013   3
 -10   2   2 81.2069 5.03572   2
  10   2  -2 67.9656 4.31321   3
  10   2  -2 62.8777 4.47183   2
  10   2  -2 66.8769 4.58816   2
 -10   2   2 82.7207 5.13266   3
  -8  -2   2 250.600 12.3126   3
   8  -2  -2 205.316 12.5220   2
  -8  -2   2 253.300 12.3281   3
  -8  -2   2 257.289 12.3261   2
   8  -2  -2 208.433 12.6646   2
  -8  -2   2 245.958 12.3213   2
   8  -2  -2 213.158 12.6386   3
  -8   2   2 227.856 12.6285   2
   8   2  -2 255.261 12.3290   2
  -8   2   2 211.219 12.6163   3
  -8   2   2 223.895 12.6897   3
   8   2  -2 243.126 12.2936   2
   6  -2  -2 2095.65 108.948   1
  -6  -2   2 1974.31 104.940   1
  -6   2   2 1948.38 108.539   1
   6   2  -2 2100.79 104.210   1
   6   2  -2 1992.43 103.965   1
   4  -2  -2 1349.72 75.0565   1
  -4  -2   2 1391.06 70.8915   1
  -4   2   2 1419.88 75.4093   1
   2  -2  -2 237.448 12.1091   3
   2  -2  -2 225.613 12.0589   2
  -2   2   2 233.293 12.0767   3
  -2   2   2 234.117 12.1210   2
   0  -2   2 87.4105 4.28416   2
   0  -2   2 84.9190 4.26594   3
   0  -2  -2 68.7409 4.37740   2
   0  -2   2 77.2592 4.26221   2
   0  -2   2 82.8200 4.25143   3
   0  -2  -2 68.4826 4.36825   3
   0   2   2 71.1044 4.35710   3
   0   2  -2 82.0822 4.17886   3
   0   2  -2 80.2759 4.17580   3
   0   2   2 69.0885 4.44750   2
   0   2  -2 82.1167 4.27967   2
   0   2  -2 85.9406 4.29383   2
  -2  -2  -2 176.777 8.89180   2
   2  -2   2 167.241 8.91971   2
   2  -2   2 156.485 8.89400   3
   2  -2   2 176.607 8.97555   2
  -2  -2  -2 165.394 8.85518   3
   2  -2   2 165.330 8.92112   3
   2   2   2 176.705 8.92970   2
   2   2   2 171.680 8.83004   3
  -2   2  -2 159.001 8.91282   2
  -2   2  -2 167.406 8.88776   3
   4  -2   2 841.431 43.3463   3
  -4  -2  -2 828.330 43.2344   3
   4  -2   2 869.030 43.3835   2
   4  -2   2 878.446 43.3877   3
   4  -2   2 883.946 43.3971   2
  -4  -2  -2 832.796 43.2424   2
  -4   2  -2 835.031 43.3239   3
  -4   2  -2 858.743 43.3320   3
  -4   2  -2 862.690 43.3750   2
  -4   2  -2 882.306 43.3976   2
   4   2   2 828.593 43.2565   2
   4   2   2 837.176 43.1714   3
   6  -2   2 100.866 5.89976   2
   6  -2   2 99.5708 5.90135   3
   6  -2   2 91.3397 5.78204   3
  -6  -2  -2 83.6768 5.60762   2
  -6  -2  -2 87.4747 5.59144   3
   6  -2   2 88.7894 5.78014   2
  -6   2  -2 102.467 5.88458   3
  -6   2  -2 101.369 5.85087   3
  -6   2  -2 101.841 5.72069   2
   6   2   2 79.7970 5.47970   2
   6   2   2 82.6805 5.39531   3
  -6   2  -2 104.079 5.92578   2
  -8  -2  -2 336.463 16.3758   3
   8  -2   2 309.299 16.4092   2
   8  -2   2 308.584 16.5091   3
  -8  -2  -2 326.382 16.3020   2
   8  -2   2 296.165 16.4069   2
  -8  -2  -2 314.870 16.3075   3
   8  -2   2 280.310 16.3485   3
  -8   2  -2 291.402 16.4031   3
  -8   2  -2 282.540 16.3679   3
   8   2   2 311.026 16.1360   3
   8   2   2 317.048 16.3217   2
  -8   2  -2 315.643 16.5249   2
  -8   2  -2 290.938 16.4752   2
 -10  -2  -2 33.2724 3.44662   3
  10  -2   2 33.0368 3.60642   2
  10  -2   2 36.1432 3.66973   3
 -10  -2  -2 36.3544 3.41101   3
  10  -2   2 30.8463 3.43844   3
  10  -2   2 35.7759 3.65516   2
 -10  -2  -2 38.9546 3.33657   2
  10   2   2 34.9426 3.05703   3
 -10   2  -2 38.0934 3.56047   3
 -10   2  -2 35.3850 3.70826   2
 -10   2  -2 37.1756 3.64486   3
  10   2   2 36.9204 3.57772   2
 -10   2  -2 30.5812 3.59051   2
  12  -2   2 133.868 8.93934   2
 -12  -2  -2 137.188 8.62404   3
 -12  -2  -2 147.174 8.65899   2
 -12  -2  -2 156.020 8.89655   3
  12  -2   2 143.116 8.97383   2
  12  -2   2 143.459 8.94707   3
 -12   2  -2 152.111 8.85771   2
 -12   2  -2 127.966 8.76976   3
 -12   2  -2 147.449 8.97255   3
  12   2   2 146.508 8.95520   2
  12   2   2 143.564 8.70290   2
  12   2   2 144.550 8.42715   3
 -12   2  -2 142.025 8.87762   2
 -14  -2  -2 2.84925 2.07226   3
  14  -2   2 5.74106 2.54656   3
  14  -2   2 5.89136 2.20578   2
  14  -2   2 7.30954 2.68765   2
  14  -2   2 4.99003 2.25535   3
 -14  -2  -2 5.96705 2.38003   3
 -14  -2  -2 7.15656 2.24160   2
 -14   2  -2 2.93277 2.66480   2
 -14   2  -2 5.06762 2.65611   2
  14   2   2 1.98740 1.73698   3
  14   2   2 3.18257 2.19601   2
 -14   2  -2 8.49666 2.50071   3
 -14   2  -2 3.49905 2.51334   3
  14   2   2 2.91032 2.29629   2
 -16  -2  -2 69.4365 5.68166   2
 -16  -2  -2 65.1663 5.79373   3
  16  -2   2 66.6982 5.96743   3
 -16  -2  -2 66.8828 5.90492   3
  16  -2   2 54.0544 5.87013   2
  16  -2   2 74.9722 6.11298   2
 -16   2  -2 81.5679 6.55044   3
 -16   2  -2 71.9803 6.02449   3
 -16   2  -2 73.1936 6.14359   2
  16   2   2 64.2521 5.72034   2
 -16   2  -2 70.6038 6.36470   2
  16   2   2 63.0674 5.56662   2
 -18  -2  -2 3.90768 2.48835   3
  18  -2   2 3.67229 2.81184   2
  18  -2   2 1.01122 2.81463   2
  18  -2   2 1.84564 2.70926   3
 -18  -2  -2 0.60980 2.52852   3
  18   2   2 5.00668 2.79037   2
  18   2   2 6.15312 2.58932   2
 -18   2  -2 7.36237 3.27754   2
 -18   2  -2 2.40509 2.97356   3
 -18   2  -2 6.01778 2.77120   3
 -18   2  -2 6.95979 3.05071   2
  20  -2   2 2.17208 2.83617   3
 -20  -2  -2 0.91953 2.38572   3
 -20  -2  -2 0.05160 2.76438   3
  20  -2   2 3.84014 3.30813   2
  20  -2   2 2.83170 2.94633   2
 -20   2  -2 2.29929 2.78345   3
 -20   2  -2 2.05125 3.30047   2
  20   2   2 -0.7115 2.82492   2
 -20   2  -2 3.90023 3.27523   3
  20   2   2 -0.8263 2.32439   2
  22  -2   2 2.08211 2.88074   3
  22  -2   2 -0.3511 3.55854   2
 -22  -2  -2 3.49768 3.16709   3
  22  -2   2 3.49587 3.03606   2
 -22  -2  -2 1.35800 2.42688   3
 -22   2  -2 4.42623 3.44343   3
 -22   2  -2 -1.0186 3.51060   2
 -22   2  -2 -0.8935 3.19170   3
  22   2   2 3.95806 3.55346   2
  22   2   2 -0.1992 2.65071   2
 -24  -2  -2 1.76760 3.31622   3
  24  -2   2 -2.2230 3.33542   2
  24  -2   2 -4.8861 5.03984   3
  24   2   2 4.35407 3.30112   2
 -24   2  -2 2.47040 3.97433   2
 -24   2  -2 0.39868 3.53938   3
 -25  -3   2 2.08031 3.34117   3
  25  -3  -2 1.93078 3.50135   2
  25  -3  -2 -0.2926 2.85784   3
 -25   3   2 -2.6605 3.38094   3
  25   3  -2 4.01374 2.74342   2
 -25   3   2 0.89725 3.55311   2
  25   3  -2 0.69509 3.08934   2
 -23  -3   2 2.02514 2.61266   3
  23  -3  -2 1.06307 3.07330   2
  23  -3  -2 -1.7124 2.71059   3
 -23  -3   2 4.74475 3.14716   3
  23  -3  -2 2.73745 3.47218   2
  23   3  -2 5.36701 2.81290   2
 -23   3   2 3.04565 2.87115   3
  23   3  -2 1.17137 3.03478   2
 -23   3   2 1.40213 3.37907   3
 -23   3   2 5.93014 3.75885   2
  21  -3  -2 15.8638 3.60184   3
  21  -3  -2 11.0169 3.79417   2
 -21  -3   2 9.29358 2.84557   3
 -21  -3   2 7.12966 3.11233   3
  21  -3  -2 14.3297 3.68772   2
  21   3  -2 8.80306 2.92026   2
  21   3  -2 16.1404 3.18798   2
 -21   3   2 12.5130 3.83700   2
 -21   3   2 7.64295 3.11170   3
 -21   3   2 11.3483 3.63327   3
  19  -3  -2 105.847 8.48375   2
  19  -3  -2 117.709 8.42303   3
 -19  -3   2 110.659 8.06736   3
 -19  -3   2 104.356 7.76919   3
  19  -3  -2 121.908 8.54154   2
  19   3  -2 112.796 7.80689   2
 -19   3   2 111.879 8.46975   3
  19   3  -2 116.621 7.98829   2
 -19   3   2 111.517 8.66691   2
 -19   3   2 124.096 8.80175   3
 -17  -3   2 -2.6869 1.46003   2
 -17  -3   2 2.45678 2.23213   3
  17  -3  -2 1.65881 2.51688   2
  17  -3  -2 0.91164 2.41190   3
  17  -3  -2 1.23685 2.53883   2
 -17  -3   2 -0.8989 1.74504   3
 -17  -3   2 1.46541 2.03361   2
 -17   3   2 0.87709 2.88664   2
  17   3  -2 1.18868 1.83243   2
 -17   3   2 -1.4761 2.16105   3
  17   3  -2 1.39635 2.13734   2
 -17   3   2 0.20989 2.61635   3
 -15  -3   2 1.93645 1.72646   3
  15  -3  -2 3.36700 2.43431   2
 -15  -3   2 1.47733 1.77936   3
  15  -3  -2 -0.9748 2.15175   2
  15  -3  -2 -0.5876 2.15132   3
 -15  -3   2 4.21828 1.81405   2
 -15  -3   2 0.01200 1.87718   2
  15   3  -2 1.83752 1.67861   2
 -15   3   2 1.30377 2.15505   3
 -15   3   2 5.12997 2.74104   2
 -15   3   2 -1.6238 2.26671   3
  15   3  -2 1.16557 1.94355   2
 -13  -3   2 6.76070 1.81988   3
  13  -3  -2 1.76243 2.03890   3
 -13  -3   2 3.99395 1.54178   3
 -13  -3   2 2.91339 1.56514   2
  13  -3  -2 -0.2570 1.97388   2
 -13  -3   2 2.06578 1.53563   2
  13  -3  -2 1.71311 2.24510   2
 -13   3   2 2.01633 2.13564   3
 -13   3   2 2.08011 1.81706   2
  13   3  -2 4.68652 1.56467   2
  13   3  -2 3.18267 1.69957   2
 -13   3   2 0.39001 1.83866   3
 -11  -3   2 99.8669 5.59401   2
 -11  -3   2 90.6658 5.61459   3
  11  -3  -2 102.465 6.40588   3
 -11  -3   2 84.6031 5.54111   2
  11  -3  -2 94.0539 6.24930   2
  11  -3  -2 90.3839 6.26319   2
 -11  -3   2 85.4122 5.56614   3
  11   3  -2 92.6603 5.63806   2
 -11   3   2 91.2644 6.34254   2
  11   3  -2 97.8020 5.62190   2
 -11   3   2 93.3112 6.28218   3
 -11   3   2 87.1525 6.10977   3
   9  -3  -2 1485.77 68.1597   3
   9  -3  -2 1438.53 68.1006   2
  -9  -3   2 1250.84 67.5232   2
   9  -3  -2 1382.78 68.1193   2
  -9  -3   2 1262.28 67.5345   3
  -9  -3   2 1246.49 67.5065   3
  -9  -3   2 1261.58 67.4973   2
  -9   3   2 1408.93 68.1418   2
   9   3  -2 1251.20 67.4972   2
   9   3  -2 1268.17 67.5038   2
  -9   3   2 1373.58 68.0318   3
  -9   3   2 1432.21 68.1036   3
   7  -3  -2 317.820 16.0378   2
  -7  -3   2 296.016 15.3680   3
   7  -3  -2 316.052 16.0217   2
   7  -3  -2 306.188 15.9880   3
  -7  -3   2 273.979 15.3228   3
  -7  -3   2 294.297 15.3488   2
  -7   3   2 312.480 15.9895   3
  -7   3   2 318.619 15.9946   3
   7   3  -2 289.485 15.3611   2
  -7   3   2 300.524 16.0006   2
   7   3  -2 274.049 15.3375   2
   5  -3  -2 50.4419 3.71774   2
   5  -3  -2 52.6830 3.73766   2
   5  -3  -2 51.6478 3.72359   3
  -5   3   2 51.7317 3.63733   3
  -5   3   2 48.7675 3.69577   2
   3  -3  -2 551.619 27.6554   2
   3  -3  -2 534.709 27.6419   3
  -3   3   2 527.252 27.5874   3
  -3   3   2 547.676 27.6697   2
  -1  -3   2 109.330 5.56167   2
  -1  -3   2 109.799 5.57768   2
   1  -3  -2 105.004 5.86327   3
  -1  -3   2 108.311 5.51470   3
   1  -3  -2 95.6581 5.80567   2
  -1  -3   2 104.966 5.50945   3
  -1   3   2 105.445 5.86059   2
   1   3  -2 103.470 5.55055   2
  -1   3   2 105.984 5.79827   3
   1  -3   2 589.607 28.8313   3
   1  -3   2 572.511 28.8283   2
  -1  -3  -2 567.904 28.8647   2
  -1  -3  -2 573.427 28.8538   3
   1  -3   2 598.057 28.8479   3
   1  -3   2 543.171 28.8097   2
  -1   3  -2 580.184 28.8403   2
  -1   3  -2 569.996 28.7409   3
   1   3   2 565.022 28.8662   2
   1   3   2 538.621 28.7615   3
  -1   3  -2 538.844 28.7231   3
  -1   3  -2 568.459 28.8336   2
   3  -3   2 17.0914 2.11203   3
   3  -3   2 13.8444 1.77698   2
   3  -3   2 20.5028 2.09899   2
   3  -3   2 16.8159 2.12188   3
  -3   3  -2 16.5467 2.07111   2
  -3   3  -2 17.9787 2.00056   3
  -5  -3  -2 499.598 25.3567   3
   5  -3   2 483.429 25.5527   2
   5  -3   2 502.312 25.6064   3
   5  -3   2 487.525 25.5625   2
  -5  -3  -2 501.182 25.3505   2
   5  -3   2 470.859 25.5255   3
   5   3   2 542.069 25.4038   2
  -5   3  -2 476.420 25.5443   2
   5   3   2 494.671 25.2066   3
  -5   3  -2 484.368 25.4879   3
  -5   3  -2 471.019 25.4800   3
  -5   3  -2 505.708 25.6064   2
  -7  -3  -2 51.8288 3.98516   3
  -7  -3  -2 49.4968 3.97098   3
   7  -3   2 71.9073 4.49575   3
  -7   3  -2 69.6333 4.46461   3
   7   3   2 52.4585 3.86696   2
   7   3   2 54.7513 3.97013   2
   9  -3   2 146.054 8.80670   2
  -9  -3  -2 134.693 8.40737   3
   9  -3   2 137.137 8.65777   3
  -9  -3  -2 151.621 8.43067   2
   9  -3   2 153.909 8.84034   2
   9  -3   2 141.767 8.83541   3
  -9  -3  -2 155.692 8.52881   3
  -9   3  -2 140.508 8.70964   3
  -9   3  -2 148.332 8.81647   2
   9   3   2 148.863 8.20099   3
  -9   3  -2 145.979 8.72653   3
   9   3   2 165.682 8.50507   2
   9   3   2 146.827 8.50772   2
  -9   3  -2 139.416 8.68823   2
  11  -3   2 -1.8781 1.88711   3
  11  -3   2 -1.0469 1.90448   2
 -11  -3  -2 0.99985 1.52639   3
  11  -3   2 3.11377 2.17236   2
 -11  -3  -2 1.69531 1.71862   3
  11  -3   2 0.11625 1.74657   3
 -11  -3  -2 2.25627 1.60181   2
 -11   3  -2 3.61325 1.91896   3
 -11   3  -2 4.06957 2.27729   2
  11   3   2 1.06358 1.24727   3
  11   3   2 1.38072 1.83176   2
 -11   3  -2 1.63340 1.94130   3
 -11   3  -2 1.63657 2.08008   2
  13  -3   2 25.2986 3.47941   2
 -13  -3  -2 18.7341 2.77155   3
  13  -3   2 23.8261 3.32212   3
  13  -3   2 20.9926 3.42956   2
 -13  -3  -2 20.9333 2.76190   2
 -13  -3  -2 21.1754 3.05507   3
  13  -3   2 28.3757 3.55277   3
 -13   3  -2 15.5639 3.02432   3
 -13   3  -2 21.6221 3.45258   2
  13   3   2 22.4944 2.95740   2
 -13   3  -2 20.9775 3.41905   2
  13   3   2 21.6673 2.77492   3
 -13   3  -2 25.0131 3.38273   3
  15  -3   2 10.7634 3.04392   2
 -15  -3  -2 9.05513 2.50779   2
  15  -3   2 11.9388 3.08721   3
  15  -3   2 12.0657 3.12559   2
 -15  -3  -2 6.36157 2.54916   3
 -15  -3  -2 9.61214 2.49822   3
  15   3   2 9.17752 2.54938   2
 -15   3  -2 9.73352 2.49872   2
 -15   3  -2 11.6217 3.05881   3
 -15   3  -2 8.85047 2.79064   3
 -15   3  -2 9.49372 3.12126   2
  17  -3   2 3.25678 2.87782   2
 -17  -3  -2 9.52806 2.90396   3
  17  -3   2 7.17322 3.25191   2
 -17  -3  -2 3.20105 2.31916   3
  17  -3   2 4.01850 2.83318   3
 -17   3  -2 2.89413 3.14417   2
 -17   3  -2 7.03872 2.90544   3
 -17   3  -2 8.25056 3.18925   3
 -17   3  -2 0.17745 2.76198   2
  17   3   2 8.86949 2.81374   2
  19  -3   2 6.62322 3.58639   2
  19  -3   2 11.2788 3.44725   2
  19  -3   2 5.33428 3.07321   3
 -19  -3  -2 6.32626 2.68743   3
 -19  -3  -2 14.7328 3.43452   3
  19   3   2 9.50763 3.13549   2
 -19   3  -2 5.05533 3.17389   2
 -19   3  -2 15.4250 3.85315   3
 -19   3  -2 5.90066 3.63679   2
 -19   3  -2 8.87374 3.28905   3
  21  -3   2 -7.3665 2.65501   2
 -21  -3  -2 -1.1228 2.76024   3
  21  -3   2 -2.1108 2.80591   3
  21  -3   2 -3.4251 2.99949   2
 -21  -3  -2 -4.4388 2.05984   3
  21   3   2 -0.8460 2.73827   2
 -21   3  -2 -1.7719 3.10993   3
 -21   3  -2 1.37681 3.35714   2
 -23  -3  -2 -2.2093 2.89192   3
  23  -3   2 -0.7712 3.47015   2
  23  -3   2 5.75530 3.47414   3
 -23   3  -2 5.04688 4.39824   2
  23   3   2 -5.1361 2.18656   2
 -23   3  -2 0.81996 3.57822   3
  23   3   2 -1.8593 3.18779   2
  26  -4  -2 -2.2664 3.81313   2
 -26  -4   2 -2.8192 2.67930   3
  26   4  -2 2.25309 3.07990   2
 -26   4   2 -0.9813 3.72097   2
 -26   4   2 -2.4387 3.60969   3
  24  -4  -2 52.7318 6.27720   3
 -24  -4   2 37.6594 5.23326   3
 -24  -4   2 42.2850 5.40535   3
  24  -4  -2 48.8202 6.28759   2
 -24   4   2 39.3089 5.92783   2
 -24   4   2 36.6562 5.75022   3
  24   4  -2 41.4428 5.23609   2
  24   4  -2 35.6733 4.70346   2
  22  -4  -2 18.4347 4.31602   2
  22  -4  -2 15.6507 3.88537   2
  22  -4  -2 15.3611 3.94051   3
 -22  -4   2 14.2928 3.63380   3
 -22  -4   2 15.0856 3.14735   3
 -22   4   2 13.4790 4.15127   3
  22   4  -2 18.4480 3.34699   2
  22   4  -2 14.7941 3.29504   2
 -22   4   2 20.9952 4.58702   2
 -22   4   2 12.8399 3.88989   3
 -20  -4   2 117.758 8.28600   3
  20  -4  -2 111.495 8.78859   2
 -20  -4   2 120.881 7.99485   3
  20  -4  -2 109.461 8.49251   3
  20  -4  -2 93.8115 8.36057   2
 -20   4   2 107.908 8.89114   2
  20   4  -2 118.371 7.80609   2
  20   4  -2 119.432 7.87624   2
 -20   4   2 109.684 8.88892   3
 -20   4   2 103.428 8.45329   3
 -18  -4   2 9.27920 2.71696   3
  18  -4  -2 13.4407 3.41855   3
  18  -4  -2 10.7127 3.42972   2
 -18  -4   2 6.83114 2.26271   3
  18  -4  -2 13.2029 3.35088   2
  18   4  -2 5.80714 2.34842   2
 -18   4   2 9.50694 3.06600   3
 -18   4   2 8.00555 3.48279   2
  18   4  -2 7.55058 2.48899   2
 -18   4   2 14.9133 3.56050   3
  16  -4  -2 -2.8023 2.35927   2
  16  -4  -2 -0.2520 2.47746   3
  16  -4  -2 -2.2156 2.40216   2
 -16  -4   2 2.12680 1.77461   2
 -16  -4   2 1.23300 1.93069   3
 -16  -4   2 -0.9682 1.59723   3
 -16   4   2 -0.8526 2.67993   2
 -16   4   2 -0.1987 2.49333   3
  16   4  -2 -1.0328 1.82505   2
  16   4  -2 0.05765 1.88623   2
 -16   4   2 -3.2314 2.11121   3
 -14  -4   2 70.0188 5.30030   2
  14  -4  -2 91.9275 6.68584   3
 -14  -4   2 78.3294 5.61563   3
 -14  -4   2 77.9330 5.53356   3
  14  -4  -2 86.1972 6.07818   2
  14  -4  -2 81.8381 6.43434   2
 -14   4   2 89.5006 6.44935   3
 -14   4   2 92.3714 6.73087   2
 -14   4   2 94.6253 6.64969   3
  14   4  -2 79.9475 5.47048   2
  14   4  -2 80.0302 5.50917   2
  12  -4  -2 2.60936 2.17877   2
  12  -4  -2 1.90945 2.31855   2
 -12  -4   2 3.70128 1.47435   3
 -12  -4   2 3.90991 1.43188   3
 -12  -4   2 3.49426 1.45466   2
  12  -4  -2 3.21818 2.24920   3
  12   4  -2 2.54603 1.50823   2
  12   4  -2 1.80573 1.43757   2
 -12   4   2 0.93334 1.86959   3
 -12   4   2 0.22983 2.09492   3
 -12   4   2 0.39683 1.78653   2
 -10  -4   2 468.353 24.9476   3
  10  -4  -2 467.318 25.6371   2
  10  -4  -2 505.652 25.6795   3
 -10  -4   2 511.657 24.9187   2
  10  -4  -2 483.724 25.5882   2
 -10  -4   2 492.270 24.9565   3
 -10   4   2 452.531 25.5024   3
 -10   4   2 463.027 25.6378   2
  10   4  -2 501.700 24.9023   2
 -10   4   2 484.263 25.6075   3
  10   4  -2 499.333 24.9165   2
   8  -4  -2 1224.23 63.5995   2
   8  -4  -2 1262.76 63.5934   2
  -8  -4   2 1271.57 62.9444   3
   8  -4  -2 1261.72 63.6183   3
  -8  -4   2 1240.33 62.9100   3
  -8  -4   2 1238.29 62.8727   2
  -8   4   2 1225.90 63.6060   2
  -8   4   2 1248.00 63.5339   3
   8   4  -2 1306.27 62.9067   2
  -8   4   2 1194.36 63.4882   3
   8   4  -2 1249.41 62.8806   2
   6  -4  -2 922.093 45.0191   3
  -6  -4   2 798.515 44.2258   3
   6  -4  -2 930.683 45.0025   2
   6  -4  -2 884.055 44.9833   2
  -6  -4   2 815.842 44.2201   2
   6   4  -2 883.041 44.2465   2
  -6   4   2 891.434 45.0023   2
   6   4  -2 892.953 44.2592   2
  -6   4   2 885.100 44.8984   3
  -6   4   2 895.206 44.9301   3
  -4  -4   2 10.3895 0.81057   2
  -4  -4   2 9.38561 0.66030   3
   4  -4  -2 5.01189 1.70163   2
   4   4  -2 11.6517 0.90226   2
   2  -4  -2 74.6102 4.64456   2
  -2  -4   2 78.9367 4.11294   3
  -2  -4   2 77.6334 4.16962   2
  -2  -4   2 79.6644 4.12979   3
  -2  -4   2 79.9402 4.16019   2
   2  -4  -2 74.4200 4.71884   3
  -2   4   2 73.4223 4.56367   3
   2   4  -2 74.5759 4.15402   2
  -2   4   2 72.9420 4.69485   2
   0  -4   2 170.398 9.06726   2
   0  -4   2 172.795 9.08127   3
   0  -4   2 174.806 9.09516   2
   0  -4   2 173.473 9.07244   3
   0  -4  -2 166.656 9.24021   3
   0  -4  -2 169.579 9.21095   2
   0   4  -2 172.563 8.82341   3
   0   4   2 176.403 9.31249   2
   0   4  -2 165.094 9.06087   2
   0   4  -2 177.592 8.83936   3
   0   4   2 169.308 9.11262   3
   2  -4   2 794.076 39.9311   3
   2  -4   2 793.479 39.9337   2
  -2  -4  -2 707.812 39.8045   2
   2  -4   2 810.948 39.9666   3
   2  -4   2 814.023 39.9385   2
   2   4   2 702.294 39.6748   3
  -2   4  -2 787.744 39.9214   2
  -2   4  -2 827.188 39.8315   3
  -2   4  -2 821.711 39.8280   3
  -2   4  -2 842.567 39.9770   2
   2   4   2 735.273 39.8568   2
   4  -4   2 178.173 10.3341   2
   4  -4   2 184.613 10.4485   2
  -4  -4  -2 199.483 10.1940   3
  -4  -4  -2 194.234 10.1670   2
   4  -4   2 163.639 10.2747   3
   4  -4   2 197.739 10.4941   3
  -4   4  -2 178.652 10.2407   3
   4   4   2 199.955 9.95306   3
   4   4   2 214.238 10.2813   2
  -4   4  -2 178.652 10.3652   2
  -6  -4  -2 84.9296 5.08734   2
   6  -4   2 74.5991 5.31758   3
  -6  -4  -2 89.0375 5.15775   3
   6  -4   2 78.0153 5.42610   2
   6  -4   2 81.8099 5.56280   3
   6  -4   2 88.4362 5.48782   2
   6   4   2 91.3432 5.21042   2
  -6   4  -2 73.1072 5.27877   3
  -6   4  -2 83.2224 5.31265   3
   6   4   2 89.7082 5.19759   2
  -6   4  -2 82.9418 5.28854   2
  -6   4  -2 75.3150 5.44436   2
   6   4   2 86.6152 4.78722   3
  -8  -4  -2 79.2762 5.34858   3
  -8  -4  -2 83.8840 5.33400   2
   8  -4   2 80.7190 5.81726   2
   8  -4   2 92.9173 5.87656   2
   8  -4   2 90.1714 5.89740   3
  -8  -4  -2 77.8709 5.34572   3
   8  -4   2 85.6079 5.72859   3
  -8   4  -2 91.0878 5.72157   3
   8   4   2 89.5769 5.44796   2
   8   4   2 75.0622 5.34002   2
   8   4   2 80.6508 4.94772   3
  -8   4  -2 93.5260 5.76361   3
  -8   4  -2 86.7607 5.87908   2
  -8   4  -2 85.3571 5.81652   2
  10  -4   2 49.2993 4.63983   3
  10  -4   2 39.7525 4.14457   3
 -10  -4  -2 45.7385 3.91434   3
 -10  -4  -2 49.1730 3.85680   2
 -10  -4  -2 50.5087 4.02809   3
  10  -4   2 46.5911 4.42781   2
  10  -4   2 48.8616 4.54737   2
 -10   4  -2 47.7962 4.44208   2
 -10   4  -2 42.9660 4.47312   2
  10   4   2 48.0314 3.38844   3
  10   4   2 55.8705 3.90657   2
 -10   4  -2 46.1828 4.32347   3
  10   4   2 49.8253 4.04511   2
 -10   4  -2 42.3002 4.28903   3
  12  -4   2 12.3332 2.88902   2
  12  -4   2 11.7860 2.62497   3
 -12  -4  -2 7.09365 2.02524   3
 -12  -4  -2 9.67629 2.25145   3
 -12  -4  -2 10.6105 2.29153   2
  12  -4   2 14.3935 2.94027   2
  12  -4   2 12.2611 2.90317   3
 -12   4  -2 10.3057 2.91107   2
 -12   4  -2 13.0935 2.80330   3
 -12   4  -2 15.5101 2.85370   3
 -12   4  -2 8.70006 2.74187   2
  12   4   2 12.9492 2.38130   2
  12   4   2 11.1448 2.44395   2
 -14  -4  -2 36.5736 3.76808   2
  14  -4   2 32.3743 4.36072   2
  14  -4   2 50.0340 5.20510   3
 -14  -4  -2 35.9979 4.09842   3
  14  -4   2 45.7709 5.00612   2
 -14  -4  -2 38.3366 4.29840   3
  14   4   2 42.0188 4.03568   2
 -14   4  -2 46.5116 5.01267   3
 -14   4  -2 40.4514 5.00711   2
 -14   4  -2 40.0335 4.85527   3
  14   4   2 35.2819 3.98300   2
 -14   4  -2 42.8665 4.86498   2
  16  -4   2 2.91442 2.92380   3
  16  -4   2 1.03621 2.61701   2
  16  -4   2 1.14611 2.82176   2
 -16  -4  -2 -0.8243 2.16184   3
 -16  -4  -2 2.49540 2.16850   3
  16   4   2 -0.3835 2.00098   2
 -16   4  -2 -1.0600 2.36716   3
 -16   4  -2 -1.0574 2.57175   3
 -16   4  -2 3.45120 2.77985   2
 -16   4  -2 0.11909 2.97788   2
  16   4   2 4.79898 2.68674   2
  18  -4   2 70.4333 6.49267   3
  18  -4   2 56.7041 6.15699   2
 -18  -4  -2 55.8671 5.61717   3
 -18  -4  -2 62.2979 6.08717   3
  18  -4   2 60.6541 6.59178   2
 -18   4  -2 63.0565 6.34091   2
 -18   4  -2 61.5942 6.52848   3
 -18   4  -2 67.6446 6.10813   3
  18   4   2 60.3128 5.72186   2
  18   4   2 61.5876 6.01993   2
 -18   4  -2 56.5094 6.57602   2
  20  -4   2 3.32308 3.37002   2
 -20  -4  -2 0.72727 2.77925   3
 -20  -4  -2 -0.6772 2.26903   3
  20  -4   2 5.04044 3.05022   2
  20  -4   2 0.15407 2.82617   3
  20   4   2 -4.3377 1.97915   2
 -20   4  -2 1.01647 3.35831   2
  20   4   2 -1.7018 2.90846   2
 -20   4  -2 -2.3562 2.91701   3
  22  -4   2 0.66627 4.09797   2
  22  -4   2 8.30196 3.59005   3
 -22  -4  -2 3.54477 2.61171   3
  22  -4   2 6.80713 3.72289   2
 -22  -4  -2 4.94857 3.14235   3
  22   4   2 3.84430 3.27118   2
  22   4   2 3.54808 2.90515   2
 -22   4  -2 -0.5394 3.32346   3
 -22   4  -2 4.26355 3.93197   2
  24  -4   2 8.18494 4.20708   2
 -24  -4  -2 9.08539 3.82996   3
  24  -4   2 7.09368 5.10525   3
  24   4   2 7.93443 3.68001   2
 -24   4  -2 5.51809 4.27961   2
 -24   4  -2 4.18547 3.85188   3
 -25  -5   2 13.1073 3.70067   3
  25  -5  -2 18.6309 4.79811   3
  25  -5  -2 14.8048 4.44530   2
  25   5  -2 5.55606 3.16820   2
  25   5  -2 19.7884 3.82565   2
 -25   5   2 13.4069 4.80893   2
 -25   5   2 12.9014 4.44511   3
  23  -5  -2 55.0708 6.76254   2
  23  -5  -2 71.3893 7.07598   3
  23  -5  -2 64.2661 7.40620   2
 -23  -5   2 46.6180 5.54508   3
 -23  -5   2 64.3261 6.36310   3
  23   5  -2 48.7037 5.43737   2
  23   5  -2 55.8714 5.90481   2
 -23   5   2 52.4502 6.80064   2
 -23   5   2 65.4938 7.47664   3
  21  -5  -2 3.35712 3.08073   3
 -21  -5   2 -0.4465 1.99339   3
 -21  -5   2 -0.5104 2.52906   3
  21  -5  -2 4.74144 3.30749   2
  21  -5  -2 2.47132 3.43876   2
 -21   5   2 -5.3754 3.06692   2
 -21   5   2 1.59314 3.21424   3
  21   5  -2 0.28144 2.48907   2
  21   5  -2 -2.4494 2.22484   2
  19  -5  -2 -1.6298 2.57867   2
  19  -5  -2 4.48255 3.28312   2
 -19  -5   2 -0.2198 1.89884   3
 -19  -5   2 0.40064 2.17423   3
  19  -5  -2 -2.1321 2.82356   3
  19   5  -2 1.00636 2.15916   2
 -19   5   2 -1.9399 2.89280   3
  19   5  -2 3.13479 2.22970   2
 -19   5   2 2.14701 2.61815   3
 -19   5   2 0.49383 3.24371   2
 -17  -5   2 2.33778 2.14650   3
  17  -5  -2 -0.3884 2.87565   3
  17  -5  -2 0.07155 2.55767   2
 -17  -5   2 2.06011 1.90815   3
  17  -5  -2 0.99575 2.88637   2
 -17   5   2 -1.0840 2.47461   3
 -17   5   2 7.06834 3.41367   2
  17   5  -2 3.24807 2.14656   2
  17   5  -2 1.85981 2.04106   2
 -17   5   2 2.63406 2.90436   3
 -15  -5   2 112.189 7.29379   3
 -15  -5   2 118.436 7.07540   2
  15  -5  -2 108.161 8.16426   2
  15  -5  -2 118.624 8.31962   2
 -15  -5   2 113.659 7.36715   3
  15  -5  -2 137.130 8.71523   3
 -15   5   2 108.824 8.14997   3
  15   5  -2 114.330 7.22459   2
 -15   5   2 112.550 8.26997   3
  15   5  -2 112.625 7.06440   2
  13  -5  -2 844.489 42.1937   3
 -13  -5   2 758.139 41.2547   3
  13  -5  -2 819.901 42.0734   2
 -13  -5   2 770.307 41.0892   2
 -13  -5   2 781.683 41.2714   3
  13  -5  -2 815.954 42.1312   2
 -13   5   2 857.371 42.1403   3
  13   5  -2 828.746 41.1612   2
  13   5  -2 752.565 41.0947   2
 -13   5   2 799.986 41.9827   3
 -13   5   2 831.156 42.2166   2
 -11  -5   2 26.6245 2.42315   2
  11  -5  -2 23.3037 3.37421   2
 -11  -5   2 26.0665 2.59652   3
 -11  -5   2 28.3602 2.60838   3
  11  -5  -2 23.0639 3.31701   2
  11  -5  -2 26.0186 3.45622   3
 -11   5   2 25.9074 3.53433   2
  11   5  -2 27.1953 2.57717   2
 -11   5   2 24.6787 3.16457   3
 -11   5   2 25.4908 3.26930   3
  11   5  -2 27.7926 2.48941   2
  -9  -5   2 275.909 13.6246   2
   9  -5  -2 254.876 14.6052   2
   9  -5  -2 256.989 14.6148   3
   9  -5  -2 261.540 14.5756   2
  -9  -5   2 255.144 13.7055   3
  -9  -5   2 274.276 13.7686   3
   9   5  -2 271.592 13.6379   2
   9   5  -2 277.230 13.6534   2
  -9   5   2 256.106 14.6266   2
  -9   5   2 246.077 14.4072   3
  -9   5   2 251.420 14.4976   3
  -7  -5   2 2.78172 0.65771   2
   7  -5  -2 1.44699 1.69050   2
   7  -5  -2 -0.4595 1.61579   2
   7  -5  -2 1.76426 1.73026   3
  -7   5   2 -0.2324 1.51112   3
  -7   5   2 -0.1760 1.30655   2
   7   5  -2 2.07189 0.75202   2
   7   5  -2 2.69951 0.73101   2
  -7   5   2 0.87715 1.47060   3
  -5  -5   2 210.284 11.4958   3
   5  -5  -2 248.312 12.4226   2
   5  -5  -2 231.921 12.3446   2
   5  -5  -2 249.911 12.4444   3
  -5  -5   2 201.147 11.4309   2
  -5   5   2 229.856 12.2027   3
  -5   5   2 230.675 12.3914   2
   5   5  -2 213.368 11.4569   2
   3  -5  -2 14.9739 1.96638   3
  -3  -5   2 10.3114 1.19361   2
  -3  -5   2 9.28004 1.23187   3
  -3  -5   2 9.99069 1.26709   2
   3  -5  -2 15.9346 2.00226   2
  -3   5   2 13.8511 1.99542   2
  -3   5   2 13.7510 1.73403   3
   3   5  -2 11.3770 1.26895   2
  -3   5   2 14.1175 1.71430   3
  -1  -5   2 646.629 34.9792   2
  -1  -5   2 639.736 34.9860   2
   1  -5  -2 718.456 35.3372   3
  -1  -5   2 640.857 34.9912   3
  -1  -5   2 655.020 35.0001   3
   1  -5  -2 774.520 35.3560   2
  -1   5   2 738.964 35.1785   3
   1   5  -2 669.223 35.0016   2
  -1   5   2 736.575 35.3564   2
   1  -5   2 29.0847 2.60747   3
   1  -5   2 30.0392 2.52842   2
   1  -5   2 31.0534 2.59803   2
  -1  -5  -2 25.3861 2.60814   2
  -1  -5  -2 27.8119 2.65075   3
   1  -5   2 31.9274 2.54816   3
   1   5   2 29.1030 2.25465   3
   1   5   2 26.6817 2.70340   2
  -1   5  -2 31.5413 2.62636   2
  -1   5  -2 31.6643 2.15333   3
  -1   5  -2 29.5136 2.17374   3
   3  -5   2 217.521 12.1247   2
   3  -5   2 223.938 12.1807   3
  -3  -5  -2 209.254 11.9846   3
   3  -5   2 240.576 12.2879   3
   3  -5   2 239.733 12.2202   2
  -3  -5  -2 202.818 11.9405   2
   3   5   2 206.234 11.6768   3
  -3   5  -2 230.011 12.0061   3
   3   5   2 224.109 12.0281   2
  -3   5  -2 250.040 12.3003   2
  -3   5  -2 243.395 12.0464   3
   5  -5   2 83.3474 5.29996   2
  -5  -5  -2 82.0859 4.88685   2
   5  -5   2 84.7759 5.45668   3
   5  -5   2 73.8769 5.26219   3
   5  -5   2 82.1903 5.37982   2
  -5  -5  -2 82.7945 4.96161   3
  -5   5  -2 72.8211 5.76792   2
  -5   5  -2 85.4012 5.35633   2
   5   5   2 81.0803 4.49625   3
  -5   5  -2 83.8404 5.18009   3
   5   5   2 75.9248 4.94488   2
   7  -5   2 6.08086 1.90221   2
   7  -5   2 6.56839 1.95291   2
  -7  -5  -2 7.74597 1.51438   3
  -7  -5  -2 6.40264 1.48289   2
   7  -5   2 3.98734 1.94549   3
   7  -5   2 6.01776 1.82790   3
  -7   5  -2 8.05959 1.67141   3
  -7   5  -2 6.43853 1.88890   2
  -7   5  -2 6.19872 1.74653   3
  -7   5  -2 6.26292 2.03407   2
   7   5   2 6.26011 1.59545   2
   7   5   2 7.64026 1.60744   2
   7   5   2 5.93534 0.98128   3
   9  -5   2 194.131 11.6238   2
  -9  -5  -2 200.922 11.0840   2
  -9  -5  -2 197.329 11.2186   3
   9  -5   2 200.705 11.7152   2
  -9  -5  -2 214.066 11.2640   3
   9  -5   2 172.605 11.4395   3
   9  -5   2 210.213 11.8464   3
   9   5   2 214.296 11.2058   2
  -9   5  -2 206.795 11.5546   3
  -9   5  -2 194.932 11.5168   3
   9   5   2 205.027 10.5922   3
   9   5   2 202.462 11.1759   2
  -9   5  -2 208.153 11.6928   2
  -9   5  -2 187.352 11.6570   2
 -11  -5  -2 11.9189 2.24844   2
  11  -5   2 13.4308 2.98565   3
 -11  -5  -2 9.91013 2.11698   3
  11  -5   2 11.5586 2.80659   2
 -11  -5  -2 9.36763 2.13075   3
  11  -5   2 15.5027 3.04806   2
 -11   5  -2 12.9014 2.75248   3
  11   5   2 12.4426 2.44862   2
 -11   5  -2 10.0328 2.57658   3
 -11   5  -2 7.23199 2.76758   2
  11   5   2 8.48378 2.27916   2
 -11   5  -2 13.1973 2.92276   2
  13  -5   2 218.955 13.0364   3
 -13  -5  -2 222.982 12.1355   2
 -13  -5  -2 205.153 12.2388   3
  13  -5   2 228.720 12.9909   2
  13  -5   2 215.743 12.8695   2
 -13  -5  -2 209.479 12.2727   3
  13   5   2 210.057 12.1780   2
 -13   5  -2 214.187 12.8259   2
 -13   5  -2 214.147 12.7623   3
 -13   5  -2 209.016 12.6610   3
  13   5   2 205.277 12.1703   2
 -13   5  -2 193.883 12.8158   2
  15  -5   2 23.1570 4.08135   2
 -15  -5  -2 17.5785 3.18236   3
 -15  -5  -2 15.9557 2.94738   3
  15  -5   2 20.2649 3.76701   2
  15  -5   2 28.4559 4.21228   3
  15   5   2 20.1728 3.12943   2
 -15   5  -2 22.1456 4.07037   2
 -15   5  -2 24.1729 3.64681   2
  15   5   2 25.3235 3.25310   2
 -15   5  -2 21.1811 3.47999   3
 -15   5  -2 20.1425 3.68992   3
 -17  -5  -2 11.9951 2.82255   3
  17  -5   2 14.6891 3.51775   2
  17  -5   2 18.4334 4.00376   3
  17  -5   2 14.0018 3.76103   2
 -17  -5  -2 16.7261 3.29075   3
  17   5   2 19.3641 3.38835   2
  17   5   2 9.52275 2.75228   2
 -17   5  -2 9.45712 3.44588   3
 -17   5  -2 14.9307 3.95333   3
 -17   5  -2 13.8034 3.52743   2
 -17   5  -2 20.0606 4.27692   2
  19  -5   2 0.67457 2.87808   2
  19  -5   2 5.48664 3.54025   3
 -19  -5  -2 6.40883 3.00309   3
  19  -5   2 5.72177 3.45112   2
 -19  -5  -2 8.80024 2.82522   3
 -19   5  -2 7.39127 3.32549   2
 -19   5  -2 12.0463 3.66522   3
  19   5   2 4.90859 2.45155   2
 -19   5  -2 5.56634 3.87686   2
  19   5   2 5.81565 3.01850   2
  21  -5   2 -0.1785 3.22846   3
  21  -5   2 4.06673 3.69744   2
 -21  -5  -2 1.94393 2.82378   3
 -21  -5  -2 -1.1296 2.19692   3
 -21   5  -2 1.44896 3.27648   3
  21   5   2 1.20388 2.87842   2
  21   5   2 -0.6741 2.74626   2
 -21   5  -2 -1.1458 3.70330   2
  23  -5   2 -7.3631 3.30581   3
 -23  -5  -2 4.08625 3.25716   3
  23  -5   2 -0.3760 3.68024   2
 -23   5  -2 -6.1253 3.60433   2
 -23   5  -2 -0.4261 3.52139   3
  23   5   2 5.29004 3.36389   2
  23   5   2 -1.4921 2.86251   2
 -24  -6   2 12.2930 3.49938   3
  24  -6  -2 6.06462 4.07431   3
  24  -6  -2 7.76430 4.75159   2
 -24   6   2 10.5908 4.67140   2
  24   6  -2 10.8304 3.18881   2
 -24   6   2 5.31411 3.95181   3
  24   6  -2 7.62368 2.98628   2
 -22  -6   2 0.73156 2.04061   3
  22  -6  -2 1.32558 3.69292   2
 -22  -6   2 -3.4690 2.22340   3
  22  -6  -2 2.30300 3.60654   2
  22  -6  -2 -0.3738 3.11081   3
 -22   6   2 -3.3092 3.07947   3
  22   6  -2 -1.1192 2.14327   2
 -22   6   2 1.97117 3.78610   2
  22   6  -2 -0.7074 2.30969   2
  20  -6  -2 11.1081 3.97848   2
 -20  -6   2 10.2200 2.59967   3
 -20  -6   2 15.9851 3.12160   3
  20  -6  -2 7.03818 3.36685   2
  20  -6  -2 11.7414 3.85855   3
  20   6  -2 12.1002 2.78915   2
  20   6  -2 13.0862 2.70673   2
 -20   6   2 14.1483 3.88053   3
 -20   6   2 8.28834 3.96979   2
 -18  -6   2 106.721 7.45929   3
  18  -6  -2 109.317 8.70336   3
  18  -6  -2 103.883 8.32217   2
  18  -6  -2 104.461 8.65544   2
 -18  -6   2 114.222 7.50068   3
  18   6  -2 108.048 7.13709   2
 -18   6   2 106.181 8.88888   2
 -18   6   2 115.041 8.75374   3
  18   6  -2 104.172 7.20324   2
 -16  -6   2 71.9844 5.22953   3
  16  -6  -2 66.2485 6.54303   3
  16  -6  -2 60.4825 6.10933   2
  16  -6  -2 65.2366 5.88511   2
 -16  -6   2 74.1502 5.35804   3
 -16   6   2 60.8135 6.19008   3
  16   6  -2 70.8996 4.95615   2
 -16   6   2 65.8007 6.59597   2
  16   6  -2 70.2820 5.03448   2
 -16   6   2 54.8755 5.89077   3
 -14  -6   2 41.1460 3.37780   2
  14  -6  -2 40.3311 4.67237   2
 -14  -6   2 40.0825 3.78897   3
  14  -6  -2 37.2272 4.74109   3
  14  -6  -2 39.1529 4.45769   2
 -14  -6   2 44.4794 3.85415   3
 -14   6   2 39.8583 4.67743   3
 -14   6   2 35.6523 4.71029   2
 -14   6   2 33.6985 4.41332   3
  14   6  -2 43.1977 3.63156   2
  14   6  -2 35.7525 3.57824   2
  12  -6  -2 1095.01 54.0786   3
  12  -6  -2 1054.21 53.9436   2
  12  -6  -2 1024.83 53.9482   2
 -12  -6   2 1059.46 52.7985   2
 -12  -6   2 1020.56 52.9987   3
 -12  -6   2 1017.86 53.0307   3
 -12   6   2 1018.74 53.7777   3
  12   6  -2 1048.11 52.8035   2
 -12   6   2 1101.06 53.9394   3
 -12   6   2 956.856 53.8901   2
  12   6  -2 1058.90 52.8190   2
 -10  -6   2 17.4147 2.09614   3
 -10  -6   2 16.6560 1.85022   3
  10  -6  -2 11.3374 2.76800   2
  10  -6  -2 16.4033 3.00578   3
 -10  -6   2 17.2304 1.72497   2
  10  -6  -2 13.5085 2.87841   2
 -10   6   2 17.1980 2.70241   3
 -10   6   2 17.2567 3.06609   2
  10   6  -2 17.3638 1.86608   2
  10   6  -2 16.5191 1.90601   2
 -10   6   2 15.4749 2.75611   3
   8  -6  -2 17.7576 2.69015   3
   8  -6  -2 15.7638 2.55129   2
  -8  -6   2 9.90685 1.18425   2
   8   6  -2 10.8232 1.34146   2
  -8   6   2 13.0575 2.56678   2
  -8   6   2 14.5661 2.29896   3
   8   6  -2 10.8077 1.38928   2
  -8   6   2 16.5157 2.36500   3
   6  -6  -2 7.55277 2.02330   3
   6  -6  -2 7.55384 1.99589   2
  -6  -6   2 3.71873 0.80357   3
   6  -6  -2 5.43186 1.88510   2
  -6  -6   2 4.55306 0.64933   2
  -6   6   2 8.48212 2.06229   2
   6   6  -2 5.24458 0.80683   2
  -6   6   2 7.02172 1.69861   3
   6   6  -2 4.67448 0.75636   2
  -4  -6   2 205.808 10.0202   3
  -4  -6   2 187.999 9.89848   2
   4  -6  -2 209.468 10.8516   3
   4  -6  -2 188.855 10.6569   2
   4  -6  -2 177.891 10.6425   2
  -4  -6   2 186.509 9.87521   2
   4   6  -2 185.445 9.89855   2
  -4   6   2 191.295 10.7250   2
  -4   6   2 188.743 10.5027   3
  -4   6   2 193.187 10.5445   3
   2  -6  -2 1701.99 79.8784   3
  -2  -6   2 1602.43 79.4020   3
  -2  -6   2 1583.35 79.3259   2
  -2  -6   2 1543.27 79.3351   2
   2  -6  -2 1533.36 79.7319   2
  -2   6   2 1477.59 79.5328   3
   2   6  -2 1639.72 79.3558   2
  -2   6   2 1459.53 79.5375   3
  -2   6   2 1639.15 79.8272   2
   0  -6  -2 0.18005 1.30444   2
   0  -6   2 -0.9603 0.99932   3
   0  -6  -2 0.06869 1.21976   3
   0  -6   2 -1.4991 1.01125   2
   0  -6   2 0.92927 1.06252   2
   0   6  -2 1.07993 1.13478   2
   0   6   2 0.12841 0.85396   3
   0   6   2 -0.2149 0.89394   3
   0   6   2 -0.9796 1.37129   2
   2  -6   2 28.6942 2.67626   2
   2  -6   2 33.6251 2.90136   3
  -2  -6  -2 24.3265 2.59715   3
  -2  -6  -2 28.3124 2.53306   2
   2  -6   2 32.0706 2.75577   2
  -2   6  -2 32.3051 2.81615   2
   2   6   2 21.7040 2.57407   2
  -2   6  -2 31.7156 2.32165   3
   2   6   2 23.2211 2.00581   3
  -2   6  -2 31.1378 2.29060   3
   4  -6   2 12.4549 1.92502   2
  -4  -6  -2 6.70930 1.44110   2
   4  -6   2 6.83550 1.67843   3
   4  -6   2 5.24855 1.77531   3
  -4  -6  -2 6.50851 1.39003   3
   4  -6   2 7.89744 1.67250   2
  -4   6  -2 5.77998 1.38107   3
   4   6   2 6.12173 1.49178   2
  -4   6  -2 5.21556 1.70314   2
  -4   6  -2 8.17499 1.51278   3
   4   6   2 9.26926 0.99578   3
   6  -6   2 10.5559 2.12126   3
   6  -6   2 4.77945 1.83257   2
   6  -6   2 5.93310 1.96084   2
  -6  -6  -2 3.57604 1.41736   3
  -6  -6  -2 3.74531 1.40821   2
   6   6   2 5.38166 0.59079   3
  -6   6  -2 4.62045 1.90730   2
  -6   6  -2 4.33119 1.59798   3
  -6   6  -2 5.71546 1.68530   3
   6   6   2 5.80496 1.57716   2
   8  -6   2 29.9745 3.62893   2
  -8  -6  -2 35.6916 3.18083   3
   8  -6   2 31.7073 3.67633   2
   8  -6   2 36.6990 4.14171   3
  -8  -6  -2 32.6552 2.90845   2
   8   6   2 31.2585 3.08712   2
  -8   6  -2 30.3593 3.56036   3
  -8   6  -2 33.1351 3.78276   2
   8   6   2 27.8507 3.20543   2
  -8   6  -2 24.8205 3.36029   2
 -10  -6  -2 138.828 8.57567   2
 -10  -6  -2 132.374 8.76541   3
  10  -6   2 155.485 9.55069   2
  10  -6   2 161.220 9.52560   2
 -10  -6  -2 140.755 8.83757   3
  10  -6   2 165.164 9.79430   3
 -10   6  -2 158.047 9.67777   2
  10   6   2 138.192 8.70884   2
 -10   6  -2 160.486 9.50638   2
 -10   6  -2 158.470 9.33516   3
  10   6   2 139.054 8.80006   2
 -10   6  -2 154.720 9.27896   3
  12  -6   2 1.49039 2.62997   2
 -12  -6  -2 2.49425 1.93137   3
 -12  -6  -2 3.02433 1.93087   3
  12  -6   2 4.28375 2.68831   2
 -12  -6  -2 2.75777 1.78217   2
  12  -6   2 3.92414 2.92942   3
 -12   6  -2 2.85440 2.92474   2
  12   6   2 3.95285 2.10752   2
 -12   6  -2 2.96844 2.38111   3
 -12   6  -2 2.67090 2.36481   3
  12   6   2 2.69074 2.09823   2
 -12   6  -2 1.02821 2.68580   2
  14  -6   2 3.63554 2.63143   2
 -14  -6  -2 5.95609 2.32173   3
  14  -6   2 10.7810 3.31508   3
 -14  -6  -2 3.98486 2.15773   3
  14  -6   2 2.43269 2.71943   2
  14   6   2 4.21715 2.29775   2
  14   6   2 4.68315 2.28840   2
 -14   6  -2 4.46978 2.76461   3
 -14   6  -2 6.56227 2.60051   3
 -14   6  -2 4.07339 3.13443   2
  16  -6   2 14.2279 3.68689   3
  16  -6   2 12.1049 3.47945   2
  16  -6   2 8.30055 3.11083   2
 -16  -6  -2 4.89222 2.35298   3
 -16  -6  -2 7.52908 2.65942   3
 -16   6  -2 10.3571 3.66904   2
 -16   6  -2 7.18768 2.75567   2
  16   6   2 11.1015 2.86007   2
 -16   6  -2 9.49007 3.23977   3
  16   6   2 11.0135 2.62657   2
 -18  -6  -2 13.7040 2.93448   3
 -18  -6  -2 12.8574 3.13635   3
  18  -6   2 15.3734 3.86448   3
  18  -6   2 9.77288 3.42021   2
  18  -6   2 8.09648 3.62491   2
  18   6   2 10.4903 2.73665   2
 -18   6  -2 9.08603 3.42917   3
 -18   6  -2 11.0479 4.01902   2
  18   6   2 7.40491 2.93184   2
  20  -6   2 9.20637 4.00967   2
 -20  -6  -2 1.05129 2.24616   3
 -20  -6  -2 7.70501 3.08166   3
  20  -6   2 0.91405 3.32849   3
  20   6   2 2.69673 2.70828   2
 -20   6  -2 4.60157 3.85580   2
 -20   6  -2 3.70146 3.33016   3
  20   6   2 3.72225 2.81099   2
 -22  -6  -2 6.71554 3.50038   3
  22  -6   2 5.69972 4.35413   2
  22  -6   2 -0.8310 3.68990   3
  22   6   2 8.66988 3.27572   2
  22   6   2 1.95421 3.13481   2
 -22   6  -2 1.37332 3.55048   3
 -22   6  -2 3.32756 4.16568   2
  23  -7  -2 2.90763 4.08074   2
 -23  -7   2 5.09006 3.99972   3
 -23  -7   2 9.92336 3.21174   3
  23  -7  -2 7.42664 4.12753   3
 -23   7   2 11.8071 5.30057   2
  23   7  -2 6.35638 2.80196   2
 -23   7   2 5.81366 3.98851   3
  23   7  -2 9.27689 2.73575   2
 -21  -7   2 8.81376 2.57544   3
 -21  -7   2 8.27103 2.95151   3
  21  -7  -2 12.2929 4.17397   2
  21  -7  -2 6.50649 3.88817   3
 -21   7   2 8.81234 3.82349   3
  21   7  -2 5.76018 2.50882   2
  21   7  -2 10.2344 2.63020   2
 -21   7   2 9.55492 4.39291   2
  19  -7  -2 38.9070 5.89154   2
  19  -7  -2 47.5945 5.87251   3
 -19  -7   2 42.0198 4.70786   3
  19  -7  -2 38.2364 5.61596   2
 -19  -7   2 47.9304 4.93501   3
  19   7  -2 39.9909 4.40483   2
 -19   7   2 49.5722 5.73514   3
  19   7  -2 42.8852 4.25875   2
 -19   7   2 47.6766 6.23858   2
 -17  -7   2 703.996 36.7183   3
  17  -7  -2 668.353 37.7385   2
 -17  -7   2 716.269 36.7592   3
  17  -7  -2 660.177 37.5086   2
  17  -7  -2 739.296 38.0035   3
 -17   7   2 719.809 37.7617   3
 -17   7   2 689.296 37.9477   2
  17   7  -2 722.094 36.2661   2
  17   7  -2 698.602 36.2252   2
  15  -7  -2 10.5128 3.47276   2
  15  -7  -2 12.5116 3.52453   3
  15  -7  -2 12.2187 3.20539   2
 -15  -7   2 13.8844 2.35133   3
 -15  -7   2 10.6866 2.13899   3
 -15   7   2 13.8095 3.21984   2
 -15   7   2 5.62081 2.75927   3
 -15   7   2 12.7525 3.31226   3
  15   7  -2 14.8506 2.09659   2
  15   7  -2 8.89913 1.95430   2
 -13  -7   2 93.6666 5.44771   2
 -13  -7   2 88.3780 5.91295   3
  13  -7  -2 86.9324 6.64796   2
 -13  -7   2 99.1281 6.02730   3
  13  -7  -2 92.7615 7.53937   3
  13  -7  -2 89.5528 7.26467   2
  13   7  -2 97.2955 5.55285   2
 -13   7   2 84.8983 7.24490   2
 -13   7   2 92.5927 6.98262   3
  13   7  -2 100.075 5.63673   2
 -13   7   2 91.2352 7.14426   3
  11  -7  -2 45.8517 4.90253   2
  11  -7  -2 38.3486 5.18143   3
  11  -7  -2 47.8745 5.06133   2
 -11  -7   2 49.8569 3.68983   3
 -11  -7   2 47.9820 3.70389   3
 -11  -7   2 50.2623 3.13907   2
  11   7  -2 55.8553 3.33576   2
 -11   7   2 56.8868 5.08853   3
 -11   7   2 44.1790 4.80392   3
 -11   7   2 48.0365 5.23559   2
  11   7  -2 51.4799 3.24564   2
   9  -7  -2 23.4623 3.24202   2
  -9  -7   2 20.9731 2.20709   3
   9  -7  -2 21.6133 3.21170   2
  -9  -7   2 22.2267 1.61559   2
   9  -7  -2 22.1298 3.34836   3
  -9   7   2 24.7089 3.41762   2
  -9   7   2 18.6925 2.78745   3
   9   7  -2 22.4281 1.75221   2
   9   7  -2 24.5894 1.85204   2
  -9   7   2 23.2504 2.96672   3
   7  -7  -2 12.5998 2.48674   2
  -7  -7   2 12.5868 1.66133   3
  -7  -7   2 14.0164 1.11621   2
   7  -7  -2 12.7687 2.60534   3
   7  -7  -2 12.1182 2.53684   2
  -7   7   2 12.1595 2.20153   3
   7   7  -2 15.1033 1.33652   2
   7   7  -2 14.2438 1.31420   2
  -7   7   2 10.3512 2.52686   2
  -5  -7   2 6.60143 0.87877   2
  -5  -7   2 6.55248 0.92819   2
   5  -7  -2 6.37168 2.15135   2
   5  -7  -2 6.43805 1.92039   2
  -5  -7   2 6.40624 1.11005   3
   5  -7  -2 6.89533 2.06196   3
  -5   7   2 5.82965 1.68499   3
  -5   7   2 6.80879 2.28466   2
   5   7  -2 5.83094 0.97335   2
  -5   7   2 5.98002 1.68985   3
   3  -7  -2 10.8126 2.05153   2
   3  -7  -2 6.95543 2.00748   3
   3  -7  -2 7.34288 2.02826   2
  -3  -7   2 9.47156 1.22440   2
  -3  -7   2 5.05192 1.17968   3
  -3  -7   2 7.39909 1.17410   2
  -3   7   2 8.09193 1.51797   3
   3   7  -2 6.35344 1.22951   2
  -3   7   2 9.36452 1.68750   3
  -3   7   2 8.90572 2.13142   2
  -1  -7   2 75.0572 4.43393   3
   1  -7  -2 59.3710 4.45291   2
  -1  -7   2 77.1676 4.31282   2
   1  -7  -2 66.6586 4.76303   3
  -1  -7   2 74.2929 4.26166   2
  -1   7   2 59.2740 4.20419   3
  -1   7   2 58.7125 4.16718   3
  -1   7   2 64.8083 4.64264   2
   1   7  -2 77.1037 4.35242   2
  -1  -7  -2 7.19687 1.61867   2
  -1  -7  -2 13.7399 1.94475   3
   1  -7   2 7.08859 1.53403   2
   1  -7   2 8.39037 1.65828   2
   1  -7   2 9.37115 1.72393   3
   1   7   2 8.93945 1.09625   3
  -1   7  -2 6.97552 0.85635   3
  -1   7  -2 6.44140 1.62039   2
   1   7   2 9.76721 1.87471   2
   1   7   2 7.73370 1.12551   3
  -1   7  -2 8.72993 0.97348   3
   3  -7   2 171.590 9.69374   3
  -3  -7  -2 172.791 9.43263   3
   3  -7   2 159.212 9.42602   2
   3  -7   2 152.434 9.43700   2
  -3  -7  -2 178.021 9.32648   2
  -3   7  -2 160.062 9.54520   2
   3   7   2 170.208 8.47822   3
  -3   7  -2 164.261 9.12400   3
   3   7   2 177.416 9.41115   2
  -3   7  -2 164.303 9.10121   3
  -5  -7  -2 5.64309 1.47266   2
   5  -7   2 5.09822 2.01391   3
   5  -7   2 3.83804 1.77494   2
  -5  -7  -2 3.88462 1.50604   3
   5  -7   2 5.79726 1.84833   2
  -5   7  -2 3.02896 1.86593   2
  -5   7  -2 2.23290 1.34251   3
   5   7   2 4.33178 1.59220   2
  -5   7  -2 2.43734 1.41167   3
   7  -7   2 0.09164 1.89525   2
   7  -7   2 1.82252 2.00616   2
   7  -7   2 2.06262 2.09937   3
  -7  -7  -2 4.95751 1.62700   3
  -7  -7  -2 3.35395 1.52133   2
   7   7   2 2.82149 1.72358   2
  -7   7  -2 0.20347 1.69542   3
  -7   7  -2 0.33828 1.54460   3
  -7   7  -2 2.61557 2.08177   2
   9  -7   2 118.377 8.20910   2
   9  -7   2 130.042 8.53775   3
  -9  -7  -2 125.575 7.69468   3
   9  -7   2 121.354 8.27668   2
  -9  -7  -2 129.793 7.42929   2
  -9   7  -2 115.157 7.95641   3
   9   7   2 140.152 7.67499   2
   9   7   2 124.905 7.56049   2
  -9   7  -2 121.168 8.65593   2
  11  -7   2 22.0497 3.60276   3
 -11  -7  -2 15.5212 2.50248   3
 -11  -7  -2 12.9884 2.25644   2
  11  -7   2 17.3855 3.23853   2
 -11  -7  -2 13.9931 2.57186   3
  11  -7   2 13.0183 3.21807   2
 -11   7  -2 18.5062 3.04310   3
 -11   7  -2 21.1957 3.72618   2
  11   7   2 14.9237 2.51480   2
  11   7   2 15.2241 2.54985   2
 -11   7  -2 16.8671 2.91560   3
  13  -7   2 50.2691 5.62021   2
  13  -7   2 53.7659 5.83096   2
 -13  -7  -2 59.4864 5.07194   3
  13  -7   2 71.3789 6.45419   3
 -13  -7  -2 58.7864 5.15384   3
  13   7   2 67.0241 4.99677   2
 -13   7  -2 62.5387 5.83072   3
 -13   7  -2 58.0619 6.03843   2
  13   7   2 66.2213 5.16426   2
 -15  -7  -2 23.4678 3.49797   3
  15  -7   2 33.6086 4.58871   2
 -15  -7  -2 19.3416 3.19169   3
  15  -7   2 33.1296 4.81339   3
  15  -7   2 28.4560 4.31134   2
 -15   7  -2 17.7022 4.28952   2
  15   7   2 26.0004 3.42173   2
 -15   7  -2 29.5788 4.30765   3
  15   7   2 27.4853 3.49213   2
  17  -7   2 39.6717 5.55643   3
 -17  -7  -2 41.7701 5.02727   3
 -17  -7  -2 42.5966 4.81871   3
  17  -7   2 32.5709 5.16644   2
  17   7   2 38.4134 4.41675   2
 -17   7  -2 39.3694 5.04146   3
 -17   7  -2 38.7180 5.61775   2
  17   7   2 45.9738 4.98195   2
  19  -7   2 0.07595 3.47671   3
  19  -7   2 5.78447 3.72023   2
 -19  -7  -2 0.60127 2.13507   3
 -19  -7  -2 1.25780 2.53609   3
  19   7   2 -0.4224 2.57779   2
 -19   7  -2 3.01596 3.33280   3
 -19   7  -2 7.34472 4.06410   2
  19   7   2 -2.6972 2.33676   2
 -21  -7  -2 158.993 11.4712   3
  21  -7   2 180.319 12.9975   3
  21  -7   2 176.245 12.6794   2
  21   7   2 150.066 10.6938   2
 -21   7  -2 168.359 12.1670   3
  21   7   2 154.441 10.8609   2
 -21   7  -2 182.791 12.9410   2
 -22  -8   2 146.646 9.73461   3
 -22  -8   2 132.128 9.49770   3
  22  -8  -2 122.709 11.2106   3
  22  -8  -2 132.135 11.1636   2
  22   8  -2 142.682 8.69234   2
  22   8  -2 143.547 8.59438   2
 -22   8   2 136.236 11.4174   2
 -22   8   2 139.220 11.0336   3
 -20  -8   2 2.83158 2.40685   3
 -20  -8   2 3.87336 2.38480   3
  20  -8  -2 0.01468 3.64961   2
  20  -8  -2 -0.7875 3.65826   3
 -20   8   2 7.82809 3.81734   3
  20   8  -2 2.49138 1.98250   2
  20   8  -2 6.10014 2.18223   2
 -20   8   2 3.33292 4.11007   2
 -18  -8   2 35.3784 4.20072   3
 -18  -8   2 27.3938 3.55162   3
  18  -8  -2 24.0707 4.94208   2
  18  -8  -2 35.6546 5.36972   3
 -18   8   2 31.1908 5.39085   2
 -18   8   2 29.4788 4.78556   3
  18   8  -2 35.2516 3.35704   2
  18   8  -2 30.1019 3.38517   2
 -16  -8   2 327.136 17.8966   3
  16  -8  -2 323.042 19.3321   3
 -16  -8   2 334.918 17.9194   3
 -16   8   2 316.652 19.3906   2
  16   8  -2 325.141 17.2028   2
 -16   8   2 323.737 19.0133   3
  16   8  -2 334.593 17.1673   2
  14  -8  -2 -0.6220 2.47986   2
 -14  -8   2 0.10851 1.52988   3
 -14  -8   2 1.42441 1.60390   3
  14  -8  -2 5.91556 3.12277   3
  14  -8  -2 -0.1877 2.65546   2
  14   8  -2 0.41334 1.13549   2
 -14   8   2 3.73262 2.73356   3
 -14   8   2 2.84236 3.10139   2
  14   8  -2 1.13142 1.20608   2
 -12  -8   2 20.4956 1.50919   2
 -12  -8   2 18.9830 2.24396   3
  12  -8  -2 13.5996 3.41640   3
 -12  -8   2 22.5129 2.68133   3
  12  -8  -2 11.3073 3.07981   2
  12  -8  -2 19.5425 3.53182   2
  12   8  -2 20.6993 1.73315   2
  12   8  -2 21.4429 1.81993   2
 -12   8   2 13.2490 3.44233   2
 -12   8   2 13.8937 3.42524   3
 -12   8   2 16.8972 3.05856   3
  10  -8  -2 16.4711 3.23882   2
 -10  -8   2 11.2458 1.70095   3
  10  -8  -2 14.2142 3.22785   3
  10  -8  -2 13.6801 2.82249   2
 -10   8   2 10.5165 3.04876   2
  10   8  -2 14.8485 1.20541   2
  10   8  -2 13.6443 1.10098   2
 -10   8   2 16.8963 2.78522   3
   8  -8  -2 251.727 15.1731   2
   8  -8  -2 270.973 15.3293   3
  -8  -8   2 258.177 14.0030   3
   8  -8  -2 252.714 14.9967   2
  -8   8   2 262.141 15.1618   2
   8   8  -2 297.469 13.4909   2
  -8   8   2 263.873 14.8294   3
  -8   8   2 259.763 14.7693   3
  -6  -8   2 418.097 20.8983   2
   6  -8  -2 399.358 22.1293   2
   6  -8  -2 405.751 22.2909   3
  -6  -8   2 446.207 21.3615   3
   6  -8  -2 380.686 22.0384   2
  -6  -8   2 450.696 20.9361   2
  -6   8   2 386.389 22.1242   2
  -6   8   2 396.968 21.8196   3
   6   8  -2 414.498 20.9384   2
  -6   8   2 413.908 21.8928   3
  -4  -8   2 2.14843 1.16851   3
  -4  -8   2 0.01126 0.91989   2
   4  -8  -2 3.60710 1.81831   2
   4  -8  -2 3.76835 1.89792   2
  -4  -8   2 2.22663 0.94066   2
   4  -8  -2 5.12605 2.14971   3
  -4   8   2 1.41278 1.46214   3
  -4   8   2 2.47458 1.51866   3
   4   8  -2 1.79407 1.07824   2
  -4   8   2 4.84149 2.03789   2
   2  -8  -2 8.56985 1.96148   2
   2  -8  -2 6.22913 1.95354   2
  -2  -8   2 2.53147 1.23258   2
   2  -8  -2 2.63659 1.90392   3
  -2  -8   2 2.42957 1.35878   3
  -2  -8   2 3.42319 1.26398   2
  -2   8   2 4.85207 2.09384   2
  -2   8   2 3.77115 1.25471   3
   2   8  -2 3.41063 1.35286   2
  -2   8   2 4.38863 1.32595   3
   0  -8  -2 19.3646 2.44248   2
   0  -8   2 22.0376 2.49951   2
   0  -8   2 23.0951 2.77427   3
   0  -8   2 25.8770 2.56316   2
   0  -8  -2 21.0786 2.69884   3
   0   8  -2 21.5384 2.54596   2
   0   8   2 21.5496 2.71165   2
   0   8   2 21.3222 2.01252   3
   0   8   2 20.5759 1.90841   3
  -2  -8  -2 44.1525 3.59299   2
   2  -8   2 49.6925 3.85881   2
   2  -8   2 49.6265 4.13274   3
   2  -8   2 49.8517 3.85546   2
  -2  -8  -2 44.7768 3.93398   3
   2   8   2 47.8485 3.82533   2
  -2   8  -2 44.8200 2.94291   3
  -2   8  -2 50.7216 4.01281   2
  -2   8  -2 47.7589 3.01963   3
   4  -8   2 12.8411 2.32041   2
  -4  -8  -2 17.3883 2.13891   2
  -4  -8  -2 16.0522 2.19269   3
   4  -8   2 12.9076 2.50220   3
   4  -8   2 12.9073 2.40775   2
   4   8   2 21.7899 2.62994   2
  -4   8  -2 13.2971 1.86862   3
  -4   8  -2 14.6307 2.64333   2
  -4   8  -2 14.4533 1.84304   3
   6  -8   2 64.2474 4.90133   2
   6  -8   2 61.0227 5.11088   2
  -6  -8  -2 51.0700 4.45320   3
  -6  -8  -2 51.7199 4.13098   2
   6  -8   2 70.5964 5.36069   3
   6   8   2 51.2577 4.36006   2
  -6   8  -2 64.7110 4.61196   3
  -6   8  -2 58.7213 5.31716   2
  -6   8  -2 65.9846 4.49119   3
  -8  -8  -2 12.7555 2.01874   2
  -8  -8  -2 15.6449 2.29364   3
   8  -8   2 9.13640 2.58677   2
   8  -8   2 8.92346 2.81869   3
   8  -8   2 6.55744 2.46242   2
  -8   8  -2 9.17280 2.27865   3
  -8   8  -2 14.1716 3.22012   2
   8   8   2 11.7420 2.23279   2
   8   8   2 15.3629 2.26099   2
  -8   8  -2 10.9725 2.45132   3
 -10  -8  -2 83.3686 5.74536   3
  10  -8   2 76.6376 6.32371   2
  10  -8   2 75.3478 6.24300   2
  10  -8   2 82.2283 6.66584   3
  10   8   2 79.9273 5.51698   2
 -10   8  -2 82.0112 6.01539   3
  10   8   2 76.6522 5.43701   2
 -10   8  -2 74.0503 6.42433   2
 -12  -8  -2 1.60988 1.88530   3
 -12  -8  -2 0.56828 1.90226   3
  12  -8   2 -1.1933 2.32311   2
  12  -8   2 0.22427 2.75727   3
  12   8   2 -2.4378 1.81492   2
 -12   8  -2 -1.1976 1.39129   3
  12   8   2 -0.4394 1.84404   2
 -12   8  -2 -0.8007 2.68731   2
  14  -8   2 14.6554 3.72153   2
 -14  -8  -2 21.4560 3.17798   3
  14  -8   2 23.6836 4.32686   3
 -14  -8  -2 22.9657 3.23634   3
  14   8   2 21.3034 2.98528   2
  14   8   2 22.7295 3.06495   2
 -14   8  -2 16.2404 3.34274   3
 -14   8  -2 18.4571 4.14508   2
  16  -8   2 31.1248 4.97974   3
 -16  -8  -2 26.3805 3.63993   3
  16  -8   2 21.9808 4.44194   2
 -16  -8  -2 22.5231 3.51559   3
  16   8   2 23.4741 3.31311   2
  16   8   2 22.4869 3.41193   2
 -16   8  -2 28.2764 4.30108   3
 -16   8  -2 27.0176 4.92623   2
  18  -8   2 6.49774 4.25057   3
 -18  -8  -2 11.5608 3.28451   3
 -18  -8  -2 13.8106 3.19023   3
  18  -8   2 6.26832 3.96054   2
 -18   8  -2 8.86436 4.40614   2
  18   8   2 15.1301 3.07902   2
 -18   8  -2 11.9580 3.83363   3
  18   8   2 7.82575 3.01949   2
 -20  -8  -2 39.0572 4.93726   3
  20  -8   2 49.4522 6.59093   3
  20  -8   2 34.1055 5.93951   2
  20   8   2 44.6441 5.20791   2
  20   8   2 35.4348 4.55423   2
 -20   8  -2 36.0677 6.44917   2
 -20   8  -2 40.5028 5.62527   3
  21  -9  -2 360.617 21.9986   3
 -21  -9   2 360.083 20.2151   3
  21  -9  -2 381.978 22.2966   2
 -21  -9   2 344.236 20.0427   3
 -21   9   2 348.355 21.4310   3
  21   9  -2 348.758 18.5085   2
 -21   9   2 372.671 22.1710   2
  21   9  -2 358.044 18.5876   2
 -19  -9   2 10.3597 2.74136   3
 -19  -9   2 13.3453 2.81408   3
  19  -9  -2 4.49600 4.13065   3
  19   9  -2 11.9806 1.52380   2
  19   9  -2 11.8339 1.52599   2
 -19   9   2 4.08809 3.63864   3
 -19   9   2 13.8836 5.33533   2
  17  -9  -2 0.45436 3.24074   2
 -17  -9   2 5.72157 2.14668   3
 -17  -9   2 1.51682 2.02849   3
  17  -9  -2 1.82318 3.48119   3
 -17   9   2 4.04798 3.08456   3
 -17   9   2 1.55787 3.74691   2
  17   9  -2 2.37643 0.84186   2
 -15  -9   2 8.60687 2.07778   3
  15  -9  -2 8.16567 3.40660   2
  15  -9  -2 8.86524 3.71184   3
 -15  -9   2 8.28577 2.07094   3
 -15   9   2 7.25964 3.07680   3
 -15   9   2 13.4663 4.05419   2
 -13  -9   2 63.3740 4.75141   3
  13  -9  -2 66.3947 6.68212   3
 -13  -9   2 64.3843 4.79659   3
  13  -9  -2 64.8018 6.26211   2
 -13   9   2 77.0144 5.77570   3
 -13   9   2 62.5465 7.02072   2
  11  -9  -2 26.8856 3.91701   2
 -11  -9   2 31.5005 2.98071   3
  11  -9  -2 29.2412 4.28966   3
 -11   9   2 25.9655 4.11596   2
  -9  -9   2 1.43448 1.25979   3
   9  -9  -2 3.58372 2.40707   2
   9  -9  -2 1.88809 2.58780   3
   9  -9  -2 -0.0244 2.08341   2
  -9   9   2 -2.0633 1.86280   3
  -9   9   2 -0.3223 2.43206   2
  -7  -9   2 18.5480 2.10436   3
   7  -9  -2 16.3416 3.01469   2
   7  -9  -2 23.3513 3.18893   2
   7  -9  -2 23.5483 3.49523   3
  -7   9   2 21.3542 2.78867   3
  -7   9   2 18.5068 2.76553   3
  -7   9   2 24.3511 3.68111   2
  -5  -9   2 135.002 6.79062   2
   5  -9  -2 129.460 8.10991   2
  -5  -9   2 123.116 6.71648   2
   5  -9  -2 116.866 7.88920   2
   5  -9  -2 125.912 8.34359   3
  -5  -9   2 135.198 7.32437   3
  -5   9   2 125.714 7.65260   3
  -5   9   2 128.889 8.17774   2
  -5   9   2 117.859 7.54433   3
   5   9  -2 123.625 6.81271   2
   3  -9  -2 0.82383 1.85688   3
   3  -9  -2 -1.4692 1.47768   2
  -3  -9   2 3.33470 1.21327   2
  -3  -9   2 -0.1708 1.05405   2
   3  -9  -2 -0.0393 1.89496   2
  -3  -9   2 -1.2498 1.24079   3
  -3   9   2 -0.2686 1.15213   3
  -3   9   2 -3.6411 1.94346   2
   3   9  -2 0.88718 1.26424   2
  -3   9   2 -0.9814 1.26893   3
   1  -9  -2 4.08956 2.03965   3
   1  -9  -2 6.05932 1.95377   2
  -1  -9   2 1.72112 1.59917   3
   1  -9  -2 5.88203 1.82189   2
  -1  -9   2 2.83023 1.45899   2
  -1  -9   2 4.20581 1.55521   2
   1   9  -2 1.61600 1.54196   2
  -1   9   2 6.43774 2.17717   2
  -1   9   2 5.68126 1.15872   3
  -1   9   2 5.08842 1.03641   3
  -1  -9  -2 35.4238 3.30605   2
  -1  -9  -2 33.6607 3.60702   3
   1  -9   2 24.1924 2.89277   2
   1  -9   2 25.3159 3.12524   2
   1  -9   2 30.1072 3.50497   3
   1   9   2 34.5782 3.49165   2
  -1   9  -2 26.9099 3.33773   2
   3  -9   2 18.5440 2.63112   2
  -3  -9  -2 13.3314 2.36974   3
   3  -9   2 21.0369 2.64099   2
   3  -9   2 19.6289 2.76273   3
  -3  -9  -2 11.2423 2.07157   2
  -3   9  -2 14.8135 1.73891   3
  -3   9  -2 16.4039 1.86596   3
   3   9   2 14.5257 2.40536   2
  -3   9  -2 12.1353 2.57628   2
  -5  -9  -2 65.3800 4.63179   2
  -5  -9  -2 73.6039 5.12829   3
   5  -9   2 65.5264 5.25306   2
   5  -9   2 65.7985 5.35755   2
   5  -9   2 67.1124 5.70945   3
  -5   9  -2 63.1162 4.55777   3
  -5   9  -2 58.6232 5.45915   2
   5   9   2 71.5929 4.88712   2
  -5   9  -2 64.5374 4.50871   3
   7  -9   2 182.787 10.9883   2
   7  -9   2 193.789 11.3988   3
  -7  -9  -2 172.294 10.5368   3
   7  -9   2 202.523 11.8104   2
  -7   9  -2 159.789 10.9187   2
   7   9   2 176.642 10.2770   2
  -7   9  -2 193.593 10.5950   3
  -9  -9  -2 30.4673 3.65870   3
   9  -9   2 35.1451 4.41333   3
   9  -9   2 33.4233 4.07614   2
  -9   9  -2 33.1758 4.24552   2
   9   9   2 27.2074 3.45499   2
   9   9   2 30.3297 3.32871   2
  -9   9  -2 35.7599 3.95163   3
  11  -9   2 0.25965 2.79671   3
  11  -9   2 6.01988 2.69537   2
 -11  -9  -2 -0.9917 1.77713   3
 -11  -9  -2 0.64132 1.80625   3
 -11   9  -2 4.04647 3.06709   2
  11   9   2 2.35467 1.88996   2
 -11   9  -2 1.18132 2.11530   3
  11   9   2 2.77792 1.87644   2
 -13  -9  -2 22.0185 3.18289   3
  13  -9   2 16.8102 3.97757   3
 -13  -9  -2 19.1470 3.02109   3
  13  -9   2 18.2133 4.10417   2
  13   9   2 16.6883 2.74784   2
 -13   9  -2 11.8329 3.85966   2
  13   9   2 20.5374 2.74840   2
  15  -9   2 -1.4228 3.46209   2
 -15  -9  -2 2.56528 2.17654   3
 -15  -9  -2 -0.4085 2.30465   3
  15  -9   2 -0.1732 3.37322   3
 -15   9  -2 2.70434 3.71628   2
  15   9   2 1.02615 2.13903   2
  15   9   2 -0.0732 2.22462   2
 -15   9  -2 3.43368 2.52212   3
  17  -9   2 264.148 16.6854   3
 -17  -9  -2 245.701 15.1305   3
  17  -9   2 274.536 16.7524   2
 -17  -9  -2 234.833 14.9480   3
 -17   9  -2 259.762 15.8643   3
 -17   9  -2 269.975 16.6821   2
  17   9   2 236.487 14.4289   2
  17   9   2 252.872 14.4661   2
  19  -9   2 11.9344 4.64910   3
 -19  -9  -2 16.1898 3.68954   3
  19  -9   2 9.23468 4.72613   2
  19   9   2 12.1958 3.03790   2
  19   9   2 14.2310 3.07521   2
 -19   9  -2 16.0036 4.94288   2
  20 -10  -2 116.906 10.4261   3
 -20 -10   2 118.835 8.06991   3
 -20 -10   2 104.316 7.77687   3
  20 -10  -2 92.6126 9.39054   2
 -20  10   2 118.219 10.2606   2
 -18 -10   2 11.2770 2.58365   3
  18 -10  -2 18.1717 4.69055   3
 -18 -10   2 16.8219 2.77105   3
  18 -10  -2 12.8433 4.18824   2
 -18  10   2 6.50995 4.18096   2
 -18  10   2 12.9999 3.73048   3
 -16 -10   2 2.77311 1.91346   3
  16 -10  -2 6.18473 3.85379   3
 -16 -10   2 2.12341 1.95059   3
  16 -10  -2 -0.8687 3.09778   2
 -16  10   2 1.43409 3.67211   2
 -16  10   2 5.67906 2.64931   3
  14 -10  -2 -1.6148 2.98280   3
 -14 -10   2 0.65744 1.57541   3
 -14 -10   2 0.96183 1.64493   3
  14 -10  -2 0.18384 2.85888   2
 -14  10   2 4.09763 3.41578   2
 -12 -10   2 40.7713 3.66911   3
 -12 -10   2 39.1759 3.61707   3
  12 -10  -2 34.1839 4.53809   2
  12 -10  -2 44.2828 5.61247   3
 -12  10   2 41.0839 4.69483   3
 -12  10   2 36.7809 4.98159   2
  10 -10  -2 281.504 16.4148   2
  10 -10  -2 285.421 16.7424   3
 -10 -10   2 280.588 15.1304   3
 -10  10   2 280.340 15.9242   3
 -10  10   2 280.076 16.7150   2
   8 -10  -2 26.0838 3.87750   2
   8 -10  -2 25.3170 4.03094   3
  -8 -10   2 33.5968 3.05879   3
  -8  10   2 24.3334 4.03686   2
  -8  10   2 27.2306 3.37453   3
   6 -10  -2 2.19109 2.43657   2
  -6 -10   2 -0.2093 1.34487   3
   6 -10  -2 1.18322 2.37217   3
  -6  10   2 0.11733 2.52297   2
   6  10  -2 1.66316 0.59493   2
  -6  10   2 2.26331 1.79274   3
  -4 -10   2 74.4782 4.65517   2
  -4 -10   2 78.9171 4.69855   2
  -4 -10   2 83.9809 5.42971   3
   4 -10  -2 77.3913 6.12070   2
   4 -10  -2 87.6108 6.48169   3
   4  10  -2 83.7203 4.84913   2
  -4  10   2 84.2013 5.27399   3
  -4  10   2 83.9483 6.35066   2
   2 -10  -2 2.63245 1.99419   2
  -2 -10   2 4.15847 1.76034   3
   2 -10  -2 0.66438 2.00675   3
  -2 -10   2 1.56414 1.33938   2
  -2 -10   2 -0.4422 1.35678   2
  -2  10   2 2.11764 2.19508   2
   2  10  -2 -0.4669 1.40238   2
  -2  10   2 1.65290 0.87553   3
  -2  10   2 3.64231 1.09342   3
   0 -10  -2 4.14945 2.08246   3
   0 -10  -2 4.29364 1.99642   2
   0 -10   2 3.21965 1.65194   2
   0 -10   2 2.59148 1.85920   3
   0  10   2 3.63466 2.10634   2
   0  10  -2 4.83674 1.88037   2
   2 -10   2 225.310 12.9721   3
  -2 -10  -2 218.709 12.8169   3
   2 -10   2 233.802 12.6282   2
  -2  10  -2 217.236 12.6410   2
   2  10   2 225.893 12.6531   2
   4 -10   2 5.82260 2.47692   3
   4 -10   2 5.21159 2.24485   2
  -4 -10  -2 4.81844 2.11844   3
  -4  10  -2 7.37417 1.27191   3
  -4  10  -2 5.59175 1.25717   3
  -4  10  -2 7.94354 2.56333   2
   4  10   2 7.81399 2.16562   2
   6 -10   2 38.1463 4.31683   2
   6 -10   2 38.5598 4.77703   3
  -6 -10  -2 35.8081 3.96318   3
  -6  10  -2 39.0922 4.75895   2
   6  10   2 34.9158 3.71145   2
  -6  10  -2 36.2191 3.38124   3
  -8 -10  -2 50.7349 4.43707   3
   8 -10   2 42.6248 4.65548   2
   8 -10   2 44.9599 5.34500   3
   8  10   2 43.2804 3.96723   2
  -8  10  -2 45.3685 4.18082   3
  -8  10  -2 44.9792 5.03651   2
   8  10   2 45.7139 3.99331   2
 -10 -10  -2 -0.0335 1.84686   3
  10 -10   2 0.37550 2.60968   2
  10 -10   2 2.27625 2.90064   3
  10  10   2 2.47796 1.80381   2
 -10  10  -2 -2.0900 1.83276   3
  10  10   2 3.05442 1.86664   2
 -10  10  -2 1.10022 2.81770   2
  12 -10   2 22.6461 4.27906   3
 -12 -10  -2 17.3186 3.04630   3
 -12 -10  -2 18.3444 3.02737   3
  12 -10   2 20.9052 3.82866   2
 -12  10  -2 16.7765 4.35487   2
  12  10   2 16.8537 2.62724   2
  12  10   2 21.9881 2.68027   2
  14 -10   2 13.9247 3.80330   2
  14 -10   2 9.59279 4.25800   3
 -14 -10  -2 14.8203 3.09735   3
 -14 -10  -2 14.0587 2.90944   3
  14  10   2 14.7330 2.65443   2
 -14  10  -2 9.85930 4.72988   2
  14  10   2 16.1928 2.66838   2
 -14  10  -2 9.68764 3.14979   3
 -16 -10  -2 25.7073 3.84433   3
 -16 -10  -2 28.4134 4.01804   3
  16 -10   2 20.5328 5.22319   3
  16 -10   2 25.5498 5.12770   2
  16  10   2 23.7261 3.17874   2
  16  10   2 34.5164 4.01059   2
 -16  10  -2 23.5033 5.68489   2
 -16  10  -2 17.2076 5.06228   3
 -18 -10  -2 31.7834 4.23027   3
  18 -10   2 25.5469 5.49082   2
  18 -10   2 30.7879 5.67007   3
  18  10   2 19.1999 3.06918   2
  18  10   2 19.3621 3.07644   2
 -18  10  -2 27.8909 5.69516   2
 -17 -11   2 18.0794 2.93000   3
  17 -11  -2 15.8146 4.31673   2
 -17 -11   2 21.9784 3.06187   3
  17 -11  -2 23.1971 4.91358   3
 -17  11   2 16.3403 5.03238   2
  15 -11  -2 48.2148 6.17872   3
 -15 -11   2 38.9494 4.15026   3
  15 -11  -2 49.7505 6.10969   2
 -15 -11   2 43.2015 4.23537   3
 -15  11   2 46.6898 5.72710   3
 -15  11   2 45.9330 6.10480   2
  13 -11  -2 18.5539 4.20505   3
  13 -11  -2 11.2490 3.46903   2
 -13 -11   2 12.1232 2.30849   3
 -13 -11   2 13.1292 2.29536   3
 -13  11   2 15.8858 4.47960   2
 -13  11   2 17.7065 3.36681   3
 -11 -11   2 0.33912 1.54908   3
  11 -11  -2 -1.0575 2.31145   2
  11 -11  -2 0.27322 3.04473   3
 -11  11   2 0.76941 3.02628   2
 -11  11   2 0.90366 2.20768   3
   9 -11  -2 4.17815 2.81688   2
  -9 -11   2 7.64399 1.88575   3
   9 -11  -2 8.05694 3.37351   3
  -9  11   2 3.50238 3.38998   2
  -9  11   2 1.00503 2.02328   3
   7 -11  -2 1.56863 2.70086   3
   7 -11  -2 -0.1821 2.19864   2
  -7 -11   2 1.12058 1.52564   3
  -7  11   2 1.92684 2.69636   2
  -7  11   2 -1.6901 1.61169   3
   5 -11  -2 3.03546 2.50991   3
   5 -11  -2 0.75578 2.18121   2
  -5 -11   2 1.48396 1.62491   3
  -5  11   2 -0.6648 1.28296   3
   5  11  -2 0.84080 0.86389   2
  -5  11   2 -1.0339 2.46803   2
   3 -11  -2 20.3978 3.24925   2
   3 -11  -2 19.9329 3.39933   3
  -3 -11   2 27.1011 2.43507   2
  -3 -11   2 32.2179 3.50822   3
  -3  11   2 17.7614 3.37880   2
   3  11  -2 31.0135 2.82166   2
  -3  11   2 28.1424 2.14761   3
   1 -11  -2 0.44493 1.92137   2
  -1 -11   2 3.28162 1.99589   3
  -1 -11   2 5.74758 1.61319   2
   1 -11  -2 3.46513 2.36188   3
   1  11  -2 3.79501 1.87665   2
  -1  11   2 0.93291 2.15573   2
   1 -11   2 28.7221 3.60553   3
  -1 -11  -2 38.2951 4.32064   3
   1 -11   2 31.5499 3.49989   2
  -1 -11  -2 38.7818 3.76238   2
   1  11   2 34.5759 4.07088   2
  -1  11  -2 29.0164 3.40114   2
   3 -11   2 22.4581 3.36659   3
   3 -11   2 21.2976 2.97517   2
  -3 -11  -2 19.7534 3.08907   3
  -3 -11  -2 18.0966 2.56801   2
   3  11   2 14.6882 2.64088   2
  -3  11  -2 22.9961 3.30406   2
   5 -11   2 91.3299 6.87440   3
  -5 -11  -2 83.4935 6.10112   3
   5 -11   2 77.9746 6.05362   2
  -5  11  -2 79.3603 4.59973   3
  -5  11  -2 79.6521 6.44867   2
   5  11   2 76.1473 5.62485   2
   7 -11   2 1.34236 2.66111   3
   7 -11   2 -0.6814 2.23081   2
  -7 -11  -2 -1.9714 1.74239   3
  -7  11  -2 0.96688 1.39697   3
   7  11   2 0.44783 1.78566   2
  -7  11  -2 1.15662 2.78682   2
  -9 -11  -2 32.1383 4.11540   3
   9 -11   2 29.7676 4.55692   3
   9 -11   2 29.9030 4.21131   2
  -9  11  -2 26.7784 4.39223   2
   9  11   2 36.8930 3.49708   2
  -9  11  -2 32.8841 3.76348   3
   9  11   2 35.4012 3.47070   2
  11 -11   2 22.0568 4.42367   3
 -11 -11  -2 16.3198 2.92966   3
  11 -11   2 16.1813 3.77530   2
 -11 -11  -2 12.0599 2.78941   3
  11  11   2 11.5828 2.26754   2
 -11  11  -2 17.0663 4.39645   2
  11  11   2 12.8856 2.29218   2
 -11  11  -2 12.7981 2.75104   3
  13 -11   2 350.165 20.2076   2
  13 -11   2 380.426 21.0944   3
 -13 -11  -2 346.840 19.3070   3
 -13 -11  -2 324.157 19.2501   3
  13  11   2 324.861 18.2961   2
 -13  11  -2 355.981 19.5700   3
 -13  11  -2 344.927 20.8156   2
  13  11   2 338.708 18.2763   2
 -15 -11  -2 10.2209 3.10029   3
  15 -11   2 8.06990 4.50687   3
  15 -11   2 7.92601 3.64751   2
 -15 -11  -2 10.0481 2.79545   3
  15  11   2 7.42921 2.12817   2
 -15  11  -2 7.70661 4.20779   2
  15  11   2 7.39137 2.23870   2
 -17 -11  -2 2.51973 2.51550   3
  16 -12  -2 16.9629 4.76153   3
 -16 -12   2 16.5102 2.64055   3
 -16 -12   2 13.3869 2.45215   3
 -16  12   2 22.9543 5.26137   2
  14 -12  -2 62.9091 7.70303   3
 -14 -12   2 58.9151 4.78495   3
  14 -12  -2 48.1101 6.08072   2
 -14 -12   2 58.6861 4.80743   3
 -14  12   2 52.3718 6.52733   2
  12 -12  -2 15.3241 4.25513   3
  12 -12  -2 20.9798 4.14226   2
 -12 -12   2 21.2517 2.65639   3
 -12 -12   2 23.6621 2.80516   3
 -12  12   2 14.1298 3.33804   3
 -12  12   2 19.0201 4.31957   2
 -10 -12   2 1.56811 1.62139   3
  10 -12  -2 -4.1426 2.26124   2
  10 -12  -2 -2.4901 2.92962   3
 -10  12   2 4.03853 3.61775   2
 -10  12   2 -0.3903 2.10513   3
  -8 -12   2 -1.8164 1.51480   3
   8 -12  -2 -0.0169 2.27819   2
   8 -12  -2 6.29568 3.10187   3
  -8  12   2 -2.2011 2.93217   2
  -8  12   2 0.12375 1.63958   3
   6 -12  -2 -2.0151 2.20182   2
  -6 -12   2 1.14221 1.68071   3
   6 -12  -2 -0.2987 2.66109   3
  -6  12   2 -2.3471 2.35365   2
  -6  12   2 -0.2381 1.30812   3
  -4 -12   2 0.52003 1.78154   3
   4 -12  -2 -0.7737 2.03115   2
   4 -12  -2 -0.0754 2.56202   3
   4  12  -2 0.79038 1.08064   2
  -4  12   2 -2.8697 2.42086   2
   2 -12  -2 126.665 8.58768   2
   2 -12  -2 137.309 9.32185   3
  -2 -12   2 138.480 7.80395   2
  -2 -12   2 148.868 8.83128   3
  -2  12   2 128.505 8.88115   2
   2  12  -2 137.222 7.97136   2
   0 -12  -2 17.8284 3.08742   3
   0 -12  -2 12.0783 2.54551   2
   0 -12   2 16.0243 2.87195   3
   0 -12   2 16.3927 2.33254   2
   0  12  -2 13.7769 2.49985   2
   0  12   2 11.6605 2.89554   2
   2 -12   2 17.5082 2.56193   2
   2 -12   2 12.3612 2.87655   3
  -2 -12  -2 13.1963 2.35876   2
  -2 -12  -2 12.4369 2.76974   3
  -2  12  -2 17.3773 2.97486   2
   2  12   2 11.5816 2.60638   2
  -4 -12  -2 2.77751 1.79067   2
  -4 -12  -2 4.85422 2.33403   3
   4 -12   2 1.86244 2.53877   3
   4 -12   2 4.33323 2.21441   2
   4  12   2 7.16408 2.17128   2
  -4  12  -2 2.77317 2.55240   2
  -6 -12  -2 21.2961 2.74114   2
   6 -12   2 19.6225 3.27907   2
  -6 -12  -2 27.5223 3.41139   3
   6 -12   2 20.5555 3.88248   3
  -6  12  -2 26.0561 4.01611   2
   6  12   2 25.8929 2.87075   2
   8 -12   2 65.8245 6.79425   3
   8 -12   2 53.5329 5.63957   2
  -8 -12  -2 57.9136 5.47067   3
   8  12   2 57.7306 4.53613   2
  -8  12  -2 67.0204 6.60060   2
   8  12   2 60.1133 4.46732   2
  -8  12  -2 62.0600 5.26128   3
  10 -12   2 18.1929 4.21962   3
  10 -12   2 18.1312 3.48371   2
 -10 -12  -2 17.3971 3.24180   3
  10  12   2 17.3153 2.28282   2
 -10  12  -2 16.1426 2.67586   3
 -10  12  -2 16.3662 4.36455   2
  10  12   2 19.8678 2.37148   2
  12 -12   2 60.0489 7.69617   3
 -12 -12  -2 74.3053 6.27516   3
 -12 -12  -2 70.5891 6.19084   3
  12  12   2 68.8550 4.36709   2
 -12  12  -2 53.2285 6.97276   2
  12  12   2 72.5162 4.49825   2
  14 -12   2 54.4299 6.60705   3
 -14 -12  -2 41.2405 5.19957   3
 -14 -12  -2 46.4033 5.06335   3
 -14  12  -2 45.1915 6.19866   2
  13 -13  -2 12.4592 4.00230   3
 -13 -13   2 10.1521 2.27186   3
 -13 -13   2 9.76066 2.14707   3
 -13  13   2 9.01828 4.27835   2
  11 -13  -2 8.23913 3.90719   3
 -11 -13   2 6.86281 1.99224   3
 -11  13   2 4.96249 3.77203   2
   9 -13  -2 1.22816 3.05776   3
  -9 -13   2 -0.3991 1.67520   3
  -9  13   2 3.00629 3.47795   2
   7 -13  -2 13.7657 3.14479   2
  -7 -13   2 18.0049 2.64847   3
   7 -13  -2 13.5186 3.75935   3
  -7  13   2 13.0489 3.75515   2
   5 -13  -2 6.00188 2.47307   2
   5 -13  -2 10.0715 3.44218   3
  -5 -13   2 13.5831 2.55722   3
  -5  13   2 8.89257 3.34197   2
  -3 -13   2 18.6860 3.13287   3
   3 -13  -2 25.2103 3.44532   2
   3 -13  -2 28.1982 4.29785   3
   3  13  -2 25.8443 2.34738   2
  -3  13   2 23.8649 3.74532   2
   1 -13  -2 20.2743 3.61345   3
   1 -13  -2 23.0300 3.26673   2
  -1 -13   2 23.2941 3.46088   3
   1  13  -2 23.5873 2.76187   2
  -1  13   2 24.1430 3.58486   2
   1 -13   2 8.20411 2.09382   2
  -1 -13  -2 5.99664 2.15838   2
  -1 -13  -2 12.0914 2.91838   3
   1 -13   2 10.6029 2.82106   3
  -1  13  -2 8.36643 2.42483   2
   1  13   2 9.19214 2.57965   2
  -3 -13  -2 1.96710 2.38867   3
   3 -13   2 0.54530 2.06255   2
  -3 -13  -2 2.04753 2.52711   2
   3 -13   2 1.89872 2.45531   3
   3  13   2 3.03021 2.16425   2
  -3  13  -2 2.14604 2.46119   2
   5 -13   2 7.37261 2.67369   2
  -5 -13  -2 11.0037 2.80709   3
   5 -13   2 10.0702 3.34340   3
  -5  13  -2 3.38652 2.72668   2
   5  13   2 10.1741 2.21840   2
  -7 -13  -2 7.79600 2.72954   3
   7 -13   2 2.54283 3.27144   3
   7  13   2 1.95833 1.73440   2
   7  13   2 2.86664 1.79360   2
  -7  13  -2 1.83752 3.09939   2
  -9 -13  -2 359.785 20.5788   3
   9 -13   2 412.679 22.2456   3
   9  13   2 332.351 18.9007   2
  -9  13  -2 402.103 21.6570   2
   9  13   2 367.152 19.0157   2
 -11 -13  -2 4.82388 2.55690   3
 -11 -13  -2 4.93640 2.64788   3
  11 -13   2 6.46972 4.03878   3
 -11  13  -2 4.84421 3.86615   2
 -10 -14   2 9.31731 2.10265   3
  10 -14  -2 3.11571 3.48185   3
 -10  14   2 6.96580 3.74483   2
   8 -14  -2 7.47652 3.51261   3
  -8  14   2 4.14640 3.29712   2
   6 -14  -2 113.804 8.99276   3
  -6 -14   2 100.992 7.25692   3
   4 -14  -2 1.31219 2.85856   3
  -4 -14   2 4.87161 2.32649   3
  -4  14   2 2.06708 2.76505   2
  -2 -14   2 6.09660 2.54158   3
   2 -14  -2 7.03544 3.02273   3
   2  14  -2 7.19102 1.37236   2
  -2  14   2 8.73872 2.89770   2
   0 -14  -2 7.42645 2.78962   3
   0 -14   2 7.91996 2.66841   3
   0  14   2 5.21991 2.54242   2
   0  14  -2 2.26359 1.91144   2
  -2 -14  -2 6.12383 2.73042   3
   2 -14   2 12.0138 3.17866   3
   2  14   2 7.51024 2.37210   2
  -2  14  -2 8.59122 2.59918   2
  -4 -14  -2 108.371 8.06414   3
   4 -14   2 120.527 8.86802   3
   4  14   2 98.4345 6.84052   2
  -4  14  -2 115.842 8.05717   2
   6 -14   2 10.4273 3.79376   3
  -6 -14  -2 13.4343 3.20937   3
  -6  14  -2 7.47589 3.51177   2
   6  14   2 11.9613 1.88297   2
   6  14   2 14.5283 1.91308   2
  -8 -14  -2 12.2329 3.15244   3
   8 -14   2 9.58654 4.03435   3
  -8  14  -2 9.66423 3.80219   2
   1 -15  -2 6.51674 3.05760   3
  -1 -15   2 13.9553 2.99201   3
  -1  15   2 8.00695 2.67875   2
 -26   0   3 0.99731 3.42444   3
  26   0  -3 -3.1093 2.84395   2
 -26   0   3 -2.9040 3.30461   2
  24   0  -3 -0.0247 2.61241   2
  24   0  -3 0.35308 3.53907   2
  24   0  -3 -1.3011 2.31543   3
 -24   0   3 1.12274 3.33167   3
 -24   0   3 -3.7148 2.52718   3
 -24   0   3 -2.0424 2.65639   2
  22   0  -3 6.33579 2.79471   2
 -22   0   3 -0.3899 2.46109   3
 -22   0   3 1.03963 2.57583   2
  22   0  -3 -0.9939 2.76275   2
 -22   0   3 1.89649 2.96690   3
  22   0  -3 -1.3311 1.95779   3
  20   0  -3 0.52714 1.96902   3
 -20   0   3 4.85976 2.53918   3
 -20   0   3 -0.2942 2.60143   3
  20   0  -3 -2.1521 2.06365   2
 -20   0   3 -1.0500 2.40922   2
  20   0  -3 -0.5369 2.49853   2
 -18   0   3 -0.8379 2.14952   2
  18   0  -3 -4.0270 2.16677   2
 -18   0   3 -1.7459 2.02469   3
  18   0  -3 -0.4055 1.77174   3
 -18   0   3 0.56718 2.16227   2
  18   0  -3 0.77570 2.30550   2
 -18   0   3 -0.3217 2.33438   3
 -16   0   3 0.06961 2.10758   3
 -16   0   3 0.43654 1.97670   2
 -16   0   3 0.39036 1.88793   3
  16   0  -3 0.20011 2.01868   2
  16   0  -3 0.13838 2.25943   2
  16   0  -3 -0.0969 1.73065   3
 -16   0   3 1.31746 2.09533   2
 -14   0   3 1.16907 1.66091   3
 -14   0   3 0.42899 1.80901   3
 -14   0   3 1.59536 1.85365   2
  14   0  -3 0.40004 1.75513   2
 -14   0   3 -0.5013 2.02665   2
  14   0  -3 1.83294 2.57707   3
  14   0  -3 1.14769 1.80872   2
 -12   0   3 1.54634 1.54170   3
  12   0  -3 -0.4182 1.67002   2
  12   0  -3 -0.1121 1.46548   2
 -12   0   3 -1.3500 1.65223   2
 -12   0   3 0.83619 1.50620   2
 -12   0   3 0.91749 1.46066   3
  10   0  -3 3.55667 1.56175   2
 -10   0   3 2.86369 1.42688   3
 -10   0   3 2.99666 1.55804   2
 -10   0   3 2.88916 1.50124   3
 -10   0   3 4.07889 1.55437   2
  -8   0   3 7.72974 1.41091   3
   8   0  -3 5.48300 1.44032   2
  -8   0   3 5.37392 1.45040   2
   6   0  -3 -0.3352 0.87408   2
  -6   0   3 0.97329 0.87558   3
  -6   0   3 0.76888 0.91861   2
  -4   0   3 1.91297 0.84269   2
  -4   0   3 2.47782 0.78527   3
  -2   0   3 2.26207 0.72216   3
  -2   0   3 2.33847 0.75648   2
   0   0   3 3.33821 0.82635   3
   0   0   3 2.71600 0.74711   2
   0   0  -3 2.96687 0.90166   2
   0   0  -3 2.13546 0.84575   3
   2   0   3 0.48092 0.77737   2
   2   0   3 0.70725 0.98957   3
  -2   0  -3 1.19699 0.92132   3
  -2   0  -3 1.22004 0.98896   2
   2   0   3 1.33696 1.01305   2
  -2   0  -3 1.09712 0.92625   3
   2   0   3 1.85162 0.85845   3
   4   0   3 1.75443 1.05173   3
  -4   0  -3 1.74635 1.12024   3
  -4   0  -3 2.36460 1.24649   2
   4   0   3 1.74753 1.12298   3
  -4   0  -3 1.63711 1.20142   2
   4   0   3 2.74221 1.00764   2
   4   0   3 0.71161 1.15195   2
  -4   0  -3 1.08760 1.07622   3
  -6   0  -3 2.16717 1.46169   3
   6   0   3 1.09474 1.55799   2
  -6   0  -3 3.65135 1.44171   3
   6   0   3 2.82834 1.60302   2
  -6   0  -3 2.81813 1.60563   2
   6   0   3 2.64262 1.46033   3
   6   0   3 3.91996 1.58261   3
  -6   0  -3 4.19372 1.62053   2
  -8   0  -3 7.22608 1.89170   2
   8   0   3 9.08964 1.93469   3
   8   0   3 6.41817 1.96610   2
  -8   0  -3 5.90866 1.73089   3
  -8   0  -3 7.49910 1.94418   2
   8   0   3 5.88476 1.64856   2
   8   0   3 6.23108 1.68006   3
  -8   0  -3 6.68401 1.86027   3
 -10   0  -3 -0.3156 1.63005   3
 -10   0  -3 -0.8048 1.64754   2
 -10   0  -3 0.54963 1.58546   3
 -10   0  -3 0.01939 1.72137   2
  10   0   3 0.98231 1.52133   3
  10   0   3 -0.1048 1.54651   3
  10   0   3 1.85219 1.82077   2
  10   0   3 0.62229 1.75697   2
 -12   0  -3 0.24910 1.76836   3
  12   0   3 0.08315 1.67254   3
  12   0   3 -0.1702 1.88556   3
  12   0   3 -0.4631 1.56771   2
 -12   0  -3 0.87116 2.08164   2
  12   0   3 1.44411 2.02972   2
 -12   0  -3 -0.2721 2.05555   2
 -12   0  -3 -0.5355 1.98416   3
  14   0   3 1.08729 2.11858   3
 -14   0  -3 -0.1442 2.31826   3
 -14   0  -3 -3.3263 2.01514   2
  14   0   3 2.07090 2.29265   2
 -14   0  -3 -0.8507 1.95439   3
  14   0   3 -1.1022 2.17926   2
  14   0   3 -1.0427 1.84325   3
 -14   0  -3 0.72753 2.37973   2
  16   0   3 -2.3865 2.10448   3
 -16   0  -3 -1.6898 2.46137   2
  16   0   3 0.14330 2.46674   2
 -16   0  -3 1.23809 2.29016   3
  16   0   3 1.19263 2.00779   3
 -16   0  -3 1.06597 2.37463   2
  16   0   3 4.78005 2.69990   2
 -16   0  -3 1.14968 2.54770   3
 -18   0  -3 3.26393 2.62006   3
  18   0   3 -1.2183 2.18425   3
  18   0   3 4.41425 3.10764   2
 -18   0  -3 1.19823 2.79113   3
  18   0   3 3.08729 2.61400   2
 -20   0  -3 -1.3180 2.50171   3
  20   0   3 -1.9893 3.00565   2
 -20   0  -3 0.83038 2.93795   3
  20   0   3 4.10157 2.16246   3
  20   0   3 -0.4468 2.66351   2
  22   0   3 -2.6432 3.08399   2
 -22   0  -3 1.05436 3.22868   3
 -22   0  -3 1.75612 2.93905   3
  22   0   3 -2.6099 2.92062   2
 -24   0  -3 2.10531 3.59203   3
  24   0   3 1.63300 3.47841   2
 -27  -1   3 4.93950 3.74347   3
  27  -1  -3 4.06389 3.20499   2
  27   1  -3 -2.1020 2.83995   2
 -27   1   3 -1.6324 3.42819   3
 -25  -1   3 0.11902 3.14859   3
  25  -1  -3 -2.0301 2.81658   2
  25  -1  -3 0.81766 2.52243   3
  25  -1  -3 -0.9374 3.58880   2
 -25  -1   3 -0.8664 2.60158   2
 -25  -1   3 0.01121 3.11853   3
 -25   1   3 3.17781 3.52109   3
 -25   1   3 0.26398 3.48975   2
  25   1  -3 0.39913 3.31963   2
 -23  -1   3 -3.4951 2.66068   3
  23  -1  -3 -0.2627 3.06150   2
  23  -1  -3 3.69783 2.61271   3
 -23  -1   3 2.57116 2.66040   2
  23  -1  -3 3.70986 2.79806   2
 -23  -1   3 2.28070 2.42985   3
  23   1  -3 0.83289 2.15409   3
 -23   1   3 -0.2921 2.80494   2
  23   1  -3 -0.4050 2.76586   2
 -23   1   3 -1.1364 2.51646   3
 -23   1   3 3.52541 3.09792   3
  21  -1  -3 13.6347 3.11331   2
 -21  -1   3 12.9464 3.42773   3
  21  -1  -3 10.0810 3.41015   2
 -21  -1   3 4.60450 2.61610   3
 -21  -1   3 9.29522 2.91699   2
  21   1  -3 11.0106 2.54657   3
 -21   1   3 13.9665 3.68266   3
  21   1  -3 13.6332 3.54924   2
 -21   1   3 5.28916 3.09439   2
 -21   1   3 11.5749 3.12437   3
 -19  -1   3 0.80585 2.49831   3
  19  -1  -3 0.98267 2.36265   2
 -19  -1   3 -0.4297 2.12746   3
 -19  -1   3 -0.7597 2.07564   2
  19  -1  -3 0.23833 2.48462   2
 -19   1   3 1.65234 2.64134   3
 -19   1   3 -0.2065 2.34250   3
  19   1  -3 -0.8880 2.20534   2
  19   1  -3 -0.3204 1.90673   3
 -19   1   3 5.23790 2.80822   2
 -17  -1   3 12.6322 2.82279   3
  17  -1  -3 12.4458 2.34765   3
  17  -1  -3 9.89661 2.73091   2
 -17  -1   3 13.9144 2.67642   2
  17  -1  -3 9.48993 2.86301   2
 -17  -1   3 13.0479 2.68933   3
 -17  -1   3 19.5015 3.00513   2
  17   1  -3 13.1467 2.29603   3
 -17   1   3 6.95957 2.77280   3
  17   1  -3 13.1996 2.71951   2
 -17   1   3 7.60177 2.60472   3
 -17   1   3 9.96805 2.90540   2
 -15  -1   3 17.5941 2.74911   3
 -15  -1   3 19.1601 2.80002   2
  15  -1  -3 19.9661 2.72599   3
  15  -1  -3 18.4480 2.94530   2
 -15  -1   3 14.8623 2.55230   3
  15  -1  -3 18.0265 2.82950   2
 -15  -1   3 15.6500 2.67136   2
 -15   1   3 17.3584 2.91165   2
 -15   1   3 17.3509 2.89988   2
 -15   1   3 18.2529 3.03448   3
  15   1  -3 19.3975 2.93867   2
  15   1  -3 16.8189 2.30616   3
 -15   1   3 18.4979 2.84108   3
 -13  -1   3 196.120 11.7927   2
  13  -1  -3 232.708 12.0872   2
 -13  -1   3 190.264 11.7088   3
  13  -1  -3 219.331 11.9678   2
 -13  -1   3 217.355 11.8999   3
  13  -1  -3 228.119 11.9555   3
 -13  -1   3 206.202 11.7121   2
 -13   1   3 213.717 12.0434   2
 -13   1   3 237.392 12.1811   3
  13   1  -3 187.142 11.7076   2
 -13   1   3 202.380 11.9218   3
  13   1  -3 201.881 11.5152   3
 -13   1   3 223.695 12.0413   2
  11  -1  -3 7.39397 1.74494   3
 -11  -1   3 14.3510 1.84344   2
 -11  -1   3 10.4675 1.69277   3
  11  -1  -3 6.21208 1.93388   2
 -11  -1   3 15.0876 1.90817   3
 -11  -1   3 12.5750 1.79740   2
  11  -1  -3 11.6753 2.04808   2
  11   1  -3 10.6414 1.52727   3
 -11   1   3 8.21548 1.92020   3
  11   1  -3 13.4240 1.83142   2
 -11   1   3 6.82308 1.84096   3
 -11   1   3 6.55377 1.86334   2
   9  -1  -3 28.4526 2.95647   2
  -9  -1   3 32.2796 2.73039   2
  -9  -1   3 28.3374 2.65390   3
  -9  -1   3 27.5910 2.51671   3
   9  -1  -3 23.5761 2.93486   2
   9  -1  -3 26.9533 2.75413   3
  -9  -1   3 27.0371 2.47658   2
   9   1  -3 29.4981 2.38288   3
  -9   1   3 25.9235 3.01831   3
  -9   1   3 25.2611 2.51470   2
   9   1  -3 32.4437 2.71458   2
  -9   1   3 21.0739 2.81217   3
   7  -1  -3 714.663 37.9718   2
   7  -1  -3 788.635 38.0106   3
  -7  -1   3 762.787 37.8141   2
  -7  -1   3 759.468 37.7860   3
   7  -1  -3 719.966 37.9935   2
  -7   1   3 723.310 37.9982   2
   7   1  -3 759.991 37.6799   3
   7   1  -3 761.473 37.8002   2
   7   1  -3 755.345 37.8039   2
  -7   1   3 705.214 37.9674   3
   5  -1  -3 338.216 17.6656   3
   5  -1  -3 344.176 17.6988   2
  -5  -1   3 347.949 17.4701   2
  -5  -1   3 333.371 17.4339   3
   5   1  -3 345.252 17.4610   2
  -5   1   3 347.113 17.7132   2
   5   1  -3 343.383 17.4584   2
  -5   1   3 348.738 17.6967   3
   5   1  -3 334.455 17.3415   3
   3  -1  -3 6317.88 320.761   1
  -1  -1   3 137.965 7.21316   2
  -1  -1   3 132.726 7.17213   3
   1  -1  -3 147.994 7.38866   2
   1  -1  -3 146.332 7.36692   3
  -1  -1   3 134.116 7.18206   3
  -1   1   3 139.558 7.34908   3
   1   1  -3 137.399 7.15249   3
   1   1  -3 128.156 7.13251   3
  -1   1   3 140.304 7.37143   2
  -1  -1  -3 4721.94 245.636   1
   1   1   3 4906.38 245.676   1
   3  -1   3 69.8129 4.26200   2
   3  -1   3 71.5821 4.27436   3
   3  -1   3 65.2989 4.10184   2
   3  -1   3 71.0410 4.22598   3
  -3   1  -3 66.6404 4.17462   3
  -3   1  -3 72.7574 4.24969   2
  -5  -1  -3 361.559 17.5914   2
   5  -1   3 308.712 17.5516   3
   5  -1   3 338.431 17.6378   3
  -5  -1  -3 348.406 17.6009   3
   5  -1   3 321.138 17.6178   2
   5  -1   3 334.698 17.6308   2
  -5  -1  -3 342.892 17.6001   3
  -5   1  -3 317.877 17.5778   3
  -5   1  -3 312.285 17.5721   3
   5   1   3 365.374 17.6609   2
   5   1   3 354.792 17.6288   2
  -5   1  -3 318.304 17.6325   2
  -5   1  -3 327.624 17.6364   2
   5   1   3 348.691 17.5376   3
   7  -1   3 28.5434 2.99019   3
  -7  -1  -3 30.2144 3.02919   3
  -7  -1  -3 30.5289 2.99123   2
   7  -1   3 33.3242 3.14590   3
  -7  -1  -3 29.0761 3.03585   3
   7  -1   3 31.2001 3.21370   2
   7  -1   3 27.2193 3.10214   2
   7   1   3 29.1445 3.04357   2
   7   1   3 26.4863 2.83850   3
   7   1   3 34.6376 3.12839   2
  -7   1  -3 33.9135 3.21931   3
   7   1   3 36.2471 3.10918   3
  -7   1  -3 25.3013 3.06070   3
  -7   1  -3 32.4982 2.84070   2
  -7   1  -3 33.5652 2.88595   2
   9  -1   3 42.8057 3.89528   2
   9  -1   3 41.1959 3.83078   2
   9  -1   3 39.9127 3.72126   3
  -9  -1  -3 43.4458 3.74965   3
  -9  -1  -3 47.6304 3.84233   3
   9  -1   3 40.6407 3.86721   3
  -9  -1  -3 45.7148 3.75983   2
  -9   1  -3 35.5738 3.68115   3
   9   1   3 52.0231 3.89015   2
  -9   1  -3 39.6221 3.85052   2
   9   1   3 46.2916 3.82487   2
  -9   1  -3 41.1649 3.80179   2
   9   1   3 46.4876 3.74534   3
   9   1   3 47.1670 3.60291   3
  -9   1  -3 38.7493 3.79066   3
  11  -1   3 84.6623 5.94842   3
 -11  -1  -3 93.5016 6.05789   3
 -11  -1  -3 86.3392 5.86745   2
  11  -1   3 92.8344 6.14144   2
 -11  -1  -3 81.5077 5.82184   3
  11  -1   3 82.7236 5.98129   2
  11  -1   3 71.2142 5.68070   3
 -11   1  -3 90.3015 6.05967   2
  11   1   3 95.9114 5.85749   3
  11   1   3 82.2419 5.90745   2
  11   1   3 84.5822 5.88714   2
 -11   1  -3 85.0701 6.10268   2
 -11   1  -3 81.5890 5.98050   3
  11   1   3 78.7961 5.63760   3
 -11   1  -3 73.0946 5.76081   3
 -13  -1  -3 6.93180 2.31586   3
  13  -1   3 8.91132 2.38456   3
 -13  -1  -3 14.7218 2.77402   3
  13  -1   3 9.82173 2.63963   2
 -13  -1  -3 9.87524 2.48189   2
  13  -1   3 7.82616 2.51910   3
  13  -1   3 6.01464 2.64440   2
 -13   1  -3 6.89859 2.54671   3
 -13   1  -3 7.17873 2.71766   2
  13   1   3 14.6511 2.36291   3
 -13   1  -3 9.47080 2.76081   2
  13   1   3 12.9635 2.61904   2
  13   1   3 9.04607 2.22479   3
 -13   1  -3 7.50214 2.50339   3
  13   1   3 9.74566 2.54763   2
 -15  -1  -3 36.9954 4.67083   3
  15  -1   3 35.7117 4.44372   2
  15  -1   3 33.2139 3.91139   3
 -15  -1  -3 38.1207 4.25836   2
 -15  -1  -3 35.5163 4.29015   3
  15  -1   3 27.2058 3.95325   2
  15  -1   3 29.2821 3.94585   3
  15   1   3 39.9130 4.56275   2
  15   1   3 35.4113 3.91678   3
 -15   1  -3 31.5285 4.10352   2
  15   1   3 35.5637 4.25773   2
 -15   1  -3 32.1813 4.00631   3
 -15   1  -3 31.4830 4.20252   2
 -15   1  -3 31.1491 4.14252   3
 -17  -1  -3 0.22066 2.33204   3
  17  -1   3 4.52045 2.59499   3
 -17  -1  -3 1.84890 2.71228   3
  17  -1   3 -0.9140 2.50841   2
  17  -1   3 0.56012 2.73267   2
 -17  -1  -3 2.86899 2.56856   2
  17   1   3 0.02491 2.32995   2
 -17   1  -3 3.50704 2.83771   3
 -17   1  -3 1.40336 2.48141   2
 -17   1  -3 2.30604 2.49660   3
  17   1   3 0.74404 2.55010   2
 -17   1  -3 3.28135 2.87022   2
  19  -1   3 17.0268 3.58717   3
  19  -1   3 28.0699 4.46974   2
 -19  -1  -3 31.4471 4.54076   3
  19  -1   3 24.0876 4.30432   2
 -19  -1  -3 23.1464 3.86620   3
  19   1   3 21.3984 3.69641   2
 -19   1  -3 21.6699 4.11526   3
 -19   1  -3 23.2206 4.36038   2
 -19   1  -3 24.8578 4.01422   3
  19   1   3 25.5419 4.26845   2
  21  -1   3 0.85218 2.83326   3
 -21  -1  -3 4.42678 2.64924   3
  21  -1   3 1.45331 2.99961   2
  21  -1   3 -1.2493 3.28384   2
 -21  -1  -3 0.25949 3.13431   3
 -21   1  -3 3.27614 3.06096   3
 -21   1  -3 1.09909 3.17542   3
  21   1   3 2.24629 3.24386   2
  21   1   3 10.6404 3.27692   2
 -23  -1  -3 4.64198 3.69699   3
  23  -1   3 3.33327 3.57033   2
  23  -1   3 0.20048 2.78046   3
 -23   1  -3 5.09468 3.66757   3
  23   1   3 0.34137 3.09007   2
 -26  -2   3 2.42334 3.34237   3
  26  -2  -3 0.57504 3.35303   2
 -26   2   3 3.49892 3.29666   2
 -26   2   3 1.82471 3.68618   3
  26   2  -3 0.51507 3.01022   2
  26   2  -3 0.25731 3.11971   2
  24  -2  -3 23.8370 4.98763   2
 -24  -2   3 25.4340 3.97641   3
  24  -2  -3 24.6090 4.39376   2
 -24  -2   3 24.5367 3.84711   2
 -24  -2   3 21.5538 4.23513   3
  24   2  -3 26.6390 3.92316   2
 -24   2   3 22.3094 4.04856   3
  24   2  -3 30.5829 4.56494   2
 -24   2   3 15.9913 4.33220   2
 -24   2   3 21.4018 4.51922   3
 -22  -2   3 23.2607 4.16032   3
 -22  -2   3 30.5632 4.20591   3
  22  -2  -3 22.0704 3.66313   3
  22  -2  -3 23.2857 4.14411   2
 -22  -2   3 26.3644 3.89371   2
  22  -2  -3 28.8316 4.62911   2
  22   2  -3 28.7862 3.78835   2
 -22   2   3 25.9451 4.58139   3
 -22   2   3 22.4948 4.09508   3
  22   2  -3 26.2334 3.99493   2
 -22   2   3 32.7763 4.73173   2
 -20  -2   3 -0.2417 2.45076   3
  20  -2  -3 4.07742 3.01986   2
 -20  -2   3 2.33812 2.35826   3
 -20  -2   3 -0.6658 2.40298   2
  20  -2  -3 2.82383 2.57560   3
  20  -2  -3 -1.5832 2.50791   2
  20   2  -3 1.60192 2.64208   2
 -20   2   3 2.35542 2.94113   3
 -20   2   3 -1.7068 3.01111   2
 -20   2   3 0.71902 2.52515   3
  20   2  -3 3.68498 2.24882   2
 -18  -2   3 83.2495 6.46124   2
 -18  -2   3 83.8540 6.55308   3
  18  -2  -3 88.1215 6.74764   2
 -18  -2   3 82.9642 6.27869   2
  18  -2  -3 88.4456 6.59217   3
 -18  -2   3 87.0246 6.41148   3
  18  -2  -3 81.5475 6.85719   2
 -18   2   3 89.1315 6.87719   3
 -18   2   3 99.0624 7.17507   2
  18   2  -3 81.2790 6.34929   2
 -18   2   3 97.9111 7.21231   3
  18   2  -3 73.0077 6.34167   2
 -16  -2   3 103.320 7.39819   3
  16  -2  -3 114.313 7.96670   2
 -16  -2   3 120.918 7.66163   3
  16  -2  -3 124.780 7.90212   3
  16  -2  -3 114.341 7.86452   2
 -16  -2   3 114.523 7.39003   2
 -16  -2   3 111.161 7.29963   2
 -16   2   3 131.835 8.25488   2
  16   2  -3 108.622 7.36235   2
 -16   2   3 129.332 8.23835   3
 -16   2   3 133.119 8.09119   3
  16   2  -3 113.809 7.01260   3
  16   2  -3 108.393 7.44085   2
  14  -2  -3 0.20822 2.09025   2
  14  -2  -3 2.72489 1.93562   3
 -14  -2   3 2.08467 1.53729   3
  14  -2  -3 -0.7485 1.48568   2
 -14  -2   3 2.36410 1.76923   3
 -14  -2   3 1.47893 1.51711   2
 -14  -2   3 1.29769 1.52249   2
  14   2  -3 2.24864 1.76499   2
  14   2  -3 1.92437 1.64137   2
  14   2  -3 1.35335 1.26589   3
 -14   2   3 2.20182 2.20061   2
 -14   2   3 0.89996 2.04622   3
 -14   2   3 1.69224 1.83704   3
 -12  -2   3 65.0989 4.51551   2
  12  -2  -3 73.0596 5.06428   2
 -12  -2   3 65.5960 4.54636   3
 -12  -2   3 68.1248 4.62187   3
  12  -2  -3 72.1763 5.01390   3
  12  -2  -3 63.9396 5.03666   2
 -12  -2   3 64.6460 4.54643   2
 -12   2   3 77.1760 5.09224   3
  12   2  -3 65.2931 4.55650   2
  12   2  -3 63.3308 4.52283   2
  12   2  -3 64.9699 4.16705   3
 -12   2   3 70.9796 5.13167   3
 -12   2   3 69.4427 5.08032   2
 -10  -2   3 338.386 17.8830   2
  10  -2  -3 335.000 18.2393   3
 -10  -2   3 348.486 17.9067   3
  10  -2  -3 338.468 18.3162   2
 -10  -2   3 334.891 17.8749   3
 -10  -2   3 361.895 17.9047   2
  10  -2  -3 332.173 18.2497   2
 -10   2   3 311.207 18.2457   2
  10   2  -3 368.807 17.9181   2
  10   2  -3 347.441 17.8529   2
 -10   2   3 320.001 18.2252   3
  10   2  -3 365.951 17.6361   3
 -10   2   3 351.005 18.3372   3
  -8  -2   3 5.25650 1.22251   2
   8  -2  -3 7.25870 1.60262   2
   8  -2  -3 8.44975 1.81660   3
   8  -2  -3 6.54117 1.90479   2
  -8  -2   3 4.28095 1.02380   3
  -8  -2   3 4.23307 1.13884   2
   8   2  -3 4.74702 1.18628   2
   8   2  -3 5.69198 1.27075   2
  -8   2   3 8.28974 1.77768   3
  -8   2   3 8.21262 1.91394   2
   6  -2  -3 145.885 8.95400   2
   6  -2  -3 148.967 8.97604   2
  -6  -2   3 185.844 8.50794   3
   6  -2  -3 158.224 8.99480   3
  -6  -2   3 186.135 8.55287   2
  -6   2   3 148.972 8.90170   2
   6   2  -3 174.717 8.51095   2
  -6   2   3 151.575 8.95847   3
  -4  -2   3 1199.41 61.2871   2
  -4   2   3 1240.65 61.7340   3
  -4   2   3 1225.15 61.7486   2
  -2  -2   3 10.7272 0.98159   2
  -2  -2   3 11.6762 0.95541   2
  -2  -2   3 12.0231 0.82653   3
  -2  -2   3 11.9827 0.80275   3
   2  -2  -3 8.70957 1.31398   3
   2  -2  -3 12.3733 1.35047   2
  -2   2   3 10.4415 1.41773   2
   2   2  -3 11.9011 0.98610   2
  -2   2   3 15.4425 1.56599   3
   0  -2   3 1.44139 0.81600   2
   0  -2  -3 2.47989 0.94921   3
   0  -2   3 0.91737 0.67384   3
   0  -2  -3 1.95325 1.02300   2
   0  -2   3 3.29291 0.83347   2
   0   2   3 1.32415 0.99351   2
   0   2  -3 1.78856 0.61898   3
   0   2  -3 2.51196 0.63605   3
   0   2  -3 4.19453 0.77794   2
   0   2   3 2.97732 0.89158   3
   0   2  -3 1.98313 0.81037   2
  -2  -2  -3 1617.51 87.8649   1
   2  -2   3 1654.06 88.1354   1
   2   2   3 1720.90 88.0099   1
  -2   2  -3 1579.24 87.5032   1
   4  -2   3 817.256 39.2649   3
  -4  -2  -3 750.760 39.1232   2
  -4  -2  -3 737.510 39.1081   3
   4  -2   3 777.673 39.2328   2
  -4  -2  -3 736.032 39.1314   3
   4  -2   3 801.562 39.2474   2
   4  -2   3 744.504 39.1848   3
  -4   2  -3 781.484 39.1816   3
   4   2   3 745.068 39.1270   2
  -4   2  -3 763.541 39.1665   3
  -4   2  -3 783.737 39.2264   2
   4   2   3 751.188 39.0662   3
  -4   2  -3 802.604 39.2325   2
  -6  -2  -3 26.4670 2.69378   2
   6  -2   3 28.1320 3.06822   3
   6  -2   3 26.1272 2.94527   3
   6  -2   3 29.7549 3.00647   2
  -6  -2  -3 26.4901 2.79982   3
  -6  -2  -3 28.8349 2.88450   3
   6  -2   3 30.0454 2.65779   2
  -6   2  -3 29.8532 2.93092   3
  -6   2  -3 26.3190 2.63422   2
  -6   2  -3 28.6919 2.99068   3
   6   2   3 26.8766 2.59440   3
   6   2   3 22.4378 2.69786   2
   6   2   3 25.8302 2.72564   2
  -6   2  -3 28.9939 3.01527   2
   8  -2   3 289.265 15.1005   2
  -8  -2  -3 256.757 14.8103   3
   8  -2   3 267.204 14.9614   3
  -8  -2  -3 278.789 14.8861   3
   8  -2   3 285.291 15.0319   2
  -8  -2  -3 279.481 14.8634   2
   8  -2   3 281.563 15.0507   3
  -8   2  -3 280.075 15.0537   2
  -8   2  -3 265.659 14.9350   3
  -8   2  -3 289.655 15.0323   3
  -8   2  -3 275.368 15.0770   2
   8   2   3 262.519 14.8265   2
   8   2   3 270.579 14.7068   3
   8   2   3 283.358 14.9227   2
  10  -2   3 26.4027 2.99116   2
  10  -2   3 24.7338 2.96557   3
 -10  -2  -3 25.2165 3.14876   3
 -10  -2  -3 27.8925 3.10824   2
 -10  -2  -3 33.3233 3.29031   3
  10  -2   3 29.7415 3.44619   2
  10  -2   3 28.3676 3.57357   3
 -10   2  -3 23.2726 3.12281   2
 -10   2  -3 22.6688 3.07699   2
  10   2   3 24.5376 3.12606   2
  10   2   3 25.2355 2.87511   3
  10   2   3 29.3336 3.15233   2
 -10   2  -3 26.7174 3.42240   3
 -10   2  -3 22.2021 2.88538   3
  12  -2   3 44.9099 4.30369   2
 -12  -2  -3 28.9039 3.66066   3
  12  -2   3 44.2526 4.38340   2
  12  -2   3 39.9696 4.06817   3
  12  -2   3 40.9094 4.32569   3
 -12  -2  -3 31.6710 3.67683   2
 -12  -2  -3 28.7217 3.52249   3
 -12   2  -3 32.1063 4.23987   3
 -12   2  -3 35.3899 3.66475   2
 -12   2  -3 39.5129 3.81784   2
 -12   2  -3 33.3205 3.76440   3
  12   2   3 33.4390 3.77265   2
  12   2   3 29.1326 3.39294   3
  12   2   3 31.5993 3.78126   2
 -14  -2  -3 62.5902 5.24630   3
 -14  -2  -3 66.1453 5.22759   3
  14  -2   3 60.5306 5.31809   3
  14  -2   3 51.5755 5.39623   2
 -14  -2  -3 67.8108 5.10552   2
  14  -2   3 53.7412 5.38830   2
  14  -2   3 56.6485 5.38100   3
  14   2   3 58.6720 5.07784   2
 -14   2  -3 55.4279 5.58422   2
 -14   2  -3 58.3704 5.59939   3
  14   2   3 58.1850 4.77540   3
 -14   2  -3 47.2126 5.15130   3
 -14   2  -3 55.9061 4.96468   2
  14   2   3 66.6830 5.31778   2
 -16  -2  -3 23.5017 3.67202   3
  16  -2   3 20.0683 3.56166   3
  16  -2   3 24.8309 3.88358   2
 -16  -2  -3 20.6085 3.36996   3
  16  -2   3 23.2627 3.93320   2
 -16  -2  -3 24.7333 3.49994   2
  16   2   3 21.2180 3.37443   2
 -16   2  -3 19.6721 3.50476   3
 -16   2  -3 24.5555 3.91419   2
  16   2   3 22.9661 3.65971   2
 -16   2  -3 24.6317 4.00774   3
 -16   2  -3 23.4173 3.93782   2
  18  -2   3 -0.3873 2.94439   2
  18  -2   3 0.81599 2.72640   3
 -18  -2  -3 -3.2857 2.10895   3
  18  -2   3 0.06598 2.75777   2
 -18  -2  -3 5.91243 2.95968   3
 -18   2  -3 1.84110 2.90796   3
  18   2   3 -1.2024 2.61744   2
  18   2   3 -1.2957 2.27591   2
 -18   2  -3 0.54101 2.59522   2
 -18   2  -3 2.65102 3.18412   2
 -18   2  -3 0.89573 2.45714   3
 -20  -2  -3 42.4684 5.08241   3
 -20  -2  -3 43.1628 5.40022   3
  20  -2   3 43.4426 5.61378   2
  20  -2   3 41.0051 5.28782   2
  20  -2   3 46.3181 5.64026   3
 -20   2  -3 36.1812 5.34614   3
 -20   2  -3 43.0513 5.36003   3
  20   2   3 41.2054 5.07975   2
  20   2   3 39.4153 5.18016   2
 -20   2  -3 40.7042 5.73872   2
  22  -2   3 5.43123 3.77939   2
  22  -2   3 7.78121 3.68632   2
 -22  -2  -3 6.13295 3.17218   3
  22  -2   3 1.14957 3.25404   3
 -22  -2  -3 6.87112 3.60432   3
 -22   2  -3 -0.1883 3.65511   2
 -22   2  -3 3.63170 3.49031   3
  22   2   3 5.26390 3.06168   2
  22   2   3 3.60628 3.22702   2
  24  -2   3 -0.5928 3.50127   2
 -24  -2  -3 2.68142 3.40859   3
  24   2   3 4.06921 3.27937   2
 -24   2  -3 3.62963 3.81391   3
 -25  -3   3 -0.7867 2.92203   3
  25  -3  -3 1.77536 3.48021   2
  25  -3  -3 5.58503 3.26707   3
  25   3  -3 2.45876 2.75800   2
 -25   3   3 -1.1518 3.45389   2
  25   3  -3 1.43966 2.53725   2
 -25   3   3 0.08718 3.53766   3
  23  -3  -3 4.04691 2.83685   3
 -23  -3   3 -0.6807 2.29903   3
  23  -3  -3 -1.6924 3.18070   2
 -23  -3   3 -0.3306 2.76589   3
  23  -3  -3 0.13522 2.95798   2
  23   3  -3 0.12614 2.05967   2
 -23   3   3 0.65670 3.25514   3
 -23   3   3 1.44594 3.32130   2
  23   3  -3 2.33571 2.81156   2
 -23   3   3 3.15588 2.98804   3
 -21  -3   3 28.9786 3.94576   3
  21  -3  -3 28.5249 4.16448   3
 -21  -3   3 23.5456 3.86747   3
  21  -3  -3 27.1392 4.37581   2
  21  -3  -3 29.8122 4.68554   2
 -21   3   3 25.5107 4.10701   3
  21   3  -3 21.3421 3.39601   2
 -21   3   3 31.6852 4.82361   2
  21   3  -3 27.7411 3.72334   2
 -21   3   3 34.7913 4.82961   3
  19  -3  -3 -0.5831 2.41326   3
  19  -3  -3 -0.0468 2.72686   2
 -19  -3   3 1.55964 2.34050   3
  19  -3  -3 2.47039 2.78432   2
 -19  -3   3 3.64338 2.15135   3
 -19  -3   3 3.92619 2.11392   2
 -19   3   3 -4.1519 2.60679   2
 -19   3   3 -0.1341 2.27480   3
  19   3  -3 -0.0748 2.01184   2
  19   3  -3 3.84190 2.20976   2
 -19   3   3 -2.9596 2.58117   3
  17  -3  -3 24.7353 3.74978   2
 -17  -3   3 18.4049 2.75357   3
  17  -3  -3 24.0948 3.26516   2
 -17  -3   3 19.7756 3.01238   2
 -17  -3   3 22.2166 3.07313   3
 -17  -3   3 18.0992 2.72714   2
  17  -3  -3 19.2870 3.34188   3
 -17   3   3 17.7389 3.30347   3
 -17   3   3 23.1219 3.68280   3
  17   3  -3 23.0946 3.03442   2
  17   3  -3 20.8452 3.02182   2
 -17   3   3 16.8896 3.55736   2
 -15  -3   3 48.9411 4.18076   2
 -15  -3   3 43.2767 3.97857   2
 -15  -3   3 42.7945 4.12532   3
  15  -3  -3 62.3431 5.14092   3
 -15  -3   3 42.4263 4.24480   3
  15  -3  -3 54.8098 4.97154   2
  15  -3  -3 59.3923 5.11849   2
  15   3  -3 45.2701 3.91811   2
 -15   3   3 59.8156 5.32028   3
 -15   3   3 52.7661 4.95752   3
 -15   3   3 55.5550 5.20548   2
  15   3  -3 50.1075 4.22542   2
 -13  -3   3 10.9067 1.99935   3
 -13  -3   3 10.6499 1.82564   3
  13  -3  -3 16.4027 2.49247   2
  13  -3  -3 16.0897 2.74108   2
  13  -3  -3 11.0731 2.43477   3
 -13  -3   3 12.1934 1.91882   2
 -13  -3   3 11.6820 1.93155   2
  13   3  -3 13.3922 2.04022   2
 -13   3   3 16.1719 2.77084   3
  13   3  -3 12.7772 1.97002   2
 -13   3   3 17.1702 2.61426   3
 -13   3   3 15.5859 2.84648   2
  11  -3  -3 418.061 21.9693   2
  11  -3  -3 412.441 21.8864   3
 -11  -3   3 406.760 21.3554   3
 -11  -3   3 416.885 21.3461   2
 -11  -3   3 392.558 21.3295   3
  11  -3  -3 423.183 21.9305   2
 -11  -3   3 422.571 21.3090   2
 -11   3   3 406.015 21.9600   2
 -11   3   3 398.114 21.8249   3
  11   3  -3 433.641 21.3283   2
  11   3  -3 389.932 21.2678   2
 -11   3   3 417.399 21.9346   3
   9  -3  -3 214.396 11.8809   3
  -9  -3   3 212.871 11.1922   3
  -9  -3   3 208.665 11.1611   2
  -9  -3   3 211.457 11.1447   2
   9  -3  -3 210.032 11.8190   2
   9  -3  -3 209.163 11.8509   2
  -9  -3   3 210.585 11.1643   3
   9   3  -3 212.857 11.1614   2
  -9   3   3 207.651 11.8581   2
  -9   3   3 207.326 11.7743   3
  -9   3   3 224.932 11.8905   3
   9   3  -3 216.606 11.1652   2
  -7  -3   3 574.724 29.0877   2
  -7  -3   3 580.697 29.0775   3
   7  -3  -3 613.277 29.7704   2
   7  -3  -3 584.637 29.7483   2
   7  -3  -3 587.787 29.7388   3
  -7   3   3 578.722 29.6979   3
   7   3  -3 565.406 29.0713   2
   7   3  -3 520.228 29.0479   2
  -7   3   3 574.422 29.7527   2
   5  -3  -3 226.701 12.2207   2
   5  -3  -3 231.309 12.2354   3
  -5   3   3 220.717 12.2252   2
  -5   3   3 229.259 12.1709   3
   3  -3  -3 207.358 11.0526   3
   3  -3  -3 203.932 10.9683   2
  -3   3   3 207.050 11.0605   2
  -3   3   3 207.995 10.9921   3
  -1  -3   3 222.815 11.1076   3
  -1  -3   3 222.870 11.1036   3
   1  -3  -3 203.547 11.3959   3
  -1  -3   3 223.242 11.1316   2
  -1  -3   3 217.577 11.1216   2
   1  -3  -3 207.352 11.4225   2
   1   3  -3 230.583 11.1466   2
  -1   3   3 210.375 11.4217   2
   1   3  -3 221.738 11.1327   2
  -1   3   3 197.884 11.3318   3
   1  -3   3 76.5935 4.50369   2
   1  -3   3 77.8534 4.49920   3
  -1  -3  -3 88.0957 4.64377   2
   1  -3   3 68.3414 4.43470   3
  -1  -3  -3 77.3076 4.61612   3
   1  -3   3 70.9034 4.43044   2
  -1   3  -3 78.1605 4.38264   3
  -1   3  -3 77.3867 4.47476   2
  -1   3  -3 75.8290 4.36659   3
  -1   3  -3 78.5069 4.45700   2
   1   3   3 84.1771 4.65501   2
   1   3   3 81.9227 4.53609   3
   3  -3   3 599.762 30.7154   3
   3  -3   3 607.494 30.7008   3
   3  -3   3 558.791 30.6556   2
  -3  -3  -3 575.506 30.6124   3
   3  -3   3 602.266 30.7250   2
  -3  -3  -3 612.587 30.6544   2
  -3   3  -3 622.706 30.6559   3
  -3   3  -3 603.081 30.7188   2
   3   3   3 606.198 30.6626   2
   3   3   3 604.139 30.5481   3
   5  -3   3 40.2980 3.48812   2
   5  -3   3 45.2219 3.60616   3
  -5  -3  -3 42.6397 3.27451   2
  -5  -3  -3 41.2660 3.33938   3
   5  -3   3 44.8109 3.70569   3
   5  -3   3 47.7848 3.64343   2
  -5   3  -3 51.7326 3.39405   2
  -5   3  -3 42.5044 3.51838   3
   5   3   3 42.7590 3.34025   2
   5   3   3 42.5417 3.17066   3
  -5   3  -3 44.4190 3.50790   3
  -5   3  -3 43.2374 3.61672   2
   7  -3   3 511.367 26.4039   3
  -7  -3  -3 500.149 26.1679   3
   7  -3   3 504.901 26.3710   2
  -7  -3  -3 495.489 26.1844   3
  -7  -3  -3 507.273 26.1646   2
   7  -3   3 483.518 26.3127   3
   7  -3   3 500.899 26.3827   2
  -7   3  -3 523.531 26.4543   2
  -7   3  -3 520.156 26.4256   2
   7   3   3 512.891 26.1837   2
  -7   3  -3 486.391 26.2928   3
  -7   3  -3 516.631 26.3294   3
   7   3   3 493.835 25.9905   3
  -9  -3  -3 232.935 12.3724   3
   9  -3   3 208.135 12.4195   3
  -9  -3  -3 228.223 12.2780   2
   9  -3   3 228.208 12.5208   2
  -9  -3  -3 223.056 12.3495   3
   9  -3   3 222.030 12.5984   3
   9  -3   3 219.952 12.5775   2
  -9   3  -3 207.856 12.5467   2
  -9   3  -3 222.514 12.5050   3
   9   3   3 223.204 12.3620   2
  -9   3  -3 229.856 12.6337   2
  -9   3  -3 214.046 12.4704   3
   9   3   3 226.623 12.0738   3
 -11  -3  -3 6.10029 2.05297   2
  11  -3   3 10.6917 2.70253   2
 -11  -3  -3 9.27374 2.15506   3
  11  -3   3 9.72679 2.37242   3
  11  -3   3 15.4207 2.81758   2
  11  -3   3 10.3635 2.60060   3
 -11  -3  -3 9.37169 2.18267   3
 -11   3  -3 10.1451 2.53376   3
 -11   3  -3 9.89050 2.73161   2
 -11   3  -3 13.4170 2.40121   2
  11   3   3 8.21236 2.10367   2
  11   3   3 9.23546 1.80166   3
 -11   3  -3 11.2732 2.50074   3
  13  -3   3 24.2632 3.51095   2
  13  -3   3 19.5183 3.22894   3
 -13  -3  -3 23.0138 3.15554   3
 -13  -3  -3 25.1656 3.23610   2
  13  -3   3 20.7395 3.47781   3
  13  -3   3 19.4766 3.41840   2
 -13  -3  -3 23.7876 3.23140   3
 -13   3  -3 23.5172 3.46291   3
  13   3   3 20.8190 3.08002   2
  13   3   3 21.9207 2.66878   3
 -13   3  -3 25.6054 3.63323   2
 -13   3  -3 18.2487 3.40711   2
 -13   3  -3 25.8854 3.54338   3
 -15  -3  -3 5.32495 2.33449   3
  15  -3   3 0.11917 2.52424   3
  15  -3   3 5.63081 2.74321   2
  15  -3   3 2.00564 2.64432   2
 -15  -3  -3 4.86985 2.53616   3
  15  -3   3 2.34818 2.27814   3
 -15  -3  -3 0.53672 1.92455   2
 -15   3  -3 3.14090 3.01573   2
 -15   3  -3 -0.7120 2.25859   3
 -15   3  -3 1.22008 2.70683   2
 -15   3  -3 5.06454 2.80107   3
  15   3   3 1.07540 2.25374   2
  17  -3   3 2.14861 3.15053   2
 -17  -3  -3 3.63750 2.70921   3
  17  -3   3 3.03924 2.82695   2
  17  -3   3 3.72559 2.95119   3
 -17  -3  -3 3.45853 2.41603   3
  17   3   3 0.19204 2.52543   2
 -17   3  -3 4.60767 2.80420   2
 -17   3  -3 2.37384 2.90337   3
 -17   3  -3 -1.8945 2.32748   3
 -17   3  -3 0.94767 3.01183   2
 -19  -3  -3 2.44509 2.80234   3
  19  -3   3 -1.4148 2.89301   2
  19  -3   3 1.75196 2.95666   3
 -19  -3  -3 0.99893 2.32080   3
  19  -3   3 -0.4790 3.22793   2
 -19   3  -3 -1.2925 2.96914   2
 -19   3  -3 -0.1994 2.89992   3
 -19   3  -3 0.61195 2.65783   2
 -19   3  -3 3.18761 2.83200   3
  19   3   3 3.72610 2.86258   2
  21  -3   3 -2.6536 2.98212   2
  21  -3   3 -2.0904 3.15314   2
 -21  -3  -3 -2.1871 2.32631   3
  21  -3   3 -7.2762 2.70505   3
 -21  -3  -3 0.39243 2.99868   3
  21   3   3 -1.5834 3.15319   2
 -21   3  -3 -0.9968 3.36371   2
 -21   3  -3 6.78707 3.73130   3
  23  -3   3 4.92330 3.70382   3
  23  -3   3 11.1139 4.33482   2
 -23  -3  -3 3.27761 3.43725   3
 -23   3  -3 3.75146 3.66237   3
 -23   3  -3 4.10023 3.92991   2
  23   3   3 0.55301 2.93731   2
  26  -4  -3 -3.6969 3.37956   2
 -26  -4   3 0.79497 3.09072   3
  26   4  -3 3.52248 3.13570   2
  26   4  -3 -2.0376 2.61192   2
 -26   4   3 3.62799 3.82158   3
 -26   4   3 -4.2617 3.51822   2
  24  -4  -3 3.83864 3.51562   2
 -24  -4   3 -1.8178 2.81283   3
  24  -4  -3 -0.8319 2.74452   3
 -24  -4   3 2.31783 2.60909   3
  24  -4  -3 0.71845 3.54482   2
 -24   4   3 -0.3054 3.56754   2
  24   4  -3 4.97083 2.81819   2
  24   4  -3 -0.1304 2.72460   2
 -24   4   3 -0.2898 3.40209   3
  22  -4  -3 9.74907 3.50648   2
  22  -4  -3 15.1858 4.20015   2
 -22  -4   3 17.4474 3.33017   3
 -22  -4   3 17.3066 3.48223   3
  22  -4  -3 19.6442 4.03510   3
  22   4  -3 17.6972 3.39326   2
 -22   4   3 18.0319 4.14068   3
 -22   4   3 18.9630 4.45112   2
 -22   4   3 12.0671 3.36492   3
  22   4  -3 16.1291 3.26468   2
 -20  -4   3 1.36981 2.14236   3
  20  -4  -3 4.80606 3.20257   2
  20  -4  -3 0.47622 3.11562   2
 -20  -4   3 0.72013 2.34036   3
  20  -4  -3 2.35534 2.87502   3
  20   4  -3 2.00829 2.16017   2
  20   4  -3 5.07969 2.64943   2
 -20   4   3 7.23064 3.34165   3
 -20   4   3 6.65088 2.82720   3
 -20   4   3 6.79177 3.46354   2
  18  -4  -3 24.5777 4.03660   2
  18  -4  -3 24.1655 3.86957   3
 -18  -4   3 23.9243 3.26818   3
 -18  -4   3 26.2378 3.30302   3
  18  -4  -3 25.7836 3.97354   2
  18   4  -3 22.3913 3.08088   2
 -18   4   3 22.5484 3.68301   3
  18   4  -3 21.3178 3.04519   2
 -18   4   3 26.5191 4.05922   3
 -18   4   3 24.8394 4.31019   2
 -16  -4   3 96.5258 6.37935   3
 -16  -4   3 89.8617 5.98480   2
  16  -4  -3 85.5681 7.07528   2
  16  -4  -3 91.2828 7.02045   3
  16  -4  -3 106.482 7.20806   2
 -16  -4   3 85.4644 6.18877   3
 -16   4   3 95.1797 7.32323   3
  16   4  -3 92.5236 6.23746   2
 -16   4   3 91.9354 6.98050   3
  16   4  -3 91.0886 6.09685   2
 -16   4   3 94.4607 6.88459   2
  14  -4  -3 4.32084 2.41202   3
 -14  -4   3 -0.0037 1.46402   2
 -14  -4   3 1.98203 1.54908   3
 -14  -4   3 4.30337 1.67090   3
  14  -4  -3 4.04919 2.05816   2
  14  -4  -3 3.81675 2.00328   2
 -14   4   3 3.62554 2.21668   3
 -14   4   3 9.31177 2.72205   3
  14   4  -3 1.22681 1.63750   2
  14   4  -3 0.59971 1.63191   2
 -14   4   3 1.00243 2.53839   2
 -12  -4   3 12.3896 1.78334   3
  12  -4  -3 11.0138 2.55934   2
  12  -4  -3 14.2779 2.76336   2
 -12  -4   3 8.68202 1.62591   3
 -12  -4   3 11.7415 1.68604   2
  12  -4  -3 8.93699 2.47684   3
 -12   4   3 8.47203 2.65972   2
  12   4  -3 11.6099 1.74162   2
 -12   4   3 12.0471 2.55972   3
 -12   4   3 11.1473 2.38748   3
  12   4  -3 9.03009 1.65651   2
 -10  -4   3 85.1585 4.94495   2
 -10  -4   3 80.6521 5.02414   3
 -10  -4   3 75.7318 4.96576   3
  10  -4  -3 100.200 6.11085   2
  10  -4  -3 100.369 6.19715   2
 -10   4   3 96.1811 5.95736   3
  10   4  -3 80.5873 4.96064   2
 -10   4   3 102.802 6.11168   3
  10   4  -3 76.7149 4.93077   2
   8  -4  -3 56.7821 4.32590   2
   8  -4  -3 65.0266 4.47680   2
  -8  -4   3 51.1744 3.20280   3
  -8  -4   3 55.4300 3.12637   2
   8  -4  -3 61.2399 4.46905   3
  -8  -4   3 50.0133 3.16544   3
  -8   4   3 54.9993 4.27760   3
  -8   4   3 54.1365 4.15630   3
   8   4  -3 50.9234 3.14410   2
   8   4  -3 59.9306 3.19507   2
   6  -4  -3 107.978 6.41689   3
   6  -4  -3 102.310 6.36019   2
   6  -4  -3 102.664 6.35943   2
  -6   4   3 100.964 6.18859   2
  -6   4   3 99.2639 6.26466   3
   4  -4  -3 463.476 23.4249   3
   4  -4  -3 450.915 23.3870   2
  -4   4   3 451.213 23.3346   3
  -4   4   3 435.832 23.3946   2
   2  -4  -3 21.0504 2.39935   3
  -2  -4   3 15.9772 1.47186   2
  -2  -4   3 18.8579 1.39921   3
  -2  -4   3 17.6613 1.38344   3
  -2  -4   3 18.4476 1.44763   2
   2  -4  -3 17.3132 2.02358   2
  -2   4   3 22.0126 2.23619   3
   2   4  -3 15.8692 1.45174   2
  -2   4   3 23.7059 2.40077   2
   0  -4   3 56.9759 3.55554   2
   0  -4   3 59.4598 3.53229   3
   0  -4   3 57.5111 3.49005   3
   0  -4   3 57.8030 3.48615   2
   0   4  -3 54.0147 3.51342   2
   0   4  -3 54.6190 3.13626   3
   0   4  -3 51.5190 3.46631   2
   0   4  -3 58.9551 3.17680   3
   2  -4   3 51.1757 3.71887   3
   2  -4   3 52.8472 3.80237   2
  -2  -4  -3 63.2384 3.84044   3
   2  -4   3 52.4880 3.77646   2
   2  -4   3 53.7497 3.82370   3
  -2   4  -3 59.8092 3.69273   2
  -2   4  -3 55.1104 3.56174   3
  -2   4  -3 52.0129 3.69675   2
  -2   4  -3 52.4622 3.55413   3
   2   4   3 62.5445 3.61721   3
   4  -4   3 186.940 10.3945   3
   4  -4   3 192.878 10.3933   2
   4  -4   3 187.782 10.4257   3
  -4  -4  -3 196.607 10.2637   3
  -4  -4  -3 196.989 10.2116   2
   4  -4   3 176.214 10.3169   2
   4   4   3 196.042 10.0615   3
  -4   4  -3 168.569 10.3257   2
   4   4   3 198.367 10.2737   2
  -4   4  -3 179.204 10.2468   3
  -6  -4  -3 445.737 22.5776   2
   6  -4   3 445.269 22.8441   2
   6  -4   3 420.027 22.7814   3
   6  -4   3 449.471 22.8911   3
   6  -4   3 421.085 22.7846   2
  -6   4  -3 444.162 22.8774   2
  -6   4  -3 407.117 22.6575   3
   6   4   3 430.122 22.5934   2
   6   4   3 433.135 22.3567   3
  -6   4  -3 422.785 22.6774   3
  -6   4  -3 452.970 22.8634   2
   8  -4   3 36.3986 3.61996   3
   8  -4   3 40.8213 3.78956   2
  -8  -4  -3 38.8558 3.39694   3
   8  -4   3 37.4284 3.77540   2
  -8  -4  -3 36.6596 3.18327   2
  -8  -4  -3 32.9083 3.35984   3
   8  -4   3 41.1508 3.91719   3
  -8   4  -3 40.9592 3.48946   2
  -8   4  -3 40.1087 3.68883   3
   8   4   3 36.7198 2.94841   3
  -8   4  -3 38.4343 3.73434   2
   8   4   3 36.3589 3.24499   2
   8   4   3 36.3932 3.45145   2
  -8   4  -3 35.0766 3.59770   3
  10  -4   3 7.23823 2.15456   3
  10  -4   3 7.74561 2.42308   2
  10  -4   3 6.22237 2.43733   2
 -10  -4  -3 11.2784 2.11781   3
 -10  -4  -3 13.1675 2.25660   2
  10  -4   3 5.63866 2.44858   3
 -10  -4  -3 11.8081 2.22530   3
 -10   4  -3 7.95777 2.28518   3
  10   4   3 13.6725 2.43029   2
 -10   4  -3 7.72580 2.43939   2
 -10   4  -3 6.27409 2.24659   3
  10   4   3 11.0487 1.65658   3
 -10   4  -3 2.98516 2.39171   2
  10   4   3 10.1082 2.26865   2
 -12  -4  -3 0.13737 1.85708   2
  12  -4   3 4.84991 2.60593   3
  12  -4   3 -1.1690 2.26099   2
  12  -4   3 2.71770 2.50566   2
 -12  -4  -3 0.57766 1.82245   3
 -12  -4  -3 2.75044 1.97630   3
  12  -4   3 2.84216 2.18804   3
 -12   4  -3 0.10038 2.18549   3
 -12   4  -3 0.83942 2.31606   2
  12   4   3 -0.3980 1.24664   3
  12   4   3 -0.2857 2.17256   2
  12   4   3 3.12111 1.98432   2
 -12   4  -3 2.16379 2.54462   2
 -12   4  -3 -1.8009 1.96377   3
  14  -4   3 16.1952 3.42006   3
  14  -4   3 19.9628 3.60660   2
  14  -4   3 15.9900 3.37621   2
 -14  -4  -3 16.4647 2.98776   3
 -14  -4  -3 9.49509 2.37658   2
 -14  -4  -3 11.4666 2.62403   3
  14  -4   3 11.9406 2.95232   3
 -14   4  -3 15.6304 3.34505   2
 -14   4  -3 13.2005 3.24918   3
 -14   4  -3 12.4238 3.27925   2
  14   4   3 13.7726 2.88746   2
 -14   4  -3 13.2629 2.99433   3
  14   4   3 11.7411 2.96359   2
  16  -4   3 7.47434 3.08273   2
  16  -4   3 6.50730 3.15938   3
 -16  -4  -3 12.4862 3.08357   3
  16  -4   3 3.82243 3.09759   2
 -16  -4  -3 9.46333 2.57109   3
 -16   4  -3 8.80950 3.21343   2
  16   4   3 13.6363 2.87967   2
 -16   4  -3 6.15254 3.05566   3
 -16   4  -3 13.3190 3.19661   3
 -16   4  -3 5.61151 3.30247   2
  16   4   3 12.3824 2.90437   2
 -18  -4  -3 4.39624 2.42797   3
  18  -4   3 1.58657 2.95686   3
  18  -4   3 6.40940 3.38839   2
 -18  -4  -3 3.09886 2.73897   3
 -18   4  -3 0.34245 2.91180   3
 -18   4  -3 3.49092 3.34412   3
  18   4   3 -0.1556 2.09186   2
 -18   4  -3 10.0325 3.62150   2
 -18   4  -3 5.04913 3.07961   2
  18   4   3 4.95797 3.13995   2
 -20  -4  -3 10.5188 3.34744   3
 -20  -4  -3 5.14090 2.65122   3
  20  -4   3 1.51166 3.45777   2
  20  -4   3 0.79345 3.14232   3
  20  -4   3 6.47964 3.34397   2
 -20   4  -3 6.13508 3.81941   2
 -20   4  -3 4.02847 3.40207   3
  20   4   3 8.58861 3.13492   2
  20   4   3 5.09172 3.14793   2
  22  -4   3 -0.1466 3.28023   3
  22  -4   3 2.69386 3.79477   2
 -22  -4  -3 0.97975 2.93675   3
 -22   4  -3 2.66512 3.64950   3
  22   4   3 5.46916 2.96246   2
 -22   4  -3 1.95183 3.91660   2
  22   4   3 5.59516 2.88418   2
  25  -5  -3 4.87485 4.41841   2
 -25  -5   3 -0.1674 2.77150   3
  25  -5  -3 -4.5508 3.21484   3
 -25   5   3 -5.0800 3.38952   3
  25   5  -3 2.23538 2.91557   2
  25   5  -3 0.20388 2.60477   2
 -25   5   3 3.96321 4.19124   2
 -23  -5   3 1.32957 2.46436   3
  23  -5  -3 2.73690 3.21341   2
  23  -5  -3 -2.4767 2.91125   3
 -23  -5   3 -0.2783 2.59190   3
  23  -5  -3 1.73866 3.48312   2
  23   5  -3 5.33085 2.69579   2
 -23   5   3 2.33018 3.50033   3
  23   5  -3 -0.1645 2.36100   2
 -23   5   3 5.71576 4.02354   2
 -21  -5   3 2.89352 2.32433   3
  21  -5  -3 4.18348 2.93161   2
  21  -5  -3 4.56288 3.58119   2
  21  -5  -3 4.96187 3.22168   3
 -21  -5   3 5.90253 2.67876   3
 -21   5   3 4.70181 3.57420   2
  21   5  -3 4.60343 2.46206   2
  21   5  -3 8.38816 2.56353   2
 -21   5   3 11.2402 3.73522   3
  19  -5  -3 9.85290 3.38769   2
  19  -5  -3 14.1352 3.51025   3
  19  -5  -3 7.80291 3.56934   2
 -19  -5   3 9.07637 2.41557   3
 -19  -5   3 7.73722 2.47150   3
  19   5  -3 7.77236 2.45728   2
 -19   5   3 9.58847 3.12529   2
 -19   5   3 5.69266 3.22619   3
  19   5  -3 7.56072 2.39356   2
 -19   5   3 7.87274 3.09455   3
  17  -5  -3 35.9921 4.68400   3
 -17  -5   3 48.9123 4.23749   3
  17  -5  -3 42.1917 4.95605   2
  17  -5  -3 39.4800 4.97421   2
 -17  -5   3 42.4004 4.25551   3
 -17   5   3 38.7532 4.98786   3
 -17   5   3 46.7057 5.53705   2
  17   5  -3 43.8103 4.05035   2
  17   5  -3 44.7819 4.06810   2
 -17   5   3 43.2051 5.50470   3
  15  -5  -3 75.4702 6.04933   2
 -15  -5   3 78.2036 5.43785   3
  15  -5  -3 78.1939 6.56759   3
 -15  -5   3 76.6058 5.44159   3
 -15  -5   3 80.0976 5.15630   2
  15  -5  -3 79.9644 6.57138   2
 -15   5   3 78.2645 6.69736   2
 -15   5   3 69.7200 6.31139   3
 -15   5   3 75.9823 6.57589   3
  15   5  -3 85.2233 5.30392   2
  15   5  -3 78.6549 5.25561   2
  13  -5  -3 35.8441 4.29170   2
  13  -5  -3 28.0978 3.82736   2
  13  -5  -3 33.8838 3.98600   3
 -13  -5   3 28.4464 2.59610   2
 -13  -5   3 25.3101 2.94233   3
 -13  -5   3 25.7078 2.86342   3
  13   5  -3 28.2246 2.86914   2
 -13   5   3 19.5769 3.56392   2
  13   5  -3 28.7085 2.75264   2
 -13   5   3 31.3215 3.73560   3
 -13   5   3 26.9019 3.78882   3
  11  -5  -3 338.526 18.2293   3
 -11  -5   3 330.515 17.0282   2
 -11  -5   3 329.514 17.2099   3
 -11  -5   3 319.251 17.1587   3
  11  -5  -3 328.947 18.1836   2
  11  -5  -3 326.669 17.9880   2
  11   5  -3 317.438 17.0199   2
 -11   5   3 356.636 18.3089   2
 -11   5   3 301.308 17.9376   3
 -11   5   3 343.759 18.1291   3
  11   5  -3 338.952 17.0594   2
   9  -5  -3 1.50702 1.88788   3
  -9  -5   3 0.99507 0.66746   2
   9  -5  -3 1.64076 1.95361   2
   9  -5  -3 1.30200 1.89216   2
  -9  -5   3 3.51926 0.93848   3
  -9  -5   3 1.31080 0.76906   3
  -9   5   3 2.15923 2.04169   2
  -9   5   3 -1.4439 1.66646   3
   9   5  -3 1.11914 0.75380   2
  -9   5   3 2.98056 1.81520   3
   9   5  -3 0.76917 0.74663   2
   7  -5  -3 564.309 29.3007   3
   7  -5  -3 533.881 29.2169   2
   7  -5  -3 559.098 29.2526   2
  -7  -5   3 548.095 28.2959   3
  -7   5   3 572.711 29.1947   3
  -7   5   3 565.710 29.3080   2
  -7   5   3 585.894 29.2326   3
  -5  -5   3 35.7930 2.07805   3
   5  -5  -3 39.7515 3.39264   2
   5  -5  -3 41.8657 3.60082   3
  -5  -5   3 44.1428 2.11802   3
  -5   5   3 36.7092 3.52653   2
  -5   5   3 39.7270 3.29755   3
  -3  -5   3 6.59204 0.77430   2
   3  -5  -3 10.2595 1.76543   2
  -3  -5   3 5.50022 0.74517   3
   3  -5  -3 5.75290 1.64499   3
  -3  -5   3 6.28920 0.79065   3
  -3  -5   3 6.09320 0.77592   2
  -3   5   3 7.72731 1.77566   2
  -3   5   3 6.53948 1.46425   3
   3   5  -3 6.86899 0.81198   2
  -1  -5   3 193.144 10.8621   3
  -1  -5   3 197.676 10.8727   3
   1  -5  -3 232.117 11.3061   2
  -1  -5   3 185.107 10.8239   2
   1  -5  -3 226.900 11.3643   3
  -1  -5   3 192.402 10.8477   2
  -1   5   3 233.700 11.3837   2
  -1   5   3 226.258 11.1622   3
   1   5  -3 190.763 10.8442   2
   1  -5   3 25.7638 2.38643   2
   1  -5   3 20.9731 2.39145   3
   1  -5   3 23.9846 2.33992   3
   1  -5   3 24.5775 2.17964   2
  -1   5  -3 25.9577 1.92540   3
  -1   5  -3 24.4045 2.40487   2
  -1   5  -3 26.3140 1.98194   3
   3  -5   3 195.595 10.8213   3
   3  -5   3 191.454 10.7267   2
  -3  -5  -3 220.246 10.7868   3
   3  -5   3 182.458 10.7161   3
  -3  -5  -3 184.718 10.6332   2
   3  -5   3 194.220 10.7299   2
   3   5   3 195.594 10.4122   3
   3   5   3 218.813 10.7511   2
  -3   5  -3 198.899 10.7256   2
  -3   5  -3 198.209 10.5809   3
  -3   5  -3 191.062 10.5537   3
  -3   5  -3 188.041 10.7351   2
  -5  -5  -3 104.529 5.97905   3
   5  -5   3 97.3992 6.14426   2
   5  -5   3 92.8093 6.16089   3
   5  -5   3 93.1678 6.13715   2
   5  -5   3 86.7223 6.16967   3
  -5  -5  -3 110.756 5.96829   2
  -5   5  -3 86.6562 6.95261   2
   5   5   3 104.820 6.05159   2
  -5   5  -3 88.2481 6.28247   3
  -5   5  -3 104.183 6.26854   2
  -5   5  -3 98.9428 6.00921   3
   5   5   3 103.221 5.59174   3
   7  -5   3 2.34748 1.80334   2
   7  -5   3 3.63796 1.89397   2
  -7  -5  -3 3.11395 1.46448   3
  -7  -5  -3 2.47976 1.35622   2
   7  -5   3 1.86457 1.67144   3
   7  -5   3 7.47429 2.15260   3
  -7   5  -3 3.92819 1.73590   3
   7   5   3 3.86119 1.52789   2
  -7   5  -3 5.02236 2.15683   2
   7   5   3 1.91759 1.03166   3
  -7   5  -3 3.71717 2.02864   2
   7   5   3 2.79430 1.67035   2
   9  -5   3 9.79126 2.63485   3
   9  -5   3 12.5515 2.70798   2
   9  -5   3 12.8228 2.41097   2
  -9  -5  -3 14.1240 2.26963   3
  -9  -5  -3 19.0104 2.40733   2
   9  -5   3 14.3060 2.58187   3
  -9  -5  -3 15.0999 2.30155   3
  -9   5  -3 11.8338 2.45527   3
  -9   5  -3 16.5452 2.80238   2
   9   5   3 19.7379 2.57076   2
   9   5   3 16.7368 2.05154   3
   9   5   3 16.0380 2.45470   2
  -9   5  -3 15.7497 2.58110   3
  -9   5  -3 13.7710 2.77353   2
  11  -5   3 49.6401 4.87170   3
  11  -5   3 50.0916 4.95900   2
 -11  -5  -3 51.7777 4.22499   2
  11  -5   3 46.4434 4.87226   2
 -11  -5  -3 51.7582 4.49722   3
 -11  -5  -3 49.2644 4.34360   3
  11   5   3 48.6355 4.48974   2
  11   5   3 50.2381 3.59300   3
 -11   5  -3 49.8105 4.74097   3
 -11   5  -3 45.7857 4.97904   2
 -11   5  -3 46.1388 4.76262   3
  11   5   3 46.2925 4.40532   2
 -11   5  -3 52.5814 5.03975   2
  13  -5   3 10.1930 2.56082   2
  13  -5   3 7.57528 3.14518   2
  13  -5   3 9.82169 3.21079   3
 -13  -5  -3 12.3181 2.34385   2
 -13  -5  -3 13.1690 2.50414   3
 -13  -5  -3 15.3891 2.80437   3
  13   5   3 9.78244 2.62870   2
 -13   5  -3 6.88581 3.00949   2
 -13   5  -3 10.5236 2.86765   3
 -13   5  -3 8.16538 2.73334   3
 -13   5  -3 8.11701 3.00278   2
  13   5   3 12.8092 2.60248   2
  15  -5   3 14.7961 3.01123   2
 -15  -5  -3 15.9371 2.93357   3
  15  -5   3 8.77252 3.39530   2
 -15  -5  -3 18.2439 3.11634   3
  15  -5   3 10.6913 3.48521   3
 -15   5  -3 17.6557 3.62283   3
 -15   5  -3 18.3699 3.77096   2
  15   5   3 16.6690 3.12051   2
  15   5   3 15.3296 3.10497   2
 -15   5  -3 19.1369 3.92332   2
 -15   5  -3 20.9849 3.54553   3
 -17  -5  -3 13.6465 2.91234   3
  17  -5   3 20.0254 4.07801   3
 -17  -5  -3 16.1922 3.27923   3
  17  -5   3 16.5763 3.77965   2
  17  -5   3 18.9586 3.76877   2
 -17   5  -3 7.65077 3.75623   2
 -17   5  -3 8.14053 3.49899   2
  17   5   3 15.2503 3.36290   2
 -17   5  -3 14.6234 3.53926   3
  17   5   3 10.7061 2.98667   2
 -19  -5  -3 -3.3502 2.52160   3
  19  -5   3 2.67480 3.42922   2
  19  -5   3 1.46895 3.24845   3
  19  -5   3 3.52673 3.07391   2
 -19  -5  -3 0.54789 2.28475   3
  19   5   3 0.69381 2.56605   2
 -19   5  -3 3.16308 2.94652   2
  19   5   3 -0.4604 2.53986   2
 -19   5  -3 -0.1770 2.92461   3
 -19   5  -3 2.84025 3.53879   2
  21  -5   3 11.5371 3.90012   3
 -21  -5  -3 0.32295 2.67772   3
 -21  -5  -3 10.6993 3.58486   3
  21  -5   3 7.70210 3.91941   2
  21   5   3 6.83651 2.87711   2
  21   5   3 4.23186 3.28416   2
 -21   5  -3 11.8096 4.26559   2
 -21   5  -3 2.94037 3.40874   3
  23  -5   3 2.43561 3.97844   2
  23  -5   3 -0.3027 3.74984   3
 -23  -5  -3 6.01429 3.38340   3
 -23   5  -3 4.76100 3.86444   3
  23   5   3 0.42671 3.15645   2
 -23   5  -3 -2.9726 4.06254   2
 -24  -6   3 12.8718 3.42079   3
  24  -6  -3 1.71077 3.76534   3
  24  -6  -3 14.4152 4.42917   2
  24   6  -3 4.39735 2.75424   2
 -24   6   3 2.47481 4.33671   2
  24   6  -3 9.37819 3.01036   2
 -24   6   3 11.1166 4.15493   3
 -22  -6   3 0.57703 2.34657   3
  22  -6  -3 1.72741 3.22208   3
  22  -6  -3 0.82689 3.56016   2
  22  -6  -3 0.71764 3.05314   2
 -22  -6   3 -1.8292 1.97252   3
  22   6  -3 0.24976 2.10942   2
  22   6  -3 3.01991 2.30872   2
 -22   6   3 0.83188 3.22202   3
 -22   6   3 1.83446 3.68460   2
 -20  -6   3 20.7918 3.30837   3
  20  -6  -3 23.5160 3.71984   2
  20  -6  -3 25.5514 4.84807   2
 -20  -6   3 26.0561 3.47025   3
  20  -6  -3 24.7230 4.43808   3
  20   6  -3 23.9019 3.15700   2
 -20   6   3 21.6205 4.58282   2
 -20   6   3 30.9107 4.76474   3
  20   6  -3 22.1881 3.14080   2
 -18  -6   3 13.2568 2.54522   3
  18  -6  -3 16.7617 3.94422   2
  18  -6  -3 21.6134 3.85768   2
 -18  -6   3 18.0518 2.88282   3
  18  -6  -3 15.0882 3.80132   3
 -18   6   3 18.1278 3.54452   3
 -18   6   3 20.1316 4.22986   2
 -18   6   3 19.5909 3.97782   3
  18   6  -3 11.3523 2.41621   2
  18   6  -3 13.1152 2.41415   2
 -16  -6   3 19.4198 2.62053   3
  16  -6  -3 17.1939 3.70461   2
  16  -6  -3 11.0994 3.42614   3
 -16  -6   3 19.9911 2.66664   3
  16  -6  -3 15.1565 3.32618   2
  16   6  -3 14.7788 2.28016   2
 -16   6   3 17.7869 3.40586   3
 -16   6   3 17.5708 3.36036   2
  16   6  -3 18.1611 2.37100   2
 -16   6   3 13.3056 3.39517   3
  14  -6  -3 136.251 9.09957   3
 -14  -6   3 121.763 7.60606   3
  14  -6  -3 124.355 8.74835   2
 -14  -6   3 132.924 7.24068   2
 -14  -6   3 118.868 7.60253   3
  14  -6  -3 129.120 8.97694   2
  14   6  -3 127.274 7.34279   2
 -14   6   3 134.257 8.97486   3
 -14   6   3 131.876 8.65878   3
  14   6  -3 126.082 7.32443   2
 -14   6   3 131.809 9.03229   2
 -12  -6   3 43.9473 3.45510   3
 -12  -6   3 43.4943 3.45096   3
  12  -6  -3 49.4053 5.28142   3
 -12  -6   3 46.7224 3.06144   2
  12  -6  -3 47.8354 4.85615   2
  12  -6  -3 53.1044 5.06691   2
 -12   6   3 40.0780 5.03664   2
 -12   6   3 38.3882 4.61179   3
  12   6  -3 46.6983 3.16722   2
 -12   6   3 42.1947 4.82529   3
  12   6  -3 48.5255 3.17443   2
  10  -6  -3 58.3762 4.88383   2
  10  -6  -3 53.6819 5.03818   3
 -10  -6   3 51.3759 3.42144   3
  10  -6  -3 56.2713 4.85272   2
 -10  -6   3 48.6444 3.35730   3
 -10   6   3 51.5722 4.71346   3
  10   6  -3 48.3945 3.00209   2
  10   6  -3 53.1491 3.04184   2
 -10   6   3 61.2116 5.05218   2
 -10   6   3 58.4189 4.88085   3
   8  -6  -3 80.5833 5.98819   3
  -8  -6   3 83.8495 4.54819   3
   8  -6  -3 85.8353 5.93724   2
   8  -6  -3 88.4398 5.92964   2
  -8   6   3 78.7050 5.67835   3
  -8   6   3 77.2393 5.61743   3
  -8   6   3 81.8791 5.90768   2
   6  -6  -3 31.7979 3.39028   2
   6  -6  -3 41.1022 3.74208   3
  -6  -6   3 29.1850 2.02027   3
   6  -6  -3 38.5411 3.47848   2
  -6   6   3 39.2923 3.58714   2
  -6   6   3 34.8397 3.24813   3
  -4  -6   3 74.5661 3.93985   2
   4  -6  -3 74.3337 5.12944   3
  -4  -6   3 72.2371 3.91697   2
   4  -6  -3 70.0655 4.95548   2
  -4  -6   3 69.8366 4.09966   3
  -4   6   3 82.4083 5.18877   2
  -4   6   3 73.8937 4.87694   3
   4   6  -3 80.1141 3.97798   2
  -4   6   3 72.0739 4.85161   3
  -2  -6   3 3.77421 0.93224   2
  -2  -6   3 2.69921 0.92331   3
  -2  -6   3 2.19919 0.89426   3
   2  -6  -3 3.20132 1.46192   2
  -2  -6   3 1.49981 0.89258   2
   2  -6  -3 3.85223 1.57939   3
   2   6  -3 1.73440 0.93507   2
  -2   6   3 1.72057 1.50718   2
  -2   6   3 4.06986 1.35507   3
   0  -6  -3 400.188 20.4626   2
   0  -6  -3 402.082 20.5291   3
   0  -6   3 402.924 20.2927   3
   0  -6   3 375.152 20.1658   2
   0  -6   3 389.424 20.2088   2
   0  -6   3 384.149 20.2352   3
   0   6   3 392.283 20.2132   3
   0   6   3 388.475 20.4702   2
   0   6  -3 381.834 20.1900   2
  -2  -6  -3 33.2397 2.96644   3
   2  -6   3 29.6783 2.98908   3
   2  -6   3 33.0889 2.92216   2
   2  -6   3 31.3734 2.86229   2
   2  -6   3 29.5470 2.78287   3
  -2  -6  -3 35.6434 2.91553   2
   2   6   3 31.7370 2.98587   2
   2   6   3 33.4917 2.45604   3
  -2   6  -3 33.1808 2.45739   3
  -2   6  -3 31.1520 2.39974   3
  -2   6  -3 27.4237 2.91152   2
  -4  -6  -3 38.2637 2.94499   2
  -4  -6  -3 36.8003 3.03978   3
   4  -6   3 26.2944 3.05274   3
   4  -6   3 30.9211 3.01870   2
   4  -6   3 24.5314 3.24805   3
   4  -6   3 28.3236 2.94850   2
   4   6   3 37.3511 3.08653   2
  -4   6  -3 26.6148 2.75318   3
  -4   6  -3 27.0318 2.71329   3
  -4   6  -3 32.2855 2.94251   2
  -4   6  -3 24.9488 2.97453   2
   6  -6   3 67.5693 4.85978   2
   6  -6   3 53.3456 4.68901   2
  -6  -6  -3 70.3416 4.46604   2
  -6  -6  -3 71.7837 4.65843   3
   6  -6   3 62.1387 5.00130   3
   6  -6   3 55.8961 4.75276   3
   6   6   3 71.9288 4.63971   2
   6   6   3 72.3766 3.89135   3
  -6   6  -3 53.4742 5.28897   2
  -6   6  -3 62.2519 4.65945   3
  -6   6  -3 58.3005 4.83764   2
  -6   6  -3 64.9761 4.65814   3
  -8  -6  -3 26.3172 2.88266   2
   8  -6   3 28.2868 3.54305   3
   8  -6   3 28.2177 3.32411   2
  -8  -6  -3 29.6723 3.20176   3
   8  -6   3 19.6374 3.13057   3
   8  -6   3 25.7261 3.27291   2
  -8   6  -3 21.8254 3.10040   2
  -8   6  -3 26.1264 3.35012   2
   8   6   3 23.8595 2.08070   3
   8   6   3 26.4907 3.15519   2
  -8   6  -3 25.9278 3.28383   3
   8   6   3 23.3162 2.79409   2
  10  -6   3 152.286 10.0602   2
 -10  -6  -3 172.033 9.76699   3
  10  -6   3 146.892 10.0255   2
 -10  -6  -3 158.897 9.67863   3
  10  -6   3 177.281 10.5554   3
 -10  -6  -3 161.789 9.47484   2
  10  -6   3 161.270 10.1521   3
  10   6   3 179.497 9.73701   2
 -10   6  -3 161.341 9.92039   3
  10   6   3 167.355 9.64419   2
 -10   6  -3 158.770 10.2480   2
 -10   6  -3 154.690 10.0796   2
  10   6   3 164.181 8.72188   3
 -10   6  -3 160.883 10.0038   3
  12  -6   3 28.1846 3.96285   2
  12  -6   3 26.0063 4.00610   3
 -12  -6  -3 30.0040 3.34661   2
 -12  -6  -3 29.5668 3.43972   3
  12  -6   3 28.7913 3.93627   2
 -12  -6  -3 27.4311 3.32169   3
 -12   6  -3 23.5466 3.50968   3
 -12   6  -3 19.5881 3.38322   3
  12   6   3 25.3617 3.33117   2
 -12   6  -3 27.2832 4.05603   2
 -12   6  -3 25.6691 3.82282   2
  12   6   3 32.1105 3.76457   2
  14  -6   3 34.8784 4.68624   3
 -14  -6  -3 23.0029 3.37931   3
  14  -6   3 26.4914 4.16209   2
  14  -6   3 27.5411 4.06284   2
 -14  -6  -3 24.7131 3.36452   3
 -14   6  -3 25.1590 4.25224   2
 -14   6  -3 28.1332 3.99555   3
  14   6   3 26.4166 3.55070   2
 -14   6  -3 31.0331 5.53410   3
 -14   6  -3 29.5286 4.25034   2
  14   6   3 21.2115 3.33208   2
 -16  -6  -3 0.10028 2.39679   3
  16  -6   3 0.83415 2.52431   2
  16  -6   3 -0.4038 2.88915   2
 -16  -6  -3 -0.8308 2.13455   3
  16  -6   3 3.34977 3.25257   3
  16   6   3 2.27762 2.43030   2
 -16   6  -3 3.24277 3.33768   2
 -16   6  -3 2.01881 2.74839   3
 -16   6  -3 3.79594 3.27971   2
  16   6   3 1.19264 2.49109   2
 -18  -6  -3 3.05029 2.31485   3
 -18  -6  -3 -1.2419 2.52856   3
  18  -6   3 -0.6439 3.08719   2
  18  -6   3 -0.4641 3.18936   3
 -18   6  -3 2.03368 3.46882   2
 -18   6  -3 2.92171 3.00671   2
 -18   6  -3 3.69508 3.01689   3
  18   6   3 -1.6273 2.52319   2
  18   6   3 -1.3956 2.23247   2
 -20  -6  -3 6.40031 3.12314   3
  20  -6   3 1.06014 3.49908   3
 -20  -6  -3 0.44061 2.43467   3
  20  -6   3 3.60512 3.85127   2
  20   6   3 2.39565 2.81345   2
 -20   6  -3 4.58437 3.91801   2
  20   6   3 3.68177 2.98485   2
 -20   6  -3 4.86456 3.45414   3
  22  -6   3 0.68023 3.82698   2
 -22  -6  -3 -1.5915 3.06807   3
  22  -6   3 -1.5936 3.58944   3
  22   6   3 0.44803 3.00579   2
 -22   6  -3 -3.2718 3.73989   2
  22   6   3 0.60525 3.07201   2
 -22   6  -3 -2.2855 3.37212   3
  23  -7  -3 22.8023 5.00784   2
 -23  -7   3 12.7013 3.38230   3
  23  -7  -3 15.4121 4.58746   3
 -23  -7   3 18.9626 3.48810   3
  23   7  -3 19.5787 3.05213   2
 -23   7   3 19.4602 4.67895   3
 -23   7   3 14.0863 4.71868   2
  23   7  -3 16.3827 2.95758   2
 -21  -7   3 0.59455 1.96852   3
  21  -7  -3 -4.1573 3.25408   2
 -21  -7   3 -0.5669 2.17522   3
  21  -7  -3 -1.5568 3.05870   3
 -21   7   3 1.37312 3.82836   2
  21   7  -3 0.65875 1.96954   2
  21   7  -3 -2.0308 1.97140   2
 -21   7   3 -4.5080 2.80579   3
 -19  -7   3 6.49324 2.43450   3
  19  -7  -3 5.80971 3.55496   3
 -19  -7   3 5.66273 2.33543   3
  19  -7  -3 6.81913 3.29855   2
  19  -7  -3 3.00282 3.44000   2
  19   7  -3 7.44667 2.17035   2
 -19   7   3 3.68350 3.92077   2
  19   7  -3 5.93165 2.03769   2
 -19   7   3 2.32956 3.29989   3
  17  -7  -3 30.9715 4.69969   2
  17  -7  -3 33.6911 4.90239   3
  17  -7  -3 24.8500 4.27396   2
 -17  -7   3 34.5598 3.90182   3
 -17  -7   3 28.1435 3.30489   3
  17   7  -3 24.4606 3.19188   2
 -17   7   3 31.3537 5.08987   2
 -17   7   3 31.1917 4.75657   3
  17   7  -3 34.9929 3.37916   2
 -15  -7   3 27.8395 3.24198   3
  15  -7  -3 30.1871 4.27468   2
  15  -7  -3 22.9806 4.19927   3
 -15  -7   3 28.0292 3.15659   3
  15  -7  -3 29.7112 4.20827   2
  15   7  -3 27.1645 2.65401   2
 -15   7   3 25.8217 4.05531   3
  15   7  -3 26.1307 2.60230   2
 -15   7   3 21.0587 3.55129   3
 -15   7   3 21.6764 4.21743   2
  13  -7  -3 -1.1872 2.34505   2
  13  -7  -3 1.00604 2.63572   3
 -13  -7   3 1.29088 1.34139   3
 -13  -7   3 -0.4042 1.26046   3
  13  -7  -3 0.87558 2.66910   2
 -13   7   3 -2.2530 2.26392   3
  13   7  -3 1.48642 1.03003   2
  13   7  -3 0.47901 0.95904   2
 -13   7   3 1.21705 2.26850   3
 -13   7   3 -0.0397 2.59043   2
  11  -7  -3 72.9740 5.57330   2
 -11  -7   3 74.9725 4.64067   3
  11  -7  -3 69.4732 6.03862   2
  11  -7  -3 76.5180 6.41543   3
 -11  -7   3 73.7706 4.57978   3
 -11   7   3 66.7329 5.75008   3
 -11   7   3 80.2073 6.03538   3
 -11   7   3 76.7948 6.28982   2
   9  -7  -3 31.5822 4.13116   2
   9  -7  -3 40.4296 4.42610   3
   9  -7  -3 32.2274 4.10247   2
  -9  -7   3 37.3344 2.58550   3
  -9   7   3 33.8185 4.22469   2
  -9   7   3 41.4876 4.24978   3
  -9   7   3 37.9189 3.99990   3
   7  -7  -3 30.5307 3.50112   2
   7  -7  -3 34.6480 3.63273   2
   7  -7  -3 31.9806 3.91692   3
  -7  -7   3 24.3497 2.04836   3
  -7   7   3 32.0748 3.38872   3
  -7   7   3 31.1636 3.80046   2
   5  -7  -3 272.744 15.0911   2
   5  -7  -3 302.848 15.3378   3
   5  -7  -3 286.353 15.1229   2
  -5  -7   3 251.528 14.1719   3
   5   7  -3 255.113 13.8679   2
  -5   7   3 283.209 14.9227   3
  -5   7   3 280.890 14.8953   3
  -5   7   3 278.029 15.2452   2
   3  -7  -3 120.004 7.43807   2
  -3  -7   3 119.525 6.50789   2
  -3  -7   3 129.019 6.53071   2
  -3  -7   3 115.310 6.67885   3
   3  -7  -3 120.900 7.47626   3
  -3   7   3 113.356 7.37263   2
  -3   7   3 124.638 7.17339   3
  -3   7   3 120.572 7.10216   3
   3   7  -3 123.244 6.54367   2
  -1  -7   3 3.23548 1.15261   2
  -1  -7   3 3.46666 1.20128   2
   1  -7  -3 0.46850 1.53136   2
  -1  -7   3 1.35207 1.13477   3
   1  -7  -3 1.33848 1.52387   3
  -1   7   3 2.59821 1.15501   3
  -1   7   3 1.82428 1.75826   2
  -1   7   3 0.55995 1.17535   3
   1   7  -3 3.79592 1.24267   2
  -1  -7  -3 73.3933 4.94729   3
   1  -7   3 70.0640 4.77329   3
   1  -7   3 63.6613 4.51273   2
   1  -7   3 68.1823 4.60868   2
  -1  -7  -3 72.1491 4.77490   2
  -1   7  -3 65.8640 3.80073   3
  -1   7  -3 72.5392 4.64955   2
   1   7   3 79.2742 5.01876   2
   1   7   3 75.7988 4.31295   3
  -1   7  -3 70.4334 3.84752   3
   3  -7   3 10.0789 1.97729   3
  -3  -7  -3 9.07803 1.83357   3
  -3  -7  -3 8.69693 1.80204   2
   3  -7   3 12.4685 2.06993   2
   3  -7   3 11.6716 2.19145   3
   3  -7   3 9.90348 2.02379   2
  -3   7  -3 12.0898 1.58883   3
  -3   7  -3 10.1385 1.97109   2
   3   7   3 5.71570 1.84606   2
  -3   7  -3 10.2439 1.49003   3
   5  -7   3 9.95005 2.17549   2
   5  -7   3 11.6883 2.43959   2
  -5  -7  -3 17.9002 2.32469   3
   5  -7   3 10.5332 2.42144   3
   5  -7   3 10.1273 2.20666   3
  -5  -7  -3 14.4540 2.06495   2
  -5   7  -3 11.8720 1.99492   3
   5   7   3 14.2518 1.24360   3
  -5   7  -3 12.3186 2.57678   2
   5   7   3 16.1730 2.29430   2
  -5   7  -3 9.70697 1.81527   3
  -7  -7  -3 3.01658 1.56259   2
  -7  -7  -3 4.45344 1.75348   3
   7  -7   3 1.38807 2.17433   3
   7  -7   3 -2.5657 1.74388   2
   7  -7   3 1.73947 1.95820   2
  -7   7  -3 1.25818 2.16647   2
  -7   7  -3 2.15277 1.77455   3
  -7   7  -3 2.20765 1.80281   3
   7   7   3 5.24530 1.89088   2
   9  -7   3 54.0596 4.93898   2
  -9  -7  -3 50.3366 4.45273   3
   9  -7   3 56.5690 5.43258   3
  -9  -7  -3 49.5916 4.07221   2
   9  -7   3 49.2364 4.85670   2
   9   7   3 49.2351 4.45808   2
  -9   7  -3 60.0980 5.24066   2
  -9   7  -3 49.4128 4.61748   3
   9   7   3 51.3469 4.34434   2
  11  -7   3 5.53265 2.66358   2
  11  -7   3 13.7544 3.23881   3
 -11  -7  -3 9.56957 2.38614   3
 -11  -7  -3 10.1991 2.42173   3
  11  -7   3 11.9836 3.06265   2
 -11   7  -3 9.38384 2.46807   3
 -11   7  -3 6.64946 2.42445   3
  11   7   3 12.0194 2.56912   2
 -11   7  -3 11.2252 3.14532   2
  11   7   3 11.4392 2.52904   2
  13  -7   3 -2.0968 2.52947   2
  13  -7   3 -0.1731 2.77841   3
 -13  -7  -3 1.43432 2.02328   3
 -13  -7  -3 -1.6663 1.75459   3
  13  -7   3 0.85532 2.44537   2
  13   7   3 -1.8961 1.88788   2
 -13   7  -3 -0.0579 2.76160   2
  13   7   3 -1.8108 2.00899   2
 -13   7  -3 -1.7793 2.26015   3
 -15  -7  -3 41.8765 4.88815   3
 -15  -7  -3 32.9669 4.33351   3
  15  -7   3 36.9749 5.00458   2
  15  -7   3 37.2407 5.16624   3
 -15   7  -3 42.5581 5.32319   3
  15   7   3 40.3684 4.61516   2
  15   7   3 42.6784 4.60640   2
 -17  -7  -3 0.99298 2.53839   3
  17  -7   3 0.91294 3.26962   3
 -17  -7  -3 1.25694 2.18862   3
  17  -7   3 6.27058 3.42523   2
 -17   7  -3 0.86080 3.49195   2
 -17   7  -3 0.98983 2.78256   3
  17   7   3 0.23515 2.20213   2
  17   7   3 -2.5719 2.36541   2
  19  -7   3 3.68141 3.82960   3
  19  -7   3 2.87639 3.56416   2
 -19  -7  -3 0.38407 2.64809   3
 -19  -7  -3 -1.7461 2.03409   3
  19   7   3 -3.7454 2.72521   2
 -19   7  -3 -3.4733 2.92365   3
  19   7   3 0.12840 2.48230   2
 -19   7  -3 -0.3132 3.73633   2
  21  -7   3 3.76136 4.09560   2
 -21  -7  -3 5.13711 3.33021   3
  21  -7   3 5.48217 4.25945   3
  21   7   3 -3.2098 2.90481   2
  21   7   3 4.13737 3.38696   2
 -21   7  -3 -0.2077 3.49385   3
 -21   7  -3 0.74727 4.30932   2
  22  -8  -3 21.2802 4.85942   3
 -22  -8   3 15.5592 3.26587   3
 -22  -8   3 11.6037 2.88188   3
  22  -8  -3 26.8915 5.19388   2
  22   8  -3 14.5612 2.38477   2
 -22   8   3 24.9773 5.43433   2
  22   8  -3 18.5997 2.55055   2
 -22   8   3 20.3466 4.71933   3
 -20  -8   3 2.51841 2.17216   3
  20  -8  -3 4.14243 3.75269   3
 -20  -8   3 3.66620 2.17523   3
  20  -8  -3 5.04073 3.80383   2
 -20   8   3 10.2797 4.30310   2
 -20   8   3 2.96051 3.26952   3
  20   8  -3 3.53287 1.70599   2
  20   8  -3 1.90901 1.64397   2
  18  -8  -3 47.4643 6.02104   2
  18  -8  -3 56.2252 6.30632   3
 -18  -8   3 52.4655 4.69631   3
 -18  -8   3 47.0498 4.72254   3
 -18   8   3 50.2586 6.38254   2
 -18   8   3 50.2099 5.85569   3
  18   8  -3 51.8048 3.65672   2
  18   8  -3 47.4937 3.59166   2
  16  -8  -3 8.13763 3.59886   3
  16  -8  -3 5.84046 3.40438   2
  16  -8  -3 3.90217 3.41414   2
 -16  -8   3 11.5295 2.25296   3
 -16  -8   3 10.3365 2.20317   3
 -16   8   3 3.51154 3.65343   2
 -16   8   3 9.42439 3.35618   3
  16   8  -3 12.3647 1.39554   2
  16   8  -3 8.65703 1.28681   2
 -14  -8   3 3.02032 1.50129   3
  14  -8  -3 0.85335 2.75821   3
 -14  -8   3 -0.8535 1.37518   3
  14  -8  -3 0.84481 2.64733   2
  14  -8  -3 2.56154 2.42294   2
 -14   8   3 -1.8940 2.76506   2
 -14   8   3 2.11063 2.53541   3
  12  -8  -3 3.89884 2.63603   2
  12  -8  -3 3.24949 2.83834   3
 -12  -8   3 6.33019 1.50276   3
  12  -8  -3 5.08174 2.73068   2
 -12  -8   3 7.19534 1.43958   3
 -12   8   3 4.67522 2.23912   3
 -12   8   3 7.02884 2.98462   2
 -12   8   3 3.84823 2.47390   3
  10  -8  -3 8.11524 2.87118   3
  10  -8  -3 4.90936 2.55889   2
  10  -8  -3 4.94635 2.43289   2
 -10  -8   3 3.49737 1.15167   3
 -10   8   3 5.52502 1.85517   3
 -10   8   3 1.53975 2.56035   2
 -10   8   3 2.14462 2.07291   3
   8  -8  -3 7.11083 2.39492   2
   8  -8  -3 7.54431 2.70375   3
  -8  -8   3 7.49429 1.24433   3
   8  -8  -3 8.37751 2.57158   2
  -8   8   3 7.17988 2.18478   3
  -8   8   3 5.35105 2.49752   2
  -8   8   3 7.46073 3.22638   3
  -6  -8   3 75.9009 4.53171   3
   6  -8  -3 72.3287 5.59647   2
   6  -8  -3 77.5198 5.93905   3
   6  -8  -3 78.2125 5.65801   2
  -6   8   3 74.7370 5.40188   3
  -6   8   3 79.9516 5.52372   3
  -6   8   3 72.1617 6.07125   2
  -4  -8   3 45.2864 2.68471   2
   4  -8  -3 38.1770 4.29728   3
  -4  -8   3 45.6771 3.14768   3
  -4  -8   3 41.7399 2.62459   2
   4  -8  -3 37.0233 3.90626   2
   4  -8  -3 39.9961 4.13682   2
  -4   8   3 38.8173 4.08129   2
   4   8  -3 45.9840 2.75711   2
  -4   8   3 40.9236 3.62144   3
  -4   8   3 44.8017 3.73712   3
  -2  -8   3 89.2757 5.07603   2
  -2  -8   3 87.9929 5.36393   3
   2  -8  -3 80.8061 5.63617   2
  -2  -8   3 83.3818 5.04534   2
   2  -8  -3 88.7992 6.11520   3
  -2   8   3 86.8403 6.12056   2
  -2   8   3 83.8594 5.31224   3
  -2   8   3 85.5406 5.40617   3
   2   8  -3 87.7833 5.12946   2
   0  -8  -3 0.75512 1.61263   2
   0  -8   3 0.60613 1.34798   2
   0  -8   3 0.99021 1.42710   3
   0  -8   3 2.27795 1.37199   2
   0  -8  -3 0.79346 1.66120   3
   0   8   3 1.59501 1.12556   3
   0   8  -3 0.95320 1.46435   2
   0   8   3 1.35001 1.83660   2
   0   8   3 2.36928 1.04824   3
   2  -8   3 -0.9563 1.60222   3
  -2  -8  -3 4.38929 1.77039   3
   2  -8   3 1.74092 1.58261   2
  -2  -8  -3 0.46116 1.42077   2
   2  -8   3 -1.2729 1.47096   2
  -2   8  -3 1.01027 0.81871   3
   2   8   3 0.90494 0.75711   3
   2   8   3 -0.0977 1.72582   2
  -2   8  -3 1.99775 1.69295   2
  -2   8  -3 0.63272 0.68069   3
   2   8   3 1.00769 0.83916   3
   4  -8   3 15.8388 2.56838   2
  -4  -8  -3 12.7189 2.08226   2
  -4  -8  -3 13.0821 2.31608   3
   4  -8   3 16.1457 2.75812   3
   4  -8   3 20.2906 2.68104   2
  -4   8  -3 16.2416 2.56704   2
  -4   8  -3 19.7317 2.39689   3
   4   8   3 13.5274 2.35079   2
  -4   8  -3 17.1045 1.94208   3
  -6  -8  -3 9.84495 1.91434   2
  -6  -8  -3 9.11510 2.12609   3
   6  -8   3 11.8321 2.65692   3
   6  -8   3 10.8250 2.58112   2
   6  -8   3 6.89426 2.27007   2
  -6   8  -3 7.54411 1.92866   3
  -6   8  -3 8.85275 2.74302   2
  -6   8  -3 6.44228 1.84847   3
   6   8   3 9.86243 2.13302   2
   8  -8   3 72.2173 5.83217   2
   8  -8   3 65.0107 5.76499   2
  -8  -8  -3 81.1247 5.61573   3
   8  -8   3 71.5816 6.38408   3
  -8  -8  -3 80.1607 5.25823   2
   8   8   3 82.9040 5.54937   2
   8   8   3 85.0334 5.53089   2
  -8   8  -3 67.8246 5.48512   3
  -8   8  -3 66.6155 5.43274   3
  -8   8  -3 75.6124 6.08862   2
  10  -8   3 -0.6799 2.25326   2
 -10  -8  -3 3.17411 1.90547   3
  10  -8   3 -0.4427 2.48294   3
  10  -8   3 -0.1490 2.11102   2
 -10  -8  -3 -0.4324 1.70645   3
 -10   8  -3 -0.6443 2.41937   2
 -10   8  -3 2.22433 2.12823   3
  10   8   3 -0.2252 1.85150   2
  10   8   3 2.15071 1.97662   2
  12  -8   3 27.0004 3.98333   2
 -12  -8  -3 19.6938 3.05991   3
  12  -8   3 27.4808 4.28849   3
 -12  -8  -3 21.7926 3.04816   3
  12   8   3 21.4743 3.04747   2
 -12   8  -3 22.3067 4.38914   2
  12   8   3 23.1092 3.16161   2
  14  -8   3 5.83469 3.34255   3
 -14  -8  -3 7.68104 2.59005   3
 -14  -8  -3 7.72442 2.56763   3
  14  -8   3 8.27323 3.22240   2
 -14   8  -3 8.96803 3.58426   2
  14   8   3 8.86900 2.56197   2
 -14   8  -3 6.75685 2.69323   3
  14   8   3 6.03959 2.45734   2
  16  -8   3 -2.3347 2.89744   2
 -16  -8  -3 -2.4432 2.36283   3
  16  -8   3 -0.6293 3.28647   3
 -16  -8  -3 0.06815 2.16707   3
 -16   8  -3 1.50426 3.58713   2
  16   8   3 1.16963 2.41979   2
  16   8   3 0.41731 2.23075   2
 -16   8  -3 -2.7764 2.37560   3
  18  -8   3 -0.5087 3.34277   2
 -18  -8  -3 -0.9452 2.25335   3
  18  -8   3 0.79053 3.67905   3
 -18  -8  -3 1.27345 2.65421   3
 -18   8  -3 -1.8214 2.91187   3
 -18   8  -3 -3.9980 3.60535   2
  18   8   3 1.17333 2.74292   2
  18   8   3 0.95481 2.47778   2
 -20  -8  -3 21.5152 4.13819   3
  20  -8   3 24.6773 5.41457   2
  20  -8   3 19.4684 5.10129   3
 -20   8  -3 16.7767 5.01866   3
  20   8   3 18.7468 3.75094   2
 -20   8  -3 20.7426 5.30797   2
  20   8   3 14.6394 3.56152   2
 -21  -9   3 78.6560 6.88908   3
  21  -9  -3 109.455 9.71870   3
 -21  -9   3 84.0368 6.79169   3
  21  -9  -3 96.3172 9.14084   2
 -21   9   3 90.3673 9.30028   2
 -21   9   3 93.4112 8.70308   3
  19  -9  -3 23.4876 4.99392   3
 -19  -9   3 26.4710 3.33194   3
 -19  -9   3 28.7427 3.48256   3
  19  -9  -3 26.8263 5.15892   2
 -19   9   3 25.1067 5.17686   2
 -19   9   3 29.7673 4.80360   3
  17  -9  -3 16.1896 4.18394   3
 -17  -9   3 14.7288 2.46280   3
 -17  -9   3 13.7564 2.51151   3
 -17   9   3 12.9118 4.15327   2
 -17   9   3 9.31463 3.48379   3
 -15  -9   3 16.3204 2.29943   3
  15  -9  -3 12.6865 3.96178   3
 -15  -9   3 20.0501 2.48371   3
  15  -9  -3 19.7395 3.95730   2
 -15   9   3 15.1125 3.40695   3
 -15   9   3 18.9231 4.21926   2
 -13  -9   3 0.20474 1.32724   3
  13  -9  -3 1.33697 2.61111   2
  13  -9  -3 2.00798 3.02753   3
 -13  -9   3 0.11370 1.30118   3
 -13   9   3 0.84566 2.15331   3
 -13   9   3 1.70787 3.11830   2
  11  -9  -3 2.00426 2.71084   2
  11  -9  -3 6.55593 3.03567   3
  11  -9  -3 3.31910 2.95811   2
 -11  -9   3 3.20224 1.28636   3
 -11   9   3 2.78014 2.91482   2
   9  -9  -3 69.7500 5.97337   2
  -9  -9   3 66.5432 4.43009   3
   9  -9  -3 74.4653 5.81596   2
   9  -9  -3 75.3119 6.47011   3
  -9   9   3 69.9003 6.07347   2
  -9   9   3 74.9698 5.73122   3
   7  -9  -3 30.2015 3.83541   2
  -7  -9   3 31.6957 2.73926   3
   7  -9  -3 32.3286 4.10445   2
   7  -9  -3 40.6205 4.46986   3
  -7   9   3 32.9167 3.96699   2
  -7   9   3 34.5048 3.68904   3
  -7   9   3 33.4376 3.81445   3
   5  -9  -3 3.01108 2.26911   3
   5  -9  -3 2.26307 2.23776   2
   5  -9  -3 6.50821 2.11450   2
  -5  -9   3 3.86773 1.30151   3
  -5   9   3 0.96169 2.43243   2
  -5   9   3 3.90870 1.76872   3
   5   9  -3 3.84936 0.67372   2
  -5   9   3 3.87034 1.61612   3
   3  -9  -3 74.6686 5.62714   3
  -3  -9   3 69.8016 4.16866   2
  -3  -9   3 68.1950 4.17947   2
   3  -9  -3 67.6559 5.08577   2
   3  -9  -3 60.8157 5.29831   2
  -3  -9   3 68.9582 4.66533   3
  -3   9   3 68.1195 4.62477   3
   3   9  -3 67.0779 4.25109   2
  -3   9   3 70.6436 5.59776   2
  -3   9   3 75.5573 4.83826   3
  -1  -9   3 2.91687 1.39809   2
   1  -9  -3 1.68423 1.61135   2
   1  -9  -3 1.23096 2.08783   3
  -1  -9   3 3.76102 1.67153   3
  -1  -9   3 4.34309 1.46448   2
   1   9  -3 1.79703 1.49414   2
  -1   9   3 5.27041 2.31119   2
  -1   9   3 3.26846 1.18029   3
  -1   9   3 2.49455 1.24787   3
   1  -9   3 16.0326 2.25919   2
  -1  -9  -3 16.9919 2.41768   2
   1  -9   3 16.4906 2.26537   2
  -1  -9  -3 16.3806 2.63210   3
   1  -9   3 18.6679 2.54475   3
  -1   9  -3 17.4768 2.47512   2
   1   9   3 16.4548 1.55257   3
   1   9   3 13.2819 2.50208   2
   1   9   3 13.9744 1.37081   3
   3  -9   3 5.37956 2.01912   2
   3  -9   3 2.19173 2.01076   3
  -3  -9  -3 6.24663 1.79690   2
  -3  -9  -3 8.52152 2.20720   3
   3  -9   3 5.76446 1.97713   2
  -3   9  -3 5.53308 0.99937   3
  -3   9  -3 6.31249 1.11708   3
   3   9   3 7.62867 2.15356   2
  -3   9  -3 3.02046 2.06482   2
   5  -9   3 27.2786 3.56419   3
  -5  -9  -3 26.1166 3.09835   3
  -5  -9  -3 23.9573 2.95452   2
   5  -9   3 23.5320 3.10957   2
   5  -9   3 30.3197 3.71087   2
  -5   9  -3 22.8486 3.39837   2
   5   9   3 27.2017 3.26366   2
  -5   9  -3 28.9163 2.91138   3
  -5   9  -3 23.7058 2.67069   3
  -7  -9  -3 1.47275 1.88437   3
   7  -9   3 -0.9464 2.19576   2
   7  -9   3 1.63663 2.52659   3
  -7   9  -3 1.52886 1.72713   3
   7   9   3 3.02462 1.88046   2
  -7   9  -3 -2.8741 2.39436   2
   9  -9   3 8.82755 2.65718   2
   9  -9   3 5.61600 2.91934   3
  -9  -9  -3 5.47014 2.19112   3
   9   9   3 7.87441 2.20245   2
  -9   9  -3 4.25430 2.03429   3
   9   9   3 4.52033 2.08117   2
  -9   9  -3 3.16639 2.70032   2
 -11  -9  -3 4.48530 2.22904   3
  11  -9   3 4.83215 3.07322   2
 -11  -9  -3 -2.0802 1.76277   3
  11  -9   3 3.85204 2.97952   3
 -11   9  -3 2.18945 2.92740   2
  11   9   3 1.57535 2.07453   2
  11   9   3 2.51075 2.07665   2
 -11   9  -3 -1.8698 1.93834   3
 -13  -9  -3 23.6535 3.31324   3
  13  -9   3 24.1864 4.43068   3
 -13  -9  -3 22.1750 3.39442   3
  13  -9   3 20.8499 3.84724   2
 -13   9  -3 22.1876 4.22736   2
  13   9   3 27.2460 3.28542   2
 -13   9  -3 22.9019 3.76066   3
  13   9   3 23.2727 3.21413   2
 -15  -9  -3 3.74207 2.38500   3
 -15  -9  -3 3.60103 2.68479   3
  15  -9   3 4.94013 3.74331   3
  15  -9   3 0.55456 3.19033   2
  15   9   3 1.03201 2.19903   2
 -15   9  -3 8.12139 3.98341   2
  15   9   3 3.21304 2.46486   2
  17  -9   3 52.8075 6.78285   3
  17  -9   3 68.1071 7.15216   2
 -17  -9  -3 53.0034 5.53559   3
 -17  -9  -3 50.8150 5.98464   3
  17   9   3 53.8307 5.55688   2
 -17   9  -3 42.3082 6.40852   2
  17   9   3 43.4427 5.23307   2
 -17   9  -3 68.9117 6.56140   3
  19  -9   3 5.77011 3.72390   2
 -19  -9  -3 18.5648 3.70342   3
  19  -9   3 15.4281 4.82230   3
 -19   9  -3 12.2995 4.75147   2
  19   9   3 11.3204 3.20260   2
  19   9   3 14.2204 3.20740   2
  20 -10  -3 36.5546 6.05744   3
 -20 -10   3 30.0506 3.74689   3
  20 -10  -3 29.6190 5.24212   2
 -20 -10   3 36.2196 4.28275   3
 -20  10   3 36.3375 6.28408   2
  18 -10  -3 -1.2139 3.39000   2
 -18 -10   3 1.67263 1.88593   3
  18 -10  -3 1.21118 3.57482   3
 -18 -10   3 1.89324 1.88921   3
 -18  10   3 1.91627 3.75207   2
 -18  10   3 -1.4998 2.94190   3
 -16 -10   3 6.28619 1.91677   3
  16 -10  -3 2.55464 3.26269   2
 -16 -10   3 4.03969 1.76068   3
  16 -10  -3 3.04111 3.66584   3
 -16  10   3 2.51173 2.61386   3
 -16  10   3 3.44903 3.73531   2
  14 -10  -3 -0.0875 3.09442   3
 -14 -10   3 4.81935 1.66302   3
 -14 -10   3 2.06055 1.49742   3
  14 -10  -3 2.57817 3.02177   2
 -14  10   3 1.04602 3.22669   2
 -12 -10   3 3.83888 1.48281   3
  12 -10  -3 3.04638 3.17638   3
  12 -10  -3 1.96434 2.74434   2
 -12 -10   3 1.65980 1.44787   3
 -12  10   3 9.53084 3.84243   2
 -12  10   3 1.63830 2.33250   3
  10 -10  -3 26.4590 4.02483   2
  10 -10  -3 29.5612 4.49664   3
 -10 -10   3 30.1940 2.96394   3
 -10  10   3 31.0241 4.45591   2
 -10  10   3 35.3783 4.23653   3
  -8 -10   3 14.6075 1.87001   3
   8 -10  -3 18.0742 3.40511   2
   8 -10  -3 7.88583 2.98404   3
  -8  10   3 11.8355 2.45318   3
  -8  10   3 12.1808 3.14671   2
   6 -10  -3 -1.2373 1.96435   2
   6 -10  -3 2.42088 2.49624   3
  -6 -10   3 2.87645 1.38001   3
  -6  10   3 1.67006 2.67214   2
  -6  10   3 -0.3488 1.66574   3
  -4 -10   3 23.7341 1.74454   2
  -4 -10   3 20.1370 1.67534   2
   4 -10  -3 20.5990 3.22583   3
   4 -10  -3 16.9949 2.90348   2
  -4 -10   3 21.1495 2.70206   3
   4  10  -3 20.5510 1.94289   2
  -4  10   3 19.1506 3.13354   2
  -4  10   3 21.8082 2.48730   3
   2 -10  -3 -0.6776 1.94557   2
  -2 -10   3 1.49078 1.26058   2
  -2 -10   3 1.33774 1.34663   2
   2 -10  -3 0.27604 2.14737   3
  -2 -10   3 0.30715 1.60163   3
  -2  10   3 -1.9381 2.11368   2
  -2  10   3 -0.2186 1.13303   3
   2  10  -3 2.61009 1.48894   2
  -2  10   3 2.26841 1.11185   3
   0 -10   3 1.54059 1.56818   2
   0 -10   3 1.81928 1.88231   3
   0 -10  -3 1.91974 2.17857   3
   0  10  -3 6.26629 1.93738   2
   0  10   3 2.17648 2.20257   2
  -2 -10  -3 16.2898 2.84008   3
   2 -10   3 17.3440 2.65248   2
   2 -10   3 22.4633 3.17628   3
   2  10   3 18.7149 2.87635   2
  -4 -10  -3 13.4722 2.54229   3
   4 -10   3 11.6131 2.59191   2
   4 -10   3 9.94713 2.84031   3
  -4  10  -3 14.8590 1.66365   3
  -4  10  -3 10.9809 1.56244   3
   4  10   3 12.6923 2.43658   2
  -4  10  -3 7.04694 2.55111   2
   6 -10   3 45.3189 5.22288   3
   6 -10   3 48.6504 4.72085   2
  -6 -10  -3 43.0733 4.41728   3
  -6  10  -3 50.2838 4.78547   2
   6  10   3 37.6354 4.09176   2
  -6  10  -3 44.0861 3.67093   3
   8 -10   3 0.72749 2.14610   2
   8 -10   3 2.30699 2.70023   3
  -8 -10  -3 1.47970 1.94639   3
   8  10   3 4.18412 2.05059   2
  -8  10  -3 0.81365 1.71781   3
   8  10   3 0.98476 1.84534   2
  -8  10  -3 2.72530 2.63454   2
  10 -10   3 4.20178 2.86420   2
 -10 -10  -3 4.11667 2.28154   3
  10 -10   3 5.51289 3.09411   3
  10  10   3 6.03659 2.17329   2
 -10  10  -3 7.58737 3.44342   2
  10  10   3 9.29242 2.28691   2
 -10  10  -3 4.76684 2.19084   3
  12 -10   3 1.56080 2.61807   2
 -12 -10  -3 1.58119 2.21242   3
  12 -10   3 -2.6282 3.09999   3
 -12 -10  -3 1.03005 2.23028   3
  12  10   3 -1.3992 2.01738   2
  12  10   3 -2.1756 2.02027   2
 -12  10  -3 -0.3241 3.18860   2
 -12  10  -3 -0.1184 2.15322   3
 -14 -10  -3 11.5289 3.11850   3
 -14 -10  -3 14.4205 3.11835   3
  14 -10   3 10.0496 4.08082   2
  14 -10   3 5.55443 4.00378   3
  14  10   3 13.7340 2.76335   2
  14  10   3 16.6157 2.82238   2
 -14  10  -3 7.53794 4.11253   2
 -16 -10  -3 45.0304 5.62614   3
  16 -10   3 42.8579 5.91318   2
  16 -10   3 54.2174 6.76619   3
 -16 -10  -3 48.6783 5.42585   3
  16  10   3 51.9386 5.04128   2
  16  10   3 52.8951 5.02084   2
 -16  10  -3 52.6373 6.55710   2
 -18 -10  -3 7.85722 2.98700   3
  18 -10   3 4.14139 3.93855   3
  18  10   3 3.63439 2.44841   2
 -18  10  -3 2.91862 4.25115   2
  18  10   3 0.93591 2.38597   2
 -19 -11   3 2.94452 2.05746   3
 -19 -11   3 1.88274 1.87191   3
  19 -11  -3 6.54870 4.05143   3
 -19  11   3 6.39009 4.30845   2
  17 -11  -3 14.0552 4.07458   2
 -17 -11   3 15.6714 2.48536   3
 -17 -11   3 16.6189 2.55597   3
  17 -11  -3 20.5910 4.81028   3
 -17  11   3 13.0753 4.34875   2
  15 -11  -3 -1.1523 3.31293   3
 -15 -11   3 -0.0863 1.58781   3
  15 -11  -3 -1.2386 3.04909   2
 -15 -11   3 -0.3042 1.50798   3
 -15  11   3 -1.8589 2.41936   3
 -15  11   3 1.71807 3.63727   2
  13 -11  -3 11.8595 3.94360   3
 -13 -11   3 16.3324 2.21399   3
  13 -11  -3 11.7942 3.33018   2
 -13 -11   3 15.8169 2.24969   3
 -13  11   3 10.0435 2.99178   3
 -13  11   3 14.9992 4.11127   2
  11 -11  -3 12.4285 3.23665   2
  11 -11  -3 17.3931 3.93851   3
 -11 -11   3 15.9016 2.12930   3
 -11  11   3 12.5655 2.88298   3
 -11  11   3 14.1693 4.17951   2
   9 -11  -3 23.4607 4.15971   3
  -9 -11   3 28.2877 2.94571   3
   9 -11  -3 25.4961 4.15593   2
  -9  11   3 33.5944 4.06219   3
  -9  11   3 25.9863 4.24834   2
   7 -11  -3 0.95420 2.65769   3
   7 -11  -3 4.92186 2.52491   2
  -7 -11   3 2.02889 1.53403   3
  -7  11   3 0.82575 2.70125   2
  -7  11   3 4.24211 1.93293   3
  -5 -11   3 0.45984 1.46684   3
   5 -11  -3 -0.2224 2.38501   3
   5 -11  -3 0.64482 1.98149   2
  -5  11   3 -0.6498 1.45111   3
  -5  11   3 -0.3831 2.55650   2
  -3 -11   3 8.92295 1.32760   2
  -3 -11   3 6.97223 1.98762   3
   3 -11  -3 7.35527 2.43911   2
   3 -11  -3 7.34197 2.76812   3
  -3  11   3 6.41865 1.36575   3
   3  11  -3 5.47880 1.42573   2
  -3  11   3 8.57908 2.76848   2
  -1 -11   3 8.20807 2.24287   3
   1 -11  -3 0.90964 2.35584   3
  -1 -11   3 4.82059 1.61184   2
   1 -11  -3 3.20563 2.21418   2
   1  11  -3 4.80975 1.88491   2
  -1  11   3 6.61418 2.55330   2
  -1 -11  -3 34.5899 3.84652   2
   1 -11   3 29.7463 3.31908   2
  -1 -11  -3 33.3340 3.89165   3
   1 -11   3 30.3338 3.60606   3
   1  11   3 28.9911 3.60331   2
  -1  11  -3 27.9886 3.33607   2
   3 -11   3 3.54715 2.57082   3
   3 -11   3 3.92903 2.10933   2
  -3 -11  -3 4.69036 2.32254   3
   3  11   3 4.91684 2.21462   2
  -3  11  -3 -0.5362 2.31916   2
  -5 -11  -3 -3.1183 1.92869   3
   5 -11   3 -0.9009 2.36519   3
   5 -11   3 0.22204 2.03032   2
   5  11   3 0.03541 2.02836   2
  -5  11  -3 -1.8503 2.40910   2
   7 -11   3 -1.7010 2.26568   2
   7 -11   3 -1.8702 2.61532   3
  -7 -11  -3 0.19915 2.04437   3
   7  11   3 1.05061 1.99458   2
  -7  11  -3 2.13477 2.84990   2
  -7  11  -3 1.79105 1.38424   3
   9 -11   3 4.89133 2.84637   2
   9 -11   3 8.04580 3.45072   3
  -9 -11  -3 2.76072 2.26840   3
  -9  11  -3 5.52551 3.10897   2
  -9  11  -3 4.07716 2.01933   3
   9  11   3 9.55169 2.26825   2
   9  11   3 3.98173 2.10561   2
  11 -11   3 4.54473 2.67149   2
 -11 -11  -3 -2.1456 1.94376   3
  11 -11   3 -0.2110 3.15418   3
 -11 -11  -3 3.04995 2.44562   3
 -11  11  -3 2.17453 3.71822   2
  11  11   3 1.91727 2.05561   2
 -11  11  -3 0.14871 2.17310   3
  11  11   3 0.39460 2.02245   2
 -13 -11  -3 71.2688 6.36635   3
 -13 -11  -3 63.8138 6.22865   3
  13  11   3 59.7332 5.32229   2
 -13  11  -3 73.3907 8.72707   3
  13  11   3 69.7519 5.48778   2
 -13  11  -3 92.3795 7.96561   2
 -15 -11  -3 6.18654 2.73901   3
 -15 -11  -3 6.20826 2.48782   3
  15 -11   3 3.64075 3.93941   3
  15  11   3 6.79837 2.33190   2
  15  11   3 6.92300 2.34418   2
 -15  11  -3 0.46698 3.97598   2
 -16 -12   3 4.70945 1.97885   3
  16 -12  -3 9.53679 4.04433   3
 -16 -12   3 8.50696 2.00947   3
 -16  12   3 5.03755 3.82245   2
  14 -12  -3 24.2802 4.86956   2
  14 -12  -3 30.1284 5.37889   3
 -14 -12   3 41.3371 3.62221   3
 -14 -12   3 38.6503 3.62032   3
 -14  12   3 36.0609 5.43193   2
 -12 -12   3 6.40788 1.79423   3
  12 -12  -3 5.85837 3.54195   3
 -12 -12   3 1.49755 1.60334   3
  12 -12  -3 2.38533 2.72988   2
 -12  12   3 0.78554 2.51094   3
 -12  12   3 0.83217 3.62130   2
  10 -12  -3 -2.4416 2.83417   3
 -10 -12   3 -1.0063 1.43377   3
  10 -12  -3 1.34251 2.42147   2
 -10  12   3 -1.6913 2.12245   3
 -10  12   3 0.98552 3.07730   2
  -8 -12   3 4.19140 1.71288   3
   8 -12  -3 3.89969 3.12765   3
   8 -12  -3 2.95676 2.77861   2
  -8  12   3 1.58667 3.27187   2
  -8  12   3 6.06299 2.02359   3
   6 -12  -3 6.72822 2.50865   2
   6 -12  -3 3.45740 2.93810   3
  -6 -12   3 5.21539 1.86755   3
  -6  12   3 3.82378 2.84323   2
  -6  12   3 2.96492 1.54611   3
   4 -12  -3 6.42083 2.92629   3
   4 -12  -3 13.7192 2.89401   2
  -4 -12   3 15.1315 2.54286   3
  -4  12   3 13.2053 3.34748   2
   2 -12  -3 17.5034 3.48104   3
  -2 -12   3 20.9156 2.22129   2
   2 -12  -3 16.6182 3.02414   2
  -2 -12   3 25.4804 3.20519   3
   2  12  -3 21.8584 2.69498   2
  -2  12   3 15.1425 3.30075   2
   0 -12  -3 34.6000 4.20186   3
   0 -12   3 31.8559 4.09412   3
   0 -12   3 26.2504 2.98210   2
   0 -12  -3 27.0250 3.28752   2
   0  12  -3 27.8382 3.51038   2
   0  12   3 23.0234 3.43442   2
  -2 -12  -3 5.78468 2.67698   3
   2 -12   3 6.87119 2.15592   2
  -2 -12  -3 3.89401 2.09390   2
   2 -12   3 9.21758 2.72472   3
   2  12   3 9.81826 2.57961   2
  -2  12  -3 3.85918 2.41088   2
  -4 -12  -3 45.1295 4.35777   2
  -4 -12  -3 54.1491 5.37079   3
   4 -12   3 52.1052 4.90462   2
   4 -12   3 63.6665 5.97708   3
  -4  12  -3 53.6507 5.50146   2
   4  12   3 52.8842 4.75356   2
   6 -12   3 -0.5257 2.17795   2
  -6 -12  -3 2.55237 2.31476   3
   6 -12   3 0.80979 2.86840   3
  -6  12  -3 0.19416 2.68190   2
   6  12   3 -0.7400 2.04923   2
   8 -12   3 21.3695 3.56514   2
  -8 -12  -3 11.9673 2.99304   3
   8 -12   3 20.9697 4.12328   3
   8  12   3 14.6211 2.65158   2
  -8  12  -3 20.1458 3.96120   2
   8  12   3 13.7937 2.54357   2
 -10 -12  -3 8.76735 2.90729   3
  10 -12   3 4.45277 3.13157   2
  10 -12   3 4.10629 3.63668   3
 -10  12  -3 3.12234 3.35760   2
  10  12   3 6.48776 2.23066   2
  10  12   3 8.66317 2.24325   2
 -10  12  -3 5.07261 2.82946   3
  12 -12   3 58.0922 6.80806   3
 -12 -12  -3 54.7550 5.73875   3
 -12 -12  -3 49.6980 5.57348   3
 -12  12  -3 50.3529 6.29709   2
  12  12   3 50.0973 4.30757   2
  12  12   3 54.5062 4.45259   2
  14 -12   3 4.43659 3.91723   3
 -14 -12  -3 -0.3182 2.37666   3
  14  12   3 -0.1261 1.55498   2
  14  12   3 -0.0196 1.64658   2
 -14  12  -3 2.47486 3.62924   2
 -13 -13   3 -0.0060 1.45005   3
  13 -13  -3 3.74049 3.50384   3
 -13 -13   3 2.02319 1.62323   3
 -13  13   3 -2.9994 3.46915   2
 -11 -13   3 14.9966 2.23302   3
  11 -13  -3 11.7208 4.04149   3
 -11  13   3 19.6634 4.10019   2
   9 -13  -3 2.13028 3.10828   3
   9 -13  -3 -2.2144 2.85868   2
  -9 -13   3 3.13302 1.65196   3
  -9  13   3 1.81672 2.94601   2
  -7 -13   3 8.82872 2.13860   3
   7 -13  -3 6.08059 2.89465   2
   7 -13  -3 11.7152 3.63729   3
  -7  13   3 8.91858 3.46301   2
  -5 -13   3 5.06560 2.11798   3
   5 -13  -3 4.15744 2.65052   2
   5 -13  -3 7.57014 3.24037   3
  -5  13   3 6.74757 3.29077   2
   3 -13  -3 47.1905 5.61754   3
  -3 -13   3 44.4884 4.61020   3
   3 -13  -3 36.5487 4.44143   2
  -3  13   3 52.4337 5.35052   2
   1 -13  -3 -2.3049 2.00864   2
  -1 -13   3 -0.7179 2.00804   3
   1 -13  -3 1.03738 2.55726   3
   1  13  -3 -0.3212 1.54902   2
  -1  13   3 2.81270 2.53156   2
   1 -13   3 1.53051 1.72258   2
  -1 -13  -3 3.73953 2.49477   3
   1 -13   3 0.23270 2.28454   3
  -1 -13  -3 2.94606 2.14962   2
  -1  13  -3 0.50058 2.07051   2
   1  13   3 2.03955 2.41277   2
  -3 -13  -3 5.22600 2.62999   3
   3 -13   3 4.27406 2.10348   2
  -3 -13  -3 9.71510 2.32366   2
   3 -13   3 10.1351 2.94874   3
  -3  13  -3 6.67593 2.64128   2
   3  13   3 4.66345 2.44641   2
  -5 -13  -3 8.68460 2.78684   3
   5 -13   3 7.70223 3.11069   2
   5 -13   3 5.40444 3.11107   3
  -5  13  -3 10.1117 3.12967   2
   5  13   3 7.21432 2.36459   2
   7 -13   3 33.4463 4.96959   3
  -7 -13  -3 37.2654 4.45654   3
  -7  13  -3 30.5331 4.70384   2
   7  13   3 35.6786 3.85968   2
   7  13   3 29.9216 3.41631   2
  -9 -13  -3 110.380 8.59539   3
   9 -13   3 138.989 10.2803   3
   9  13   3 109.883 7.09362   2
   9  13   3 115.355 7.29805   2
  -9  13  -3 136.066 9.74877   2
  11 -13   3 1.09893 3.41967   3
 -11 -13  -3 -3.3262 2.43328   3
 -11 -13  -3 1.85911 2.46026   3
 -11  13  -3 4.92270 3.24238   2
  11  13   3 3.36126 1.36399   2
  11  13   3 0.48508 1.36137   2
  10 -14  -3 0.28124 3.18738   3
 -10 -14   3 1.96594 1.63940   3
 -10  14   3 1.00289 3.48911   2
   8 -14  -3 1.88119 3.25890   3
  -8 -14   3 1.91717 1.77691   3
  -8  14   3 8.24642 3.50178   2
  -6 -14   3 20.8392 2.91742   3
   6 -14  -3 20.1409 4.15721   3
  -6  14   3 21.0919 4.07703   2
   4 -14  -3 12.8401 3.75798   3
  -4 -14   3 11.9345 2.68431   3
  -4  14   3 16.2299 3.54317   2
  -2 -14   3 2.34611 2.24213   3
   2 -14  -3 -0.2310 2.72343   3
  -2  14   3 3.37994 2.80161   2
   0 -14   3 0.38011 2.25018   3
   0 -14  -3 -0.9629 2.46284   3
   0  14   3 2.73557 2.60876   2
   0  14  -3 1.48355 1.81283   2
   2 -14   3 4.11295 2.81909   3
  -2 -14  -3 4.38715 2.62905   3
   2  14   3 8.71455 2.61470   2
  -2  14  -3 4.90768 2.31673   2
  -4 -14  -3 6.12859 2.84569   3
   4 -14   3 10.9160 3.39476   3
   4  14   3 6.98213 2.37838   2
  -4  14  -3 12.1517 3.10673   2
  -6 -14  -3 18.5219 3.49178   3
   6 -14   3 13.2037 3.98003   3
   6  14   3 17.0959 2.50064   2
  -6  14  -3 12.9067 3.64465   2
   6  14   3 18.8384 2.62993   2
  26   0  -4 -4.0744 2.97014   2
 -26   0   4 7.15428 3.64646   3
  26   0  -4 -2.0000 2.85648   2
 -26   0   4 0.89062 2.93783   2
  24   0  -4 5.60092 3.10671   2
  24   0  -4 2.35217 3.59176   2
 -24   0   4 0.05212 2.68024   2
 -24   0   4 3.22313 2.65005   3
  24   0  -4 0.42515 2.25602   3
 -24   0   4 4.50425 3.31776   3
  22   0  -4 1.48896 2.28746   3
 -22   0   4 5.22149 3.20152   2
  22   0  -4 6.04589 2.76958   2
 -22   0   4 2.69473 3.02901   3
  22   0  -4 -0.2162 3.11265   2
 -22   0   4 3.82529 2.75965   3
 -20   0   4 75.5774 6.86016   3
 -20   0   4 82.5206 6.87483   3
  20   0  -4 87.7580 6.28451   3
 -20   0   4 91.3073 7.09991   2
  20   0  -4 89.6814 6.59958   2
  20   0  -4 71.2900 6.55578   2
  18   0  -4 9.66848 2.37300   3
 -18   0   4 14.6635 3.06792   3
  18   0  -4 8.68869 2.67781   2
 -18   0   4 12.6941 3.04342   2
 -18   0   4 13.8505 2.85707   3
  18   0  -4 10.5260 2.63550   2
 -16   0   4 27.7283 3.36522   2
 -16   0   4 27.0322 3.32869   3
 -16   0   4 23.5757 3.25815   3
  16   0  -4 22.6121 3.21394   2
  16   0  -4 26.6186 3.00084   3
  16   0  -4 23.9918 3.14736   2
  14   0  -4 37.0804 3.90766   2
 -14   0   4 35.0475 3.66534   3
  14   0  -4 36.9257 3.50103   3
 -14   0   4 42.4342 3.74438   2
  14   0  -4 37.2619 4.04707   2
 -14   0   4 43.0020 3.91387   3
 -12   0   4 2.07992 1.48890   3
 -12   0   4 3.20959 1.62640   3
  12   0  -4 1.76536 1.55558   2
 -12   0   4 2.88569 1.56816   2
  12   0  -4 2.80088 1.38271   3
  10   0  -4 356.891 19.0639   3
 -10   0   4 350.832 19.0951   3
  10   0  -4 374.878 19.1666   2
 -10   0   4 375.816 19.1961   2
  -8   0   4 2316.56 123.308   1
  -6   0   4 446.445 22.6653   3
  -6   0   4 438.029 22.6643   2
  -4   0   4 3.69684 0.90655   3
  -4   0   4 6.60929 1.02132   2
   0   0  -4 630.045 30.3458   2
   0   0  -4 566.315 30.2805   3
   0   0   4 596.237 30.3094   3
   0   0   4 586.778 30.3046   2
   0   0  -4 602.688 30.3091   3
  -2   0  -4 1205.83 60.9583   3
   4   0   4 2771.39 142.350   1
   4   0   4 2589.01 142.202   1
  -6   0  -4 3.05947 1.58415   3
  -6   0  -4 0.66818 1.22804   2
   6   0   4 1.84539 1.57921   3
  -6   0  -4 1.61810 1.45490   3
   6   0   4 0.91246 1.64054   2
   6   0   4 2.58008 1.64925   2
   6   0   4 2.06911 1.46519   3
  -8   0  -4 127.115 7.45373   3
   8   0   4 133.629 7.42722   2
  -8   0  -4 127.517 7.57348   2
   8   0   4 117.501 7.41388   3
   8   0   4 116.502 7.29644   3
   8   0   4 122.752 7.48088   2
  -8   0  -4 123.267 7.46507   2
  -8   0  -4 109.130 7.31070   3
  10   0   4 18.3953 2.65151   3
  10   0   4 19.7478 2.80731   2
 -10   0  -4 14.0234 2.56788   3
  10   0   4 19.8286 2.78451   2
  10   0   4 18.2267 2.61195   3
 -10   0  -4 17.4782 2.59757   3
 -10   0  -4 20.0693 2.81157   2
 -10   0  -4 18.5734 2.72146   2
  12   0   4 12.0190 2.43415   3
  12   0   4 11.7590 2.73417   2
 -12   0  -4 10.2369 2.42720   3
  12   0   4 11.4789 2.63714   2
  12   0   4 8.24402 2.43605   3
 -12   0  -4 7.74576 2.48502   3
 -12   0  -4 7.67628 2.70193   2
 -12   0  -4 17.2192 2.87436   2
  14   0   4 27.1230 3.66032   3
  14   0   4 22.8769 3.26478   3
 -14   0  -4 20.3837 3.41810   3
  14   0   4 18.9890 3.51327   2
  14   0   4 24.2732 3.54590   2
 -14   0  -4 21.7680 3.39169   3
 -14   0  -4 22.8714 3.48563   2
 -16   0  -4 4.39056 2.56126   3
  16   0   4 0.65602 2.50710   2
  16   0   4 0.12667 2.64944   2
 -16   0  -4 1.19349 2.48725   2
  16   0   4 1.30780 2.49174   3
  16   0   4 0.30199 3.30686   3
 -16   0  -4 1.18418 2.69283   3
  18   0   4 12.3486 3.81336   2
  18   0   4 7.50725 3.00854   3
 -18   0  -4 6.53114 3.30134   3
 -18   0  -4 12.3518 3.24550   3
  18   0   4 14.5545 3.55029   2
  20   0   4 12.3570 3.91967   2
 -20   0  -4 15.6774 4.02935   3
 -20   0  -4 10.2281 3.51138   3
  20   0   4 8.85935 3.43560   2
  22   0   4 13.6493 4.30689   2
  22   0   4 8.50637 4.21690   2
 -22   0  -4 11.9140 4.04688   3
 -24   0  -4 -0.3085 3.64148   3
  24   0   4 5.68898 4.02412   2
 -27  -1   4 1.74202 3.38261   3
  27  -1  -4 5.02740 3.82099   2
 -27   1   4 5.43664 3.97581   3
  27   1  -4 -0.9551 2.92733   2
  25  -1  -4 19.7718 4.28852   2
  25  -1  -4 21.0624 4.13464   2
  25  -1  -4 14.2735 3.34225   3
 -25  -1   4 13.8020 3.58965   3
 -25  -1   4 19.6964 3.91417   2
 -25  -1   4 12.1439 4.09460   3
 -25   1   4 21.8893 4.57046   2
 -25   1   4 20.9837 4.42987   3
  25   1  -4 22.3064 4.42970   2
  23  -1  -4 1.63476 2.93110   2
 -23  -1   4 1.73337 2.67147   3
  23  -1  -4 2.82077 3.16299   2
 -23  -1   4 2.67382 3.03884   3
  23  -1  -4 -1.2340 2.19804   3
 -23  -1   4 2.02330 2.95850   2
 -23   1   4 -3.0503 2.46761   3
  23   1  -4 1.65226 2.01686   3
 -23   1   4 5.08857 3.33720   3
  23   1  -4 0.21065 2.79390   2
 -23   1   4 1.10093 3.19683   2
 -21  -1   4 1.06767 2.48521   3
  21  -1  -4 0.90072 2.22328   3
  21  -1  -4 -1.5127 2.63168   2
 -21  -1   4 1.33864 2.29958   2
  21  -1  -4 1.03674 2.84247   2
 -21  -1   4 2.62888 2.88103   3
 -21   1   4 -0.6176 2.43472   3
  21   1  -4 1.52062 1.89662   3
  21   1  -4 0.09431 2.52354   2
 -21   1   4 1.52015 2.81794   2
 -21   1   4 -0.3315 2.79244   3
 -19  -1   4 32.5097 4.15307   3
 -19  -1   4 27.1818 3.65156   3
 -19  -1   4 28.6003 3.78492   2
  19  -1  -4 29.6416 4.07283   2
  19  -1  -4 40.6967 4.42687   2
 -19   1   4 30.6502 4.42842   2
 -19   1   4 37.4972 4.52073   3
  19   1  -4 25.0673 3.57898   2
 -19   1   4 36.9385 4.27878   3
  19   1  -4 29.4971 3.63870   3
 -17  -1   4 25.4855 3.28368   3
 -17  -1   4 23.5573 3.33210   3
  17  -1  -4 32.7008 3.81092   2
 -17  -1   4 22.6482 3.17160   2
  17   1  -4 23.0272 2.95173   2
  17   1  -4 29.6503 3.35266   3
 -17   1   4 28.4000 3.73816   2
  17   1  -4 23.7081 3.44738   2
 -17   1   4 32.1388 3.98764   3
 -17   1   4 31.1108 3.84587   3
 -15  -1   4 -0.3246 1.66194   2
  15  -1  -4 2.34754 2.06943   2
 -15  -1   4 1.25355 1.71890   3
 -15  -1   4 3.80344 1.96676   3
  15  -1  -4 1.40028 1.96676   2
 -15   1   4 3.80597 2.21376   3
  15   1  -4 1.56749 1.80450   2
 -15   1   4 2.52527 1.95108   3
  15   1  -4 1.95243 1.46482   3
 -15   1   4 1.96154 2.08292   2
 -13  -1   4 196.389 11.4374   3
  13  -1  -4 197.933 11.6625   2
 -13  -1   4 234.339 11.6618   3
  13  -1  -4 194.888 11.4501   3
  13  -1  -4 186.178 11.5300   2
 -13  -1   4 225.528 11.6106   2
 -13   1   4 211.670 11.7780   3
 -13   1   4 187.281 11.6123   2
  13   1  -4 218.953 11.4343   2
 -13   1   4 181.055 11.5499   3
  13   1  -4 225.853 11.2656   3
  13   1  -4 210.341 11.5040   2
  11  -1  -4 43.5338 3.63598   3
  11  -1  -4 42.8538 3.81639   2
 -11  -1   4 55.4329 3.80442   3
 -11  -1   4 50.6215 3.62893   3
 -11  -1   4 52.8817 3.60008   2
  11  -1  -4 44.6928 3.91649   2
  11   1  -4 53.3123 3.43660   3
 -11   1   4 41.4391 3.78347   3
  11   1  -4 53.2454 3.62518   2
 -11   1   4 46.2976 3.87685   2
  11   1  -4 56.1139 3.61905   2
 -11   1   4 46.9891 4.04153   3
   9  -1  -4 19.8615 2.35252   2
   9  -1  -4 25.5341 2.66345   2
  -9  -1   4 18.0392 2.09158   2
   9   1  -4 19.0042 1.96374   3
  -9   1   4 21.2785 2.61233   2
  -9   1   4 20.1209 2.56311   3
   9   1  -4 18.5544 2.08120   2
   9   1  -4 17.5403 2.14325   2
   7  -1  -4 1068.65 51.4078   3
  -7  -1   4 974.716 51.1648   3
  -7  -1   4 994.173 51.1912   2
   7  -1  -4 1056.45 51.4322   2
   7   1  -4 991.100 51.0493   3
   7   1  -4 978.158 51.1694   2
   7   1  -4 978.240 51.1736   2
  -7   1   4 1058.36 51.4550   2
  -7   1   4 1018.71 51.4132   3
  -5  -1   4 268.236 13.5478   3
  -5  -1   4 279.690 13.5796   2
   5  -1  -4 264.515 13.7835   3
   5  -1  -4 252.702 13.7668   2
   5   1  -4 252.835 13.5358   2
  -5   1   4 271.943 13.8221   2
  -5   1   4 256.680 13.7745   3
   5   1  -4 263.486 13.4323   3
   3  -1  -4 131.656 7.18405   3
  -3  -1   4 132.169 6.98597   2
   3  -1  -4 131.028 7.20579   2
  -3  -1   4 129.350 6.95428   3
   3   1  -4 130.236 6.88604   3
   3   1  -4 130.420 6.88121   3
  -3   1   4 138.456 7.23783   2
  -3   1   4 141.733 7.23654   3
  -1  -1   4 72.7541 3.90566   2
  -1  -1   4 71.1677 3.89486   3
   1  -1  -4 70.4950 4.06713   3
   1  -1  -4 69.2738 4.06961   2
  -1  -1   4 71.3613 3.92294   3
   1   1  -4 69.3508 3.83606   3
  -1   1   4 66.5796 4.07354   2
  -1   1   4 62.0670 3.99481   3
   1   1  -4 62.3237 3.88258   3
   1  -1   4 22.4787 1.94952   3
   1  -1   4 21.2069 1.96010   2
  -1  -1  -4 23.2835 2.06465   2
  -1  -1  -4 19.5631 1.96233   3
   1  -1   4 24.3246 2.01223   2
   1  -1   4 23.9804 2.02153   3
  -1   1  -4 21.5111 1.91729   3
  -1   1  -4 21.7650 1.97675   2
   1   1   4 20.7966 2.06987   2
   1   1   4 20.8582 2.02338   3
   3  -1   4 1177.70 56.3459   2
  -3  -1  -4 1124.18 56.2921   3
   3  -1   4 1097.71 56.2817   3
   3  -1   4 1101.58 56.2909   2
  -3  -1  -4 1162.75 56.2995   3
   3  -1   4 1086.71 56.2613   3
  -3  -1  -4 1156.33 56.2931   2
  -3   1  -4 1106.45 56.3168   2
   3   1   4 1099.26 56.2319   3
  -3   1  -4 1030.27 56.2172   3
   3   1   4 1077.25 56.2723   2
  -3   1  -4 1106.42 56.2500   3
  -5  -1  -4 184.185 10.4837   3
  -5  -1  -4 204.549 10.5833   3
   5  -1   4 190.519 10.5783   3
   5  -1   4 185.685 10.5630   2
  -5  -1  -4 206.472 10.5828   2
   5  -1   4 183.688 10.5001   3
   5  -1   4 200.427 10.5325   2
   5   1   4 200.804 10.4758   3
   5   1   4 194.881 10.5677   2
   5   1   4 185.626 10.5048   2
  -5   1  -4 187.370 10.5992   2
  -5   1  -4 177.599 10.4591   3
  -5   1  -4 180.970 10.4858   3
  -5   1  -4 191.062 10.5700   2
   7  -1   4 418.165 20.8236   2
   7  -1   4 438.909 20.8630   2
  -7  -1  -4 356.786 20.6030   3
   7  -1   4 403.714 20.7707   3
   7  -1   4 387.209 20.6758   3
  -7  -1  -4 375.145 20.6393   2
  -7  -1  -4 375.983 20.6469   3
   7   1   4 392.184 20.7022   2
  -7   1  -4 407.563 20.7528   3
  -7   1  -4 432.076 20.8456   2
  -7   1  -4 382.889 20.6990   3
   7   1   4 345.103 20.4966   3
  -7   1  -4 409.665 20.8265   2
   7   1   4 368.221 20.6533   2
   9  -1   4 331.726 17.7319   2
   9  -1   4 321.726 17.5934   3
  -9  -1  -4 319.037 17.5830   2
   9  -1   4 347.599 17.7477   3
  -9  -1  -4 308.307 17.5574   3
  -9  -1  -4 315.278 17.5756   3
   9  -1   4 322.811 17.6270   2
   9   1   4 310.173 17.4569   3
  -9   1  -4 350.781 17.8377   2
   9   1   4 310.256 17.5205   3
  -9   1  -4 343.896 17.6585   2
   9   1   4 313.203 17.5923   2
  -9   1  -4 328.048 17.6573   3
  -9   1  -4 357.843 17.7817   3
   9   1   4 316.072 17.6112   2
 -11  -1  -4 6.36591 2.04780   3
  11  -1   4 3.02502 2.12391   3
 -11  -1  -4 1.98932 1.97592   2
  11  -1   4 3.69157 1.99455   3
  11  -1   4 5.07312 2.35289   2
 -11  -1  -4 2.13154 1.98779   3
  11  -1   4 4.51981 2.29203   2
  11   1   4 2.86687 1.77837   3
 -11   1  -4 6.09768 2.03792   3
 -11   1  -4 3.48752 1.79105   2
 -11   1  -4 4.62072 2.23233   3
  11   1   4 5.43269 2.20124   2
 -11   1  -4 5.75590 2.03574   2
  11   1   4 8.63429 2.23067   3
  11   1   4 3.53271 2.15512   2
 -13  -1  -4 34.7875 3.99640   2
 -13  -1  -4 34.6774 4.35258   3
  13  -1   4 28.5648 3.93876   2
  13  -1   4 33.9574 4.31276   3
  13  -1   4 36.3917 4.19460   3
  13  -1   4 30.4184 3.93769   2
 -13  -1  -4 37.6469 4.15730   3
  13   1   4 30.7835 3.92505   2
 -13   1  -4 37.2485 4.33618   2
  13   1   4 33.1423 4.23764   2
 -13   1  -4 36.0701 4.47320   2
 -13   1  -4 34.1158 4.20498   3
  13   1   4 31.2053 3.82662   3
 -13   1  -4 35.2389 4.46737   3
  13   1   4 35.7735 4.07056   3
  15  -1   4 23.2534 3.77877   2
 -15  -1  -4 17.3231 3.38677   3
  15  -1   4 21.0803 3.48284   3
 -15  -1  -4 23.5426 3.57106   2
  15  -1   4 22.3886 3.65412   2
 -15  -1  -4 23.8732 3.53691   3
  15  -1   4 21.5422 3.33618   3
 -15   1  -4 19.4673 3.60252   2
  15   1   4 16.3140 2.89163   3
 -15   1  -4 23.1043 3.75967   3
 -15   1  -4 17.6906 3.66088   2
  15   1   4 18.1919 3.30331   2
 -15   1  -4 16.2083 3.24734   3
  15   1   4 21.0672 3.53539   2
 -17  -1  -4 10.1901 2.95542   3
  17  -1   4 1.18490 2.75074   3
  17  -1   4 5.72996 2.97018   2
  17  -1   4 11.7433 3.65095   2
 -17  -1  -4 8.82067 3.16938   3
 -17   1  -4 10.4731 3.40751   3
  17   1   4 9.47153 3.37563   2
 -17   1  -4 13.5968 3.63742   2
 -17   1  -4 5.72332 2.85138   3
  17   1   4 8.83256 3.28507   2
 -17   1  -4 8.17619 3.02626   2
  19  -1   4 3.91004 2.99956   3
  19  -1   4 5.87907 3.18470   2
 -19  -1  -4 2.04942 3.13164   3
 -19  -1  -4 4.17013 2.77033   3
  19  -1   4 3.88534 3.31473   2
  19   1   4 7.13464 3.37051   2
 -19   1  -4 7.73529 3.04006   3
  19   1   4 0.65796 3.07125   2
 -19   1  -4 6.07425 3.35042   3
 -21  -1  -4 0.87166 2.76772   3
  21  -1   4 -4.2831 3.05720   2
  21  -1   4 2.49545 2.92363   3
  21  -1   4 3.28002 3.65025   2
 -21  -1  -4 -1.2071 3.20601   3
  21   1   4 1.50006 3.76325   2
 -21   1  -4 3.52291 3.30864   3
  21   1   4 -4.1053 2.79263   2
 -21   1  -4 -0.1802 3.24325   3
  23  -1   4 4.95375 3.94572   2
 -23  -1  -4 7.53829 3.84987   3
 -23   1  -4 0.08036 3.64912   3
  23   1   4 5.26330 3.55527   2
  26  -2  -4 -2.6149 3.10587   2
 -26  -2   4 0.32636 3.30986   3
  26   2  -4 2.30658 3.02653   2
  26   2  -4 1.37004 3.13635   2
 -26   2   4 -1.9245 3.35949   2
 -26   2   4 2.77494 3.55953   3
 -24  -2   4 16.4933 3.73255   2
 -24  -2   4 19.9194 3.78453   3
  24  -2  -4 23.0402 4.86930   2
  24  -2  -4 22.2147 4.19002   2
 -24  -2   4 17.7947 4.12608   3
  24   2  -4 18.9497 3.51659   2
  24   2  -4 22.7017 4.23570   2
 -24   2   4 22.0148 4.46272   2
 -24   2   4 26.6556 4.38920   3
 -24   2   4 19.1609 4.41156   3
  22  -2  -4 8.00129 3.24720   2
  22  -2  -4 8.52401 2.42760   3
  22  -2  -4 5.90506 3.70957   2
 -22  -2   4 3.74390 2.83945   3
 -22  -2   4 6.26274 2.69874   3
 -22  -2   4 4.52770 2.54794   2
 -22   2   4 4.31322 3.31332   2
  22   2  -4 3.16842 2.63425   2
 -22   2   4 3.88008 2.67996   3
  22   2  -4 7.04936 2.79466   2
 -22   2   4 5.83867 3.35100   3
 -20  -2   4 4.01355 2.67069   3
  20  -2  -4 4.64520 2.85508   2
  20  -2  -4 8.28766 3.16278   2
 -20  -2   4 7.27436 2.51386   3
 -20  -2   4 8.45444 2.76718   2
  20  -2  -4 7.13958 2.73508   3
 -20   2   4 3.57190 2.73692   3
  20   2  -4 6.18786 2.85116   2
  20   2  -4 7.24375 2.44678   2
 -20   2   4 3.57035 2.95878   3
 -20   2   4 9.93896 3.34388   2
  18  -2  -4 12.5745 2.98290   2
 -18  -2   4 13.4643 2.86184   3
 -18  -2   4 10.6784 2.43303   2
  18  -2  -4 14.3733 3.24899   2
 -18  -2   4 9.30690 2.55754   3
  18  -2  -4 14.6538 2.98550   3
 -18   2   4 12.0199 3.18300   2
  18   2  -4 6.31075 2.32293   2
 -18   2   4 12.9936 3.22260   3
  18   2  -4 9.38559 1.93571   3
  18   2  -4 9.51878 2.38950   2
 -18   2   4 10.8055 3.00242   3
  16  -2  -4 21.1222 3.27954   3
 -16  -2   4 29.1373 3.21102   2
 -16  -2   4 21.8802 2.91189   3
 -16  -2   4 25.3984 3.11239   3
  16  -2  -4 23.3873 3.42208   2
  16  -2  -4 21.5848 3.37587   2
  16   2  -4 26.1497 2.75959   3
  16   2  -4 26.2250 3.19924   2
  16   2  -4 24.6117 2.88533   2
 -16   2   4 18.8843 3.38002   3
 -16   2   4 21.8261 3.51704   2
 -16   2   4 20.9212 3.31303   3
 -14  -2   4 78.1746 5.69619   2
  14  -2  -4 86.9974 6.29029   2
  14  -2  -4 95.4105 6.19969   3
 -14  -2   4 78.4980 5.68169   3
  14  -2  -4 88.4114 6.21191   2
 -14  -2   4 93.5033 5.97831   3
 -14   2   4 81.5041 6.14586   3
  14   2  -4 90.9392 5.78580   2
 -14   2   4 86.1773 6.34209   2
  14   2  -4 90.4139 5.82688   2
  14   2  -4 93.4479 5.35089   3
 -14   2   4 100.622 6.52482   3
  12  -2  -4 99.7134 6.49294   2
  12  -2  -4 95.2183 6.36024   2
 -12  -2   4 100.477 5.99878   3
  12  -2  -4 96.4917 6.33348   3
 -12  -2   4 100.285 5.94983   2
 -12  -2   4 95.3111 5.90496   3
  12   2  -4 97.7436 5.91445   2
  12   2  -4 99.4639 5.93553   2
  12   2  -4 104.751 5.55904   3
 -12   2   4 94.3487 6.33978   3
 -12   2   4 95.2483 6.48415   3
 -12   2   4 92.4072 6.40473   2
 -10  -2   4 79.1893 4.55538   2
 -10  -2   4 77.4907 4.55030   3
  10  -2  -4 69.3357 5.04360   3
  10  -2  -4 65.7841 5.01870   2
  10  -2  -4 68.5901 5.09227   2
  10   2  -4 76.6752 4.53815   2
  10   2  -4 83.9610 4.61836   2
  10   2  -4 80.8206 4.15766   3
 -10   2   4 66.2787 5.02979   2
 -10   2   4 61.6448 4.95721   3
  -8  -2   4 102.245 5.30621   2
   8  -2  -4 89.4004 5.83033   3
  -8  -2   4 102.882 5.30504   3
   8  -2  -4 85.1542 5.68444   2
   8  -2  -4 80.3235 5.83282   2
   8   2  -4 107.704 5.37679   2
  -8   2   4 84.8977 5.87173   2
   8   2  -4 100.270 5.32348   2
  -8   2   4 86.1916 5.81649   3
  -6  -2   4 1189.89 59.2327   3
   6  -2  -4 1172.43 59.6892   3
  -6  -2   4 1214.25 59.2649   2
   6  -2  -4 1172.57 59.7032   2
   6   2  -4 1230.64 59.2622   2
  -6   2   4 1096.16 59.6520   3
   6   2  -4 1186.32 59.2578   2
  -6   2   4 1157.47 59.7159   2
  -4  -2   4 602.473 30.5543   2
  -4  -2   4 592.548 30.5008   3
   4  -2  -4 610.656 30.9886   3
  -4  -2   4 613.130 30.5158   3
   4  -2  -4 620.076 30.9888   2
  -4   2   4 593.401 30.9647   3
  -4   2   4 598.418 31.0070   2
   4   2  -4 620.782 30.5640   2
  -2  -2   4 1815.19 93.5535   1
   2  -2  -4 1855.75 96.7044   1
  -2   2   4 1756.06 96.4233   1
   0  -2   4 376.949 19.7489   2
   0  -2   4 385.539 19.7365   3
   0  -2  -4 403.122 19.9171   3
   0  -2   4 378.467 19.7407   2
   0  -2  -4 406.064 19.9167   2
   0  -2   4 387.556 19.7408   3
   0   2  -4 362.315 19.6509   3
   0   2  -4 367.593 19.6599   3
   0   2   4 382.450 19.9079   2
   0   2   4 407.888 19.8889   3
   2  -2   4 340.098 17.6364   3
   2  -2   4 339.653 17.6363   3
  -2  -2  -4 335.960 17.6548   3
   2  -2   4 343.981 17.6563   2
  -2  -2  -4 341.575 17.6701   2
   2  -2   4 359.120 17.6755   2
   2   2   4 334.691 17.6647   2
  -2   2  -4 337.747 17.7001   2
  -2   2  -4 334.054 17.5711   3
   2   2   4 324.308 17.5933   3
  -2   2  -4 343.108 17.6633   2
  -4  -2  -4 9.43983 1.78038   3
   4  -2   4 13.5883 1.89070   3
  -4  -2  -4 8.91553 1.70986   3
  -4  -2  -4 8.24917 1.76638   2
   4  -2   4 14.4546 2.02923   2
   4  -2   4 15.0553 2.00165   3
  -4   2  -4 14.4287 1.85537   3
  -4   2  -4 13.9031 1.80387   2
  -4   2  -4 18.4015 2.29204   3
   4   2   4 8.51126 1.78561   2
  -4   2  -4 15.6092 2.07127   2
   4   2   4 10.1415 1.63059   3
  -6  -2  -4 69.2212 4.82765   3
  -6  -2  -4 75.5786 4.89738   3
   6  -2   4 72.9923 5.05458   3
  -6  -2  -4 72.0359 4.81553   2
   6  -2   4 73.9417 4.98875   2
   6  -2   4 72.8632 4.92913   3
   6  -2   4 74.1921 5.00589   2
  -6   2  -4 70.3836 4.86843   3
   6   2   4 69.2781 4.69586   3
   6   2   4 67.2966 4.83387   2
  -6   2  -4 75.4550 5.02251   2
  -6   2  -4 70.3303 4.91788   3
   6   2   4 77.7230 4.91034   2
  -6   2  -4 73.0870 4.95538   2
   8  -2   4 230.953 13.2563   3
   8  -2   4 225.892 13.2132   2
   8  -2   4 220.602 13.1333   3
   8  -2   4 233.069 13.2223   2
  -8  -2  -4 258.568 13.1734   2
  -8  -2  -4 244.611 13.1454   3
  -8  -2  -4 251.291 13.1725   3
  -8   2  -4 227.126 13.1508   3
  -8   2  -4 209.281 13.0512   3
   8   2   4 255.409 13.2506   2
  -8   2  -4 241.616 13.2504   2
   8   2   4 265.309 13.2175   2
   8   2   4 237.398 12.9539   3
  -8   2  -4 234.088 13.2862   2
  10  -2   4 12.2602 2.55970   2
  10  -2   4 11.4121 2.50325   3
 -10  -2  -4 14.9929 2.46319   2
  10  -2   4 9.90038 2.24084   3
 -10  -2  -4 16.5899 2.52931   3
  10  -2   4 12.2660 2.63067   2
 -10  -2  -4 9.54044 2.14590   3
  10   2   4 16.2473 2.26520   3
 -10   2  -4 11.5897 2.38867   3
 -10   2  -4 10.8787 2.54158   2
  10   2   4 11.8063 2.37028   2
  10   2   4 18.9618 2.63492   2
 -10   2  -4 12.3750 2.38370   2
 -10   2  -4 10.0285 2.39281   3
  12  -2   4 24.6001 3.51273   2
  12  -2   4 28.7861 3.59345   3
 -12  -2  -4 18.3890 3.05759   3
  12  -2   4 26.3920 3.39258   3
  12  -2   4 27.2248 3.65459   2
 -12  -2  -4 25.6056 3.31095   3
 -12  -2  -4 21.9925 3.10701   2
  12   2   4 22.4490 2.87577   3
  12   2   4 18.8927 3.08565   2
 -12   2  -4 27.6750 3.62972   2
  12   2   4 22.8912 3.32121   2
 -12   2  -4 24.3952 3.48232   3
 -12   2  -4 25.7011 3.36173   3
 -12   2  -4 23.9819 3.59121   2
  14  -2   4 46.1819 5.05168   3
  14  -2   4 62.6124 5.63154   3
 -14  -2  -4 47.6184 5.05204   3
  14  -2   4 59.9801 5.00010   2
 -14  -2  -4 49.4473 4.81127   2
 -14  -2  -4 52.6555 5.21398   3
  14  -2   4 54.3192 5.47258   2
 -14   2  -4 65.0719 5.58685   2
  14   2   4 53.6044 4.76294   3
 -14   2  -4 45.9417 5.44283   2
 -14   2  -4 56.3386 5.24953   3
 -14   2  -4 63.9274 5.66891   3
  14   2   4 50.3598 5.02390   2
  14   2   4 42.8040 5.36630   2
  16  -2   4 19.3264 3.64622   2
 -16  -2  -4 15.1897 3.14424   3
  16  -2   4 17.5873 3.69563   2
  16  -2   4 16.8028 3.13136   3
 -16  -2  -4 11.8284 3.23920   3
 -16  -2  -4 17.4465 3.73999   2
  16  -2   4 14.1998 3.41387   3
 -16   2  -4 20.0827 3.48419   3
  16   2   4 17.6595 3.23587   2
 -16   2  -4 15.3767 3.60754   3
 -16   2  -4 18.3815 3.95903   2
 -16   2  -4 14.4110 3.32726   2
  16   2   4 15.4969 3.29684   2
  18  -2   4 1.43041 2.92799   3
  18  -2   4 3.48989 3.07203   2
 -18  -2  -4 4.30471 2.94230   3
 -18  -2  -4 6.91346 2.81406   3
  18  -2   4 2.51202 3.29090   2
 -18   2  -4 3.50390 2.74304   3
 -18   2  -4 5.56824 2.98437   2
 -18   2  -4 -0.9780 2.91146   2
  18   2   4 3.35792 2.56307   2
  18   2   4 0.01591 2.68373   2
 -18   2  -4 -2.3683 2.84695   3
 -20  -2  -4 5.05782 3.37645   3
  20  -2   4 6.90486 3.38534   2
  20  -2   4 7.48818 3.41746   3
  20  -2   4 11.4828 3.96294   2
 -20  -2  -4 7.49095 2.87186   3
  20   2   4 0.74602 2.66139   2
 -20   2  -4 1.68684 3.24600   3
 -20   2  -4 8.67661 3.91220   2
 -20   2  -4 8.05031 3.68612   3
  20   2   4 10.9183 3.54926   2
  22  -2   4 -3.8627 3.40616   2
 -22  -2  -4 -5.4483 2.95681   3
  22  -2   4 0.79455 3.27974   3
  22   2   4 -0.2321 3.21405   2
  22   2   4 1.15950 3.28534   2
 -22   2  -4 -0.7504 3.42843   3
  24  -2   4 3.37707 3.90557   2
 -24  -2  -4 5.38783 3.50897   3
 -24   2  -4 -0.6191 3.59455   3
  24   2   4 2.91152 3.76306   2
  27  -3  -4 -3.8982 3.30441   2
 -27  -3   4 6.32885 3.63580   3
 -27   3   4 1.58116 3.66504   3
  27   3  -4 3.74040 3.22128   2
  25  -3  -4 -6.7776 2.67384   3
 -25  -3   4 0.83234 2.51441   3
 -25  -3   4 -0.3005 2.85409   3
  25  -3  -4 -1.3758 5.19571   2
  25  -3  -4 -3.0898 3.72514   2
  25   3  -4 -3.1705 2.73100   2
 -25   3   4 2.21641 3.49301   3
 -25   3   4 1.17900 3.61334   2
  25   3  -4 0.47328 2.75644   2
  23  -3  -4 0.47730 3.65961   2
  23  -3  -4 1.53063 2.73744   3
  23  -3  -4 3.32298 2.97268   2
 -23  -3   4 -1.6669 2.67853   3
 -23  -3   4 4.30242 2.54990   3
 -23   3   4 1.96203 3.39189   2
  23   3  -4 4.16523 2.80487   2
 -23   3   4 1.98366 3.41581   3
 -23   3   4 -1.9316 2.70406   3
  23   3  -4 0.52977 2.40509   2
  21  -3  -4 45.9262 5.76523   2
 -21  -3   4 38.9968 4.52595   2
 -21  -3   4 46.1245 4.87551   3
  21  -3  -4 39.9761 5.06475   2
 -21  -3   4 49.1590 5.26978   3
  21  -3  -4 40.1232 4.89459   3
 -21   3   4 34.7330 4.70641   3
  21   3  -4 42.1764 4.71123   2
 -21   3   4 41.0461 5.31191   2
  21   3  -4 46.2345 4.92649   2
 -21   3   4 46.4797 5.93213   3
 -19  -3   4 25.7095 3.53076   3
  19  -3  -4 19.2089 3.49735   3
 -19  -3   4 21.6250 3.14100   3
  19  -3  -4 18.0262 3.62937   2
  19  -3  -4 19.1782 3.75541   2
 -19  -3   4 21.3146 3.16968   2
 -19   3   4 23.5393 3.68201   3
  19   3  -4 18.1342 3.10852   2
 -19   3   4 28.0762 4.19911   3
  19   3  -4 21.8870 3.13579   2
 -19   3   4 18.3204 3.88560   2
 -17  -3   4 10.5309 2.34802   3
 -17  -3   4 9.69636 2.21259   3
  17  -3  -4 0.68270 2.66621   2
  17  -3  -4 6.20411 2.75301   3
  17  -3  -4 6.00732 2.81536   2
 -17  -3   4 8.90946 2.27210   2
 -17   3   4 4.68125 2.85648   3
 -17   3   4 4.59721 2.57945   3
  17   3  -4 8.70971 2.33406   2
 -17   3   4 5.29834 2.81714   2
  17   3  -4 6.35818 2.25438   2
  15  -3  -4 92.2882 6.92787   2
  15  -3  -4 96.5383 7.11250   2
 -15  -3   4 93.2680 6.27497   3
 -15  -3   4 103.994 6.33377   2
 -15  -3   4 103.450 6.49092   3
  15  -3  -4 92.1643 6.85171   3
 -15   3   4 95.1212 7.15453   2
  15   3  -4 106.431 6.31205   2
 -15   3   4 94.6443 7.10802   3
  15   3  -4 103.802 6.30687   2
 -15   3   4 86.2207 6.79944   3
 -13  -3   4 3.22384 1.49807   2
  13  -3  -4 4.56133 2.25697   2
  13  -3  -4 2.96854 2.18728   2
 -13  -3   4 3.23815 1.46896   3
  13  -3  -4 5.91508 2.20487   3
 -13  -3   4 4.05271 1.43202   3
 -13   3   4 2.87030 2.16216   3
 -13   3   4 2.64660 2.25333   2
  13   3  -4 4.69041 1.55117   2
 -13   3   4 2.84125 1.90569   3
  13   3  -4 3.38362 1.52318   2
  11  -3  -4 66.2701 4.67482   2
 -11  -3   4 60.7109 4.04346   2
  11  -3  -4 70.6097 5.08646   3
 -11  -3   4 62.6806 4.13214   3
 -11  -3   4 63.3718 4.16748   3
  11  -3  -4 65.6663 4.73521   2
  11   3  -4 65.7743 4.13904   2
 -11   3   4 65.5899 4.95813   3
 -11   3   4 73.0181 5.08057   3
  11   3  -4 67.0259 4.16855   2
 -11   3   4 71.3360 5.10199   2
   9  -3  -4 1.06964 1.73978   2
   9  -3  -4 2.74013 1.79372   2
   9  -3  -4 -0.3413 1.54208   3
  -9  -3   4 1.41022 0.87843   2
  -9  -3   4 1.30348 0.80779   3
  -9   3   4 0.81707 1.54357   3
   9   3  -4 1.79389 0.94107   2
   9   3  -4 1.03861 0.95321   2
  -9   3   4 2.68780 1.50092   2
   7  -3  -4 41.3542 3.44948   2
   7  -3  -4 40.2568 3.50578   3
  -7  -3   4 36.0311 2.19899   2
  -7  -3   4 35.6533 2.18540   3
   7   3  -4 33.0160 2.18578   2
  -7   3   4 40.8920 3.36041   3
   7   3  -4 35.2532 2.23630   2
  -7   3   4 43.0143 3.56459   2
   5  -3  -4 26.8238 2.78381   3
   5  -3  -4 23.3525 2.71157   2
  -5   3   4 28.9286 2.81407   2
  -5   3   4 24.5827 2.62352   3
  -3  -3   4 337.543 17.7889   3
  -3  -3   4 336.444 17.8348   2
   3  -3  -4 381.204 18.4406   2
  -3  -3   4 364.071 17.8036   3
   3  -3  -4 354.190 18.3904   3
  -3   3   4 351.013 18.4121   2
  -3   3   4 342.847 18.3356   3
   3   3  -4 358.769 17.8500   2
   1  -3  -4 447.423 22.0920   2
  -1  -3   4 420.561 21.7601   2
  -1  -3   4 418.659 21.7495   3
  -1  -3   4 412.441 21.7648   2
   1  -3  -4 437.663 22.0862   3
  -1  -3   4 417.155 21.7472   3
   1   3  -4 446.101 21.5732   3
   1   3  -4 416.572 21.5553   3
   1   3  -4 418.359 21.7580   2
  -1   3   4 440.899 22.0421   3
   1   3  -4 422.837 21.7815   2
  -1   3   4 431.170 22.0956   2
   1  -3   4 151.255 8.30569   2
   1  -3   4 148.297 8.27601   3
  -1  -3  -4 159.380 8.44267   2
  -1  -3  -4 151.628 8.40365   3
   1  -3   4 144.259 8.23973   3
   1  -3   4 150.940 8.26657   2
  -1   3  -4 156.226 8.16611   3
  -1   3  -4 153.507 8.16769   3
  -1   3  -4 143.199 8.20267   2
   1   3   4 158.615 8.45021   2
  -1   3  -4 155.914 8.34030   2
   1   3   4 158.623 8.36442   3
   3  -3   4 545.292 28.2570   2
  -3  -3  -4 567.270 28.2691   2
   3  -3   4 559.448 28.2738   3
   3  -3   4 584.480 28.3318   3
  -3  -3  -4 504.382 28.1892   3
   3  -3   4 580.895 28.3070   2
   3   3   4 525.721 28.1399   3
  -3   3  -4 596.591 28.2411   3
  -3   3  -4 501.201 28.6932   2
   3   3   4 505.010 28.2064   2
  -3   3  -4 566.223 28.3003   2
  -5  -3  -4 44.4708 3.61688   2
   5  -3   4 60.2707 3.98262   2
  -5  -3  -4 46.3118 3.75633   3
   5  -3   4 57.4467 4.11048   3
   5  -3   4 55.5396 3.88348   3
   5  -3   4 52.1645 3.89523   2
  -5   3  -4 49.5529 3.86828   2
   5   3   4 42.6488 3.53726   3
  -5   3  -4 52.9315 3.87024   3
  -5   3  -4 48.3193 3.75875   3
  -5   3  -4 54.3864 3.95574   2
   5   3   4 44.3799 3.70672   2
   7  -3   4 7.22554 1.86540   3
  -7  -3  -4 11.4152 1.91553   3
  -7  -3  -4 6.77641 1.74755   3
  -7  -3  -4 6.10135 1.74358   2
   7  -3   4 11.6638 2.17808   3
   7  -3   4 11.0262 2.05106   2
   7  -3   4 12.5863 1.96220   2
   7   3   4 6.34328 1.80477   2
  -7   3  -4 8.95183 2.14305   2
  -7   3  -4 8.45482 1.89340   3
  -7   3  -4 11.3587 2.02324   3
  -7   3  -4 10.7561 2.17206   2
   7   3   4 8.68005 1.66002   3
   9  -3   4 213.061 11.6770   2
  -9  -3  -4 206.448 11.4517   3
   9  -3   4 186.008 11.4716   3
  -9  -3  -4 188.798 11.3177   3
   9  -3   4 208.820 11.6555   2
   9  -3   4 212.039 11.7182   3
  -9  -3  -4 200.020 11.3054   2
  -9   3  -4 205.326 11.6534   2
  -9   3  -4 203.470 11.6665   2
  -9   3  -4 195.969 11.4844   3
   9   3   4 189.797 11.0646   3
  -9   3  -4 199.738 11.4945   3
   9   3   4 196.520 11.3427   2
  11  -3   4 186.576 11.2910   3
  11  -3   4 188.989 11.4154   2
 -11  -3  -4 190.229 11.1635   3
 -11  -3  -4 191.661 11.1512   2
  11  -3   4 200.151 11.4806   2
  11  -3   4 195.504 11.5687   3
 -11  -3  -4 196.448 11.1825   3
 -11   3  -4 199.023 11.3686   3
  11   3   4 180.781 11.1913   2
 -11   3  -4 190.178 11.4924   2
 -11   3  -4 182.663 11.2838   3
  11   3   4 193.915 10.8449   3
 -11   3  -4 184.074 11.3748   2
  11   3   4 181.832 11.1813   2
  13  -3   4 41.6158 4.64261   2
 -13  -3  -4 37.1899 4.02067   2
  13  -3   4 28.9543 4.10707   2
  13  -3   4 40.3191 4.52445   3
 -13  -3  -4 34.2607 4.50012   3
 -13  -3  -4 32.4914 4.08003   3
  13  -3   4 36.5622 4.42412   3
  13   3   4 34.9680 4.14268   2
 -13   3  -4 40.9463 4.87875   3
  13   3   4 35.3190 3.70017   3
  13   3   4 33.0893 4.16037   2
 -13   3  -4 35.7321 4.53998   3
 -13   3  -4 33.5289 4.38624   2
 -13   3  -4 33.5605 4.03320   2
  15  -3   4 9.94048 2.74793   3
  15  -3   4 7.71829 2.96143   2
  15  -3   4 5.80283 2.95764   3
 -15  -3  -4 8.48129 2.84712   3
 -15  -3  -4 1.94513 2.15255   2
 -15  -3  -4 5.31932 2.45116   3
  15  -3   4 11.2164 3.31239   2
 -15   3  -4 3.28230 2.27140   2
  15   3   4 5.19647 2.54288   2
  15   3   4 3.21764 2.75387   2
 -15   3  -4 4.50180 2.80149   3
 -15   3  -4 6.56160 2.62746   2
 -15   3  -4 6.40970 2.79265   3
 -17  -3  -4 25.3939 4.00554   3
 -17  -3  -4 20.4204 3.40760   3
  17  -3   4 22.3603 4.25267   2
  17  -3   4 30.1148 4.43831   3
  17  -3   4 21.0811 4.07410   2
  17   3   4 25.0513 3.70019   2
 -17   3  -4 19.2318 3.87092   2
 -17   3  -4 24.2015 4.13716   3
 -17   3  -4 16.7574 4.10717   2
 -17   3  -4 17.2923 3.63947   3
  17   3   4 25.7160 3.94424   2
  19  -3   4 -0.9496 2.90742   3
  19  -3   4 4.42150 3.59711   2
  19  -3   4 1.96481 3.02420   2
 -19  -3  -4 3.32060 2.57507   3
 -19  -3  -4 -0.8691 2.87952   3
 -19   3  -4 6.34780 3.38086   3
 -19   3  -4 3.31039 3.54176   2
  19   3   4 0.02081 3.20864   2
  19   3   4 6.42809 2.75489   2
 -21  -3  -4 5.25727 2.82186   3
  21  -3   4 0.00887 3.21365   3
  21  -3   4 -5.6208 3.40724   2
  21  -3   4 -3.2208 3.09118   2
 -21  -3  -4 1.31006 3.04587   3
  21   3   4 2.40929 3.53605   2
 -21   3  -4 -1.7357 3.99843   2
 -21   3  -4 0.19553 3.31396   3
  21   3   4 0.83987 3.20040   2
  23  -3   4 9.64611 4.28240   2
  23  -3   4 2.30162 3.79117   3
 -23  -3  -4 10.9233 4.04512   3
 -23   3  -4 15.7702 4.48957   3
  23   3   4 4.23735 3.87013   2
 -26  -4   4 13.2016 3.93221   3
  26  -4  -4 11.6598 4.42684   2
 -26   4   4 8.72678 4.61080   2
  26   4  -4 13.2183 3.44663   2
  26   4  -4 7.18629 3.26064   2
 -26   4   4 13.7182 4.48357   3
  24  -4  -4 9.46099 3.52713   3
  24  -4  -4 15.3478 3.84756   2
 -24  -4   4 8.85817 2.70935   3
 -24  -4   4 14.5300 3.42734   3
  24  -4  -4 7.50679 3.76387   2
  24   4  -4 3.43648 2.74825   2
 -24   4   4 13.1881 4.06439   3
  24   4  -4 4.57335 2.74606   2
 -24   4   4 7.88447 3.81728   2
  22  -4  -4 12.4186 3.55019   2
  22  -4  -4 15.3929 3.70945   3
  22  -4  -4 13.5797 4.11709   2
 -22  -4   4 13.2805 3.08659   3
 -22  -4   4 15.4058 3.43675   3
 -22   4   4 17.5207 3.72184   3
  22   4  -4 14.4005 3.09824   2
 -22   4   4 17.5190 4.06685   3
 -22   4   4 14.7689 4.16638   2
  22   4  -4 13.4827 3.00618   2
 -20  -4   4 2.26593 2.02873   3
  20  -4  -4 4.60441 3.40689   2
 -20  -4   4 0.94208 2.32693   3
  20  -4  -4 2.73774 2.75532   3
  20  -4  -4 4.51149 2.99906   2
 -20   4   4 0.99965 2.47181   2
 -20   4   4 2.91837 2.67406   3
 -20   4   4 7.36230 3.24622   3
  20   4  -4 -1.9061 1.91729   2
  20   4  -4 2.50766 2.26572   2
 -18  -4   4 20.9411 2.96247   3
 -18  -4   4 19.6793 2.83318   3
  18  -4  -4 18.4862 3.45396   2
  18  -4  -4 22.7863 3.87648   2
  18  -4  -4 15.6612 3.38409   3
 -18   4   4 19.7541 3.83467   3
 -18   4   4 16.5709 3.42932   3
  18   4  -4 16.2273 2.63322   2
 -18   4   4 20.3291 3.87031   2
  18   4  -4 21.7609 2.83318   2
  16  -4  -4 2.85048 2.67851   2
  16  -4  -4 10.2208 2.87433   2
 -16  -4   4 2.99654 1.86806   3
 -16  -4   4 3.55095 1.74776   3
  16  -4  -4 8.28580 2.77899   3
 -16   4   4 5.15303 2.87814   2
 -16   4   4 0.35674 2.52756   3
 -16   4   4 3.58779 2.42974   3
  16   4  -4 4.25445 1.92148   2
  16   4  -4 6.00873 1.88630   2
 -14  -4   4 6.49128 1.65985   3
  14  -4  -4 13.1170 2.98410   2
  14  -4  -4 9.11154 2.68872   3
 -14  -4   4 7.81100 1.78236   3
  14  -4  -4 4.97440 2.49831   2
 -14   4   4 5.59768 2.65632   3
 -14   4   4 9.27857 2.61591   3
 -14   4   4 5.75098 2.85993   2
  14   4  -4 7.36939 1.78237   2
  14   4  -4 5.71836 1.72561   2
 -12  -4   4 102.915 5.64246   3
  12  -4  -4 82.4724 6.49219   3
  12  -4  -4 81.0415 6.36396   2
  12  -4  -4 78.7704 6.49504   2
 -12  -4   4 105.807 5.67195   3
 -12   4   4 83.5886 6.52315   3
 -12   4   4 79.3539 6.30393   3
 -12   4   4 88.2059 6.61948   2
  12   4  -4 106.012 5.51970   2
  12   4  -4 100.176 5.52660   2
 -10  -4   4 528.444 25.9714   3
  10  -4  -4 501.427 26.7421   3
 -10  -4   4 494.307 25.9181   3
  10  -4  -4 492.823 26.7109   2
  10  -4  -4 484.614 26.6970   2
  10   4  -4 541.602 25.8828   2
  10   4  -4 525.683 25.8607   2
 -10   4   4 486.006 26.6654   3
 -10   4   4 516.992 26.8263   2
 -10   4   4 503.548 26.7311   3
   8  -4  -4 7.78900 1.97199   3
   8  -4  -4 7.64586 2.02879   2
  -8  -4   4 8.73682 1.03275   3
   8  -4  -4 9.59026 2.08810   2
  -8   4   4 7.72242 2.04639   2
   8   4  -4 9.65896 0.88676   2
   8   4  -4 8.99169 0.91057   2
  -8   4   4 8.34520 1.85873   3
   6  -4  -4 179.993 9.92095   2
   6  -4  -4 178.666 9.98321   3
  -6   4   4 170.886 9.80838   3
  -6   4   4 173.707 9.95102   2
   4  -4  -4 79.5352 5.14820   2
   4  -4  -4 84.0841 5.29163   3
  -4   4   4 80.2851 5.06574   3
  -4   4   4 76.6077 5.22181   2
  -2  -4   4 11.6342 1.33557   3
  -2  -4   4 11.6876 1.31356   3
  -2  -4   4 12.3578 1.40801   2
  -2  -4   4 13.2414 1.39805   2
   2   4  -4 13.4794 1.46691   2
   2   4  -4 11.9942 1.39047   2
   0  -4  -4 1326.73 67.7261   2
   0  -4   4 1364.32 67.5198   2
   0  -4   4 1334.52 67.5177   3
   0  -4   4 1379.06 67.5261   2
   0  -4  -4 1214.66 67.6814   3
   0   4  -4 1389.31 67.5328   2
   0   4  -4 1424.00 67.3122   3
   0   4   4 1251.61 67.7166   2
   0   4  -4 1349.19 67.5199   2
   0   4  -4 1361.86 67.2913   3
   0   4   4 1317.81 67.6354   3
   2  -4   4 149.817 8.66613   2
   2  -4   4 154.156 8.72640   3
  -2  -4  -4 161.007 8.83192   3
  -2  -4  -4 167.299 8.81775   2
   2  -4   4 158.494 8.78480   3
   2  -4   4 153.322 8.69566   2
  -2   4  -4 169.733 8.77310   2
  -2   4  -4 164.676 8.59839   3
  -2   4  -4 146.660 8.53238   3
   2   4   4 151.833 8.62765   3
  -2   4  -4 155.508 8.71385   2
   2   4   4 162.974 8.82338   2
  -4  -4  -4 0.60932 1.25034   3
   4  -4   4 -0.0831 1.35949   2
   4  -4   4 2.70227 1.56506   2
  -4  -4  -4 1.66134 1.41139   2
   4  -4   4 0.80085 1.28409   3
   4  -4   4 0.32754 1.40508   3
   4   4   4 0.39837 1.34796   2
  -4   4  -4 -1.1329 1.49060   2
  -4   4  -4 -0.1580 1.20003   3
   4   4   4 0.74936 1.10428   3
  -4   4  -4 -0.1103 1.39335   2
   6  -4   4 151.560 9.56491   3
  -6  -4  -4 175.928 9.53330   3
   6  -4   4 167.434 9.75880   3
   6  -4   4 162.205 9.59679   2
  -6  -4  -4 171.010 9.48918   2
   6  -4   4 169.180 9.64946   2
  -6   4  -4 157.264 9.45985   3
   6   4   4 172.294 9.47111   2
  -6   4  -4 167.504 9.67667   2
  -6   4  -4 170.065 9.67034   2
   6   4   4 172.064 9.24426   3
  -6   4  -4 169.940 9.54261   3
   8  -4   4 2.92516 1.94923   2
  -8  -4  -4 2.09704 1.57494   2
   8  -4   4 2.02026 1.67363   3
   8  -4   4 0.14296 1.93996   3
   8  -4   4 1.60080 1.50853   2
  -8  -4  -4 2.73589 1.68848   3
  -8   4  -4 2.72939 1.77469   3
  -8   4  -4 1.56073 2.00480   2
  -8   4  -4 -0.1059 1.63544   3
   8   4   4 3.56269 1.89712   2
   8   4   4 1.73248 1.31528   3
   8   4   4 0.44348 1.08564   2
  -8   4  -4 1.78067 1.96805   2
  10  -4   4 15.3702 2.81652   2
  10  -4   4 8.84530 2.70025   3
 -10  -4  -4 14.2515 2.41633   3
 -10  -4  -4 9.09744 2.19305   3
  10  -4   4 13.4819 2.61048   3
 -10  -4  -4 12.4244 2.27595   2
  10  -4   4 6.61268 2.62678   2
  10   4   4 12.6291 2.39547   2
 -10   4  -4 10.8180 2.73920   2
 -10   4  -4 12.8592 2.56004   3
 -10   4  -4 9.91877 2.75191   2
  10   4   4 11.9816 1.95961   3
 -10   4  -4 9.49207 2.54517   3
  12  -4   4 201.613 11.6498   3
  12  -4   4 183.513 11.3303   3
  12  -4   4 177.575 11.3651   2
 -12  -4  -4 198.766 11.1733   3
 -12  -4  -4 196.416 11.1474   3
 -12  -4  -4 188.304 10.9176   2
  12  -4   4 182.396 11.3968   2
 -12   4  -4 161.061 11.3001   2
  12   4   4 183.413 11.0031   2
 -12   4  -4 185.850 11.3312   3
  12   4   4 182.559 10.5182   3
 -12   4  -4 185.881 11.2842   3
 -12   4  -4 180.831 11.3866   2
  14  -4   4 17.6148 3.30147   3
 -14  -4  -4 11.1531 3.00576   2
 -14  -4  -4 11.8382 2.95132   3
 -14  -4  -4 14.4138 2.88979   3
  14  -4   4 22.2225 3.84922   2
  14  -4   4 24.6745 3.80146   2
  14  -4   4 17.3948 3.53441   3
  14   4   4 13.0822 2.90292   2
 -14   4  -4 19.8950 3.85842   2
 -14   4  -4 17.7460 3.42439   3
 -14   4  -4 15.5071 3.48532   2
 -14   4  -4 24.9509 3.55385   3
  16  -4   4 46.1628 5.55310   2
  16  -4   4 37.5548 4.80278   2
  16  -4   4 40.2724 5.01865   3
 -16  -4  -4 30.9518 4.27318   3
 -16  -4  -4 31.2599 4.20074   3
 -16   4  -4 41.8686 4.98039   3
  16   4   4 47.0491 5.32270   2
 -16   4  -4 36.5205 4.81732   2
 -16   4  -4 39.2979 5.17958   2
 -16   4  -4 39.8588 5.09118   3
 -18  -4  -4 -0.0153 2.33720   3
  18  -4   4 1.51626 2.94665   2
  18  -4   4 5.94016 3.25620   3
  18  -4   4 7.22583 3.59828   2
 -18  -4  -4 0.91464 2.84619   3
 -18   4  -4 5.13781 3.44310   2
 -18   4  -4 3.15824 3.12713   3
 -18   4  -4 5.74028 2.62096   2
  18   4   4 -0.8972 2.63189   2
  20  -4   4 1.84080 3.16990   3
 -20  -4  -4 -1.7898 2.24483   3
  20  -4   4 0.49843 3.03977   2
 -20  -4  -4 -1.2614 2.86719   3
  20  -4   4 0.59549 3.46161   2
  20   4   4 2.51106 2.55906   2
 -20   4  -4 -1.1758 2.92822   3
  20   4   4 4.12327 3.49464   2
 -20   4  -4 1.56824 3.55588   2
  22  -4   4 5.02128 3.90104   2
  22  -4   4 -4.0582 3.36779   3
 -22  -4  -4 1.36364 3.19995   3
 -22   4  -4 1.72865 3.52168   3
 -22   4  -4 3.35014 4.05674   2
  22   4   4 2.48984 3.35272   2
 -25  -5   4 2.18180 2.77530   3
  25  -5  -4 -1.8529 3.25231   3
  25  -5  -4 -1.5755 3.48385   2
 -25   5   4 2.65215 3.98641   2
 -25   5   4 4.56373 3.88985   3
  25   5  -4 0.71708 2.74365   2
  25   5  -4 0.87758 2.62538   2
  23  -5  -4 -0.6589 2.91050   2
  23  -5  -4 1.20885 3.39105   2
  23  -5  -4 -3.1073 2.82224   3
 -23  -5   4 -0.7516 2.57279   3
 -23  -5   4 0.90302 2.38399   3
 -23   5   4 -2.0805 3.21588   3
  23   5  -4 -0.5864 2.29748   2
 -23   5   4 -1.3631 3.58081   2
  23   5  -4 1.51196 2.41292   2
  21  -5  -4 6.62312 3.67809   2
  21  -5  -4 7.52116 3.25278   2
 -21  -5   4 12.5466 2.76427   3
  21  -5  -4 6.01482 3.24892   3
 -21  -5   4 10.7674 2.89017   3
 -21   5   4 4.74313 3.15513   3
  21   5  -4 9.81258 2.65593   2
  21   5  -4 11.6231 2.52400   2
 -21   5   4 4.51209 3.41959   3
 -21   5   4 7.71777 3.83864   2
 -19  -5   4 2.22144 2.01442   3
  19  -5  -4 0.98692 2.90355   2
  19  -5  -4 1.80570 2.74036   2
 -19  -5   4 1.82859 1.91339   3
  19  -5  -4 1.22545 2.87310   3
  19   5  -4 1.09953 1.99858   2
 -19   5   4 0.08358 2.94203   3
 -19   5   4 5.71723 2.87071   3
 -19   5   4 1.69100 3.06270   2
  19   5  -4 0.13428 1.96113   2
  17  -5  -4 3.40899 2.93269   2
  17  -5  -4 4.90742 2.31593   2
 -17  -5   4 5.75870 1.93661   3
  17  -5  -4 4.87451 2.92737   3
 -17  -5   4 7.82074 2.16156   3
 -17   5   4 6.71434 3.00740   3
  17   5  -4 10.2748 2.10324   2
 -17   5   4 10.9940 2.96190   3
 -17   5   4 6.07256 3.24827   2
  17   5  -4 5.24675 1.94558   2
 -15  -5   4 35.8757 3.26332   3
  15  -5  -4 30.6580 4.07676   3
  15  -5  -4 31.0056 4.16200   2
 -15  -5   4 33.6240 3.33026   3
  15  -5  -4 26.0424 3.85941   2
  15   5  -4 29.2774 3.11872   2
 -15   5   4 27.8294 4.00026   3
 -15   5   4 25.2775 4.02126   2
  15   5  -4 33.1976 2.98988   2
 -15   5   4 30.6363 3.89503   3
  13  -5  -4 54.9173 5.28333   3
  13  -5  -4 57.5818 5.27885   2
  13  -5  -4 55.9274 5.10442   2
 -13  -5   4 49.2774 3.77448   3
 -13  -5   4 48.3915 3.73518   3
 -13   5   4 59.9646 5.26946   3
 -13   5   4 56.9182 5.03418   3
 -13   5   4 61.6110 4.86150   2
  13   5  -4 48.9860 3.60030   2
  13   5  -4 45.8216 3.53281   2
 -11  -5   4 18.3884 1.98933   3
 -11  -5   4 19.8748 2.03511   3
  11  -5  -4 13.0779 2.94509   2
  11  -5  -4 18.1771 3.02491   2
  11  -5  -4 16.6908 2.96492   3
 -11   5   4 18.2225 2.90698   3
 -11   5   4 13.3547 2.96598   2
  11   5  -4 20.7013 1.77692   2
  11   5  -4 20.3347 1.84524   2
   9  -5  -4 7.13152 2.14207   3
   9  -5  -4 7.45374 1.90058   2
  -9  -5   4 6.28519 0.83110   3
   9  -5  -4 2.14812 1.97449   2
  -9  -5   4 5.38694 0.87007   3
  -9   5   4 5.39330 1.84185   2
  -9   5   4 3.64602 1.95015   3
  -9   5   4 5.67102 1.95318   3
   7  -5  -4 8.73183 2.04643   3
   7  -5  -4 11.0308 2.10092   2
   7  -5  -4 13.6992 2.21223   2
  -7   5   4 7.47399 1.82284   3
  -7   5   4 7.27136 2.12778   2
   5  -5  -4 69.4987 4.80835   2
   5  -5  -4 69.5693 4.88721   3
  -5   5   4 70.5722 4.94122   2
  -5   5   4 70.6325 4.75882   3
  -3  -5   4 13.9603 1.18401   2
  -3  -5   4 12.9097 1.17890   2
   3  -5  -4 14.2494 2.09148   3
  -3  -5   4 12.5589 1.25981   3
  -3  -5   4 14.2858 1.25234   3
   3  -5  -4 15.7031 2.08056   2
  -3   5   4 12.7455 2.25086   2
   3   5  -4 13.0528 1.24010   2
  -3   5   4 13.1217 1.87968   3
  -1  -5   4 76.6191 4.34923   3
  -1  -5   4 78.9910 4.34647   3
   1  -5  -4 62.0265 4.75490   3
   1  -5  -4 68.0261 4.70894   2
  -1  -5   4 77.2278 4.32335   2
  -1  -5   4 74.8907 4.31176   2
  -1   5   4 64.4433 4.56140   3
   1   5  -4 77.7446 4.32375   2
   1  -5   4 18.6402 2.18052   3
   1  -5   4 15.5936 1.84511   3
   1  -5   4 16.6443 2.07864   2
  -1  -5  -4 13.0597 1.90439   3
  -1  -5  -4 12.9012 2.00523   2
   1  -5   4 14.1213 1.72729   2
  -1   5  -4 17.9768 2.14474   2
   1   5   4 14.9313 2.02882   2
  -1   5  -4 13.0873 1.56644   3
  -1   5  -4 15.8252 1.63962   3
  -1   5  -4 17.8667 2.11401   2
   1   5   4 13.8131 1.71011   3
   3  -5   4 141.592 8.49467   2
  -3  -5  -4 167.799 8.62468   3
   3  -5   4 144.353 8.51361   2
   3  -5   4 139.399 8.49445   3
   3  -5   4 157.224 8.64386   3
  -3  -5  -4 144.834 8.49735   2
   3   5   4 149.377 8.26527   3
  -3   5  -4 144.687 8.28512   3
  -3   5  -4 151.486 8.51355   2
  -3   5  -4 153.549 8.52708   2
   3   5   4 166.524 8.65812   2
  -3   5  -4 141.155 8.27284   3
   5  -5   4 464.895 23.8783   3
   5  -5   4 490.051 23.8902   2
  -5  -5  -4 458.706 23.5925   2
   5  -5   4 407.802 23.6663   2
   5  -5   4 447.886 23.7945   3
  -5  -5  -4 465.844 23.6875   3
  -5   5  -4 452.103 23.6273   3
   5   5   4 463.637 23.6906   2
  -5   5  -4 456.135 23.6437   3
   5   5   4 440.145 23.3416   3
  -5   5  -4 428.359 23.7441   2
   7  -5   4 156.126 9.20075   2
   7  -5   4 157.697 9.20391   2
   7  -5   4 142.676 9.22614   3
  -7  -5  -4 161.082 8.92163   2
   7  -5   4 140.838 9.08464   3
  -7  -5  -4 162.132 9.00479   3
  -7   5  -4 151.566 9.02872   3
  -7   5  -4 143.324 8.83039   3
  -7   5  -4 148.765 9.16927   2
   7   5   4 163.240 8.95756   2
   7   5   4 149.634 8.51516   3
  -7   5  -4 150.073 9.21091   2
   7   5   4 163.859 9.05855   2
   9  -5   4 11.9483 2.62262   2
  -9  -5  -4 13.3054 2.32207   2
  -9  -5  -4 9.23917 2.08361   3
   9  -5   4 3.32142 2.44037   3
  -9  -5  -4 10.9050 2.31319   3
   9  -5   4 10.9558 2.62679   2
   9  -5   4 9.86403 2.38556   3
  -9   5  -4 6.06956 2.38802   2
   9   5   4 8.46703 2.15576   2
  -9   5  -4 7.47084 2.27096   3
  -9   5  -4 5.75570 2.13387   3
   9   5   4 8.55763 2.24827   2
  -9   5  -4 4.86148 2.40254   2
   9   5   4 10.7164 1.68202   3
 -11  -5  -4 6.18095 2.20396   3
  11  -5   4 8.73007 2.69385   2
  11  -5   4 9.49006 2.83383   2
  11  -5   4 8.96202 2.57422   3
 -11  -5  -4 6.22415 2.24697   3
  11  -5   4 11.3986 3.09572   3
 -11  -5  -4 3.29393 2.02522   2
 -11   5  -4 8.81190 2.89285   2
  11   5   4 6.97828 1.63525   3
 -11   5  -4 9.01781 2.55940   3
  11   5   4 7.83771 2.46049   2
 -11   5  -4 12.7384 2.68202   3
 -11   5  -4 10.4652 2.93835   2
  11   5   4 7.93549 2.48138   2
  13  -5   4 57.6634 5.64999   2
 -13  -5  -4 56.0567 5.10656   3
  13  -5   4 56.9709 5.85847   3
  13  -5   4 49.7897 5.32582   2
  13  -5   4 52.6141 5.31883   3
 -13  -5  -4 46.8621 4.72709   3
 -13   5  -4 45.5810 5.43327   2
  13   5   4 52.3213 5.08067   2
 -13   5  -4 53.7135 5.51147   2
 -13   5  -4 54.7834 5.20670   3
 -13   5  -4 48.6963 5.36118   3
  13   5   4 52.0693 5.12599   2
  15  -5   4 2.93289 2.88758   2
  15  -5   4 4.38608 3.12871   3
 -15  -5  -4 0.28802 2.06218   3
 -15  -5  -4 3.50542 2.44051   3
  15  -5   4 3.53511 2.80728   2
  15   5   4 2.90403 2.19605   2
 -15   5  -4 -0.1794 2.10687   2
 -15   5  -4 1.68909 2.40099   3
 -15   5  -4 2.60744 2.84388   3
  15   5   4 3.97727 2.82873   2
 -15   5  -4 1.50812 3.25921   2
 -17  -5  -4 39.7409 5.34118   3
  17  -5   4 50.5587 6.06442   3
  17  -5   4 39.4856 5.38449   2
 -17  -5  -4 44.8514 5.22177   3
  17  -5   4 39.5296 5.31312   2
  17   5   4 53.7138 5.26827   2
 -17   5  -4 61.8220 6.07367   2
 -17   5  -4 47.2034 6.04612   3
  17   5   4 47.4199 5.26660   2
 -17   5  -4 53.1186 6.33537   2
  19  -5   4 5.19294 3.52409   3
  19  -5   4 5.01132 3.61672   2
 -19  -5  -4 5.15044 3.15403   3
 -19  -5  -4 0.15148 2.35060   3
  19   5   4 2.46221 2.77156   2
  19   5   4 0.54594 2.91629   2
 -19   5  -4 -1.6646 2.94800   3
 -19   5  -4 4.40219 3.60429   2
 -19   5  -4 4.37570 3.16395   2
  21  -5   4 -1.4253 3.53822   2
  21  -5   4 7.21410 3.83058   3
 -21  -5  -4 1.17423 2.93925   3
  21   5   4 3.21400 3.13231   2
 -21   5  -4 1.32457 3.86318   2
  21   5   4 1.28848 3.16182   2
 -21   5  -4 3.64408 3.36895   3
  24  -6  -4 -3.5747 3.41182   2
 -24  -6   4 -0.0765 2.36446   3
  24  -6  -4 1.45912 3.29204   3
 -24  -6   4 -0.4211 2.43667   3
  24   6  -4 4.29690 2.54631   2
 -24   6   4 2.24833 3.57198   3
  24   6  -4 -0.9466 2.30052   2
 -24   6   4 3.57464 3.92162   2
 -22  -6   4 1.42259 2.37731   3
  22  -6  -4 -0.4601 3.05051   3
 -22  -6   4 2.64246 2.39417   3
  22  -6  -4 2.33078 3.64617   2
  22  -6  -4 0.04986 3.05461   2
 -22   6   4 3.23907 3.94835   2
  22   6  -4 -0.1632 2.10091   2
 -22   6   4 -3.2094 3.20383   3
  22   6  -4 3.16731 2.22520   2
  20  -6  -4 4.37853 3.45847   2
  20  -6  -4 3.94015 3.08498   2
  20  -6  -4 2.54408 3.12060   3
 -20  -6   4 1.11597 1.99214   3
 -20  -6   4 0.21087 2.07342   3
  20   6  -4 1.72371 2.09855   2
 -20   6   4 -0.1599 3.29467   2
 -20   6   4 2.44107 3.11013   3
  20   6  -4 1.28359 1.98158   2
 -18  -6   4 4.97722 1.97167   3
  18  -6  -4 3.08378 2.88389   2
 -18  -6   4 5.51265 2.16503   3
  18  -6  -4 6.09569 3.20765   2
  18  -6  -4 7.22105 3.26034   3
  18   6  -4 5.54417 1.90337   2
 -18   6   4 4.70881 3.03685   3
 -18   6   4 5.89670 2.74866   3
  18   6  -4 1.82605 1.77232   2
 -18   6   4 3.30910 3.37359   2
 -16  -6   4 65.6160 5.10994   3
  16  -6  -4 85.7868 6.57101   2
 -16  -6   4 72.3783 5.22449   3
  16  -6  -4 69.6661 6.58924   2
  16  -6  -4 76.2493 6.75210   3
  16   6  -4 75.1390 4.88512   2
 -16   6   4 74.8637 6.71347   3
  16   6  -4 74.5983 4.85802   2
 -16   6   4 90.1195 7.07444   2
 -16   6   4 62.8464 6.19623   3
 -14  -6   4 9.82012 1.74454   3
  14  -6  -4 10.4043 3.15410   3
  14  -6  -4 14.5168 3.41040   2
  14  -6  -4 7.94404 2.50000   2
 -14  -6   4 11.9964 1.83688   3
 -14   6   4 7.57376 3.00361   2
  14   6  -4 10.4167 1.56359   2
 -14   6   4 9.92507 2.98918   3
  14   6  -4 11.1220 1.51622   2
 -14   6   4 7.91587 2.70097   3
  12  -6  -4 2.75203 2.54008   2
 -12  -6   4 0.10068 1.06791   3
  12  -6  -4 -3.1366 2.23107   2
 -12  -6   4 -0.0279 1.03647   3
  12  -6  -4 3.30251 2.64031   3
 -12   6   4 3.82552 2.59725   2
 -12   6   4 -2.2700 1.95832   3
  12   6  -4 0.12019 0.71805   2
  12   6  -4 0.60825 0.78329   2
 -12   6   4 1.03626 2.27908   3
  10  -6  -4 146.932 9.11129   2
  10  -6  -4 146.628 9.04485   2
  10  -6  -4 147.985 9.17673   3
 -10  -6   4 132.547 7.61245   3
 -10   6   4 136.513 8.81442   3
 -10   6   4 147.739 9.12757   2
 -10   6   4 145.923 8.94061   3
  -8  -6   4 6.77198 0.87885   3
   8  -6  -4 6.72516 2.27065   3
   8  -6  -4 8.20784 2.28435   2
   8  -6  -4 7.11596 2.27822   2
  -8   6   4 6.80714 2.02893   3
  -8   6   4 7.54266 2.39052   2
  -8   6   4 8.80980 2.20780   3
  -6  -6   4 138.060 7.64744   3
   6  -6  -4 150.318 8.93576   2
   6  -6  -4 172.310 9.15929   3
  -6   6   4 149.224 9.03219   2
  -6   6   4 150.302 8.81300   3
   4  -6  -4 210.681 12.6949   2
   4  -6  -4 245.282 12.9247   3
  -4  -6   4 237.999 11.9619   3
  -4  -6   4 216.932 11.7000   2
  -4  -6   4 249.320 11.7218   2
  -4  -6   4 254.217 11.9655   3
  -4   6   4 212.949 12.5800   3
  -4   6   4 224.601 12.8282   2
  -2  -6   4 5.64541 1.02655   3
   2  -6  -4 4.11684 1.58558   3
  -2  -6   4 3.99684 0.96115   2
  -2  -6   4 2.20661 0.96601   2
   2  -6  -4 2.65513 1.48210   2
  -2  -6   4 2.67317 0.91627   3
  -2   6   4 2.75083 1.62894   2
   2   6  -4 5.38521 1.03235   2
  -2   6   4 3.23709 1.26035   3
   0  -6   4 20.5337 2.17301   2
   0  -6   4 24.1137 2.40158   3
   0  -6   4 19.9717 2.27185   3
   0  -6  -4 25.1782 2.59904   2
   0  -6  -4 26.0446 2.89919   3
   0  -6   4 26.3575 2.29404   2
   0   6  -4 21.6796 2.32830   2
   0   6   4 21.6643 2.65451   2
   0   6   4 25.9614 2.39119   3
  -2  -6  -4 0.12844 1.42477   3
   2  -6   4 1.45846 1.32039   3
   2  -6   4 0.35472 1.34778   3
  -2  -6  -4 2.67348 1.40348   2
   2  -6   4 2.10649 1.34066   2
   2  -6   4 0.94634 1.22816   2
  -2   6  -4 -0.0643 1.46927   2
  -2   6  -4 1.84251 1.47052   2
  -2   6  -4 0.33856 0.90936   3
   2   6   4 1.83800 1.69668   2
  -2   6  -4 0.65012 0.92360   3
   2   6   4 2.36916 1.07532   3
   4  -6   4 130.839 7.68967   3
  -4  -6  -4 120.814 7.42403   3
   4  -6   4 123.228 7.47039   3
   4  -6   4 128.759 7.57980   2
  -4  -6  -4 118.527 7.32578   2
   4  -6   4 126.257 7.54724   2
  -4   6  -4 134.720 7.55324   2
  -4   6  -4 115.639 7.42561   2
   4   6   4 115.394 6.94476   3
  -4   6  -4 130.965 7.22984   3
   4   6   4 111.839 7.40433   2
  -4   6  -4 131.892 7.23749   3
  -6  -6  -4 5.24075 1.81101   3
  -6  -6  -4 4.21459 1.70028   2
   6  -6   4 1.56622 1.72541   3
   6  -6   4 3.39211 2.05351   3
   6  -6   4 1.90022 1.87207   2
   6  -6   4 3.64879 1.82642   2
  -6   6  -4 0.91609 2.07950   2
  -6   6  -4 2.06503 1.91031   2
  -6   6  -4 5.82852 1.83756   3
   6   6   4 2.92089 1.11545   3
  -6   6  -4 3.17552 1.69446   3
   6   6   4 3.64305 1.90407   2
   8  -6   4 57.0071 5.35878   3
   8  -6   4 54.7398 4.89531   2
  -8  -6  -4 63.0805 4.72510   3
  -8  -6  -4 61.2325 4.50982   2
   8  -6   4 55.6531 4.83493   2
   8  -6   4 51.7628 4.93926   3
   8   6   4 58.3748 4.68040   2
   8   6   4 59.5013 4.74747   2
  -8   6  -4 62.5709 5.12992   2
  -8   6  -4 52.6378 4.69219   3
   8   6   4 55.8808 3.81650   3
  -8   6  -4 59.6917 5.02849   2
  10  -6   4 0.88489 2.29078   2
  10  -6   4 3.11931 2.28009   3
  10  -6   4 4.99110 2.67166   3
  10  -6   4 2.26576 2.34617   2
 -10  -6  -4 4.25523 2.00808   3
 -10  -6  -4 3.36439 1.86587   2
 -10  -6  -4 4.71303 2.09816   3
  10   6   4 1.30980 2.04457   2
 -10   6  -4 4.65493 2.51235   2
  10   6   4 2.53114 2.19073   2
 -10   6  -4 -1.6968 1.93506   3
 -10   6  -4 0.50432 1.96224   3
  10   6   4 1.35791 1.16011   3
 -10   6  -4 3.57399 2.56926   2
  12  -6   4 20.0095 3.75877   3
  12  -6   4 19.0799 3.36320   3
 -12  -6  -4 16.6482 2.94005   3
  12  -6   4 20.2176 3.38728   2
  12  -6   4 12.8123 3.20268   2
 -12  -6  -4 15.8270 2.75928   3
 -12   6  -4 20.4010 3.20175   3
 -12   6  -4 11.1251 2.82140   3
 -12   6  -4 20.8808 3.71253   2
 -12   6  -4 18.9586 3.46997   2
  12   6   4 12.2500 2.71972   2
  12   6   4 13.5017 2.69105   2
 -14  -6  -4 2.16195 2.09128   3
  14  -6   4 6.02039 2.89091   2
 -14  -6  -4 2.77364 2.35573   3
  14  -6   4 2.73522 2.79305   2
  14  -6   4 3.70446 2.99845   3
 -14   6  -4 6.70792 3.22553   2
  14   6   4 6.04875 2.55322   2
  14   6   4 -1.2547 2.16720   2
 -14   6  -4 3.84517 2.83398   2
 -14   6  -4 3.38085 2.66680   3
  16  -6   4 22.9150 4.28312   2
 -16  -6  -4 27.4857 4.00299   3
  16  -6   4 20.4743 4.04823   2
 -16  -6  -4 26.4025 3.69782   3
  16  -6   4 23.0072 4.45643   3
 -16   6  -4 15.6915 4.03016   2
 -16   6  -4 18.5720 4.55531   2
  16   6   4 23.0119 3.57397   2
 -16   6  -4 24.6562 4.13866   3
  16   6   4 23.8731 3.81549   2
  18  -6   4 9.74914 4.05867   3
 -18  -6  -4 14.0620 3.59315   3
 -18  -6  -4 10.5853 3.08512   3
  18  -6   4 15.3858 4.02840   2
 -18   6  -4 15.7088 3.85949   3
 -18   6  -4 15.7904 4.00679   2
  18   6   4 14.6249 3.57302   2
  18   6   4 11.0505 3.00073   2
 -18   6  -4 12.0491 4.20968   2
 -20  -6  -4 11.8699 3.67624   3
  20  -6   4 15.3046 4.42620   2
  20  -6   4 17.9322 4.45426   3
  20   6   4 9.23155 3.41461   2
 -20   6  -4 8.75770 4.31955   2
  20   6   4 15.8906 3.50711   2
 -20   6  -4 12.5012 3.96919   3
  22  -6   4 18.2848 4.79807   2
 -22  -6  -4 2.61433 3.33477   3
  22  -6   4 9.07240 4.38771   3
 -22   6  -4 8.02649 4.50654   2
  22   6   4 6.79825 3.40152   2
 -22   6  -4 4.40948 4.01982   3
 -23  -7   4 0.27313 2.41081   3
  23  -7  -4 0.13162 3.52748   3
 -23  -7   4 1.71561 2.35741   3
  23  -7  -4 1.22367 3.87087   2
 -23   7   4 0.45113 3.85347   2
  23   7  -4 1.57510 2.02812   2
 -23   7   4 0.17507 3.28906   3
  23   7  -4 1.09210 2.06901   2
  21  -7  -4 -1.8943 3.06387   3
 -21  -7   4 0.99646 2.07041   3
  21  -7  -4 6.49337 3.78642   2
 -21  -7   4 4.03798 2.32834   3
 -21   7   4 6.38616 4.09621   2
  21   7  -4 3.50919 1.97872   2
  21   7  -4 2.82660 1.98338   2
 -21   7   4 1.03444 3.36017   3
 -19  -7   4 19.0040 2.98763   3
  19  -7  -4 15.2193 4.02483   3
  19  -7  -4 28.8592 4.85323   2
 -19  -7   4 21.3562 2.93099   3
  19  -7  -4 16.4696 3.96807   2
  19   7  -4 21.2706 2.48148   2
 -19   7   4 21.8942 4.61492   2
 -19   7   4 25.9555 4.42483   3
  19   7  -4 19.7312 2.46755   2
  17  -7  -4 1.74162 3.02729   3
 -17  -7   4 1.91141 1.79214   3
 -17  -7   4 2.85291 1.72080   3
  17  -7  -4 0.21396 2.98682   2
  17  -7  -4 1.39594 2.89287   2
 -17   7   4 -3.0511 2.70600   3
  17   7  -4 1.29510 1.36207   2
 -17   7   4 -2.5974 3.00202   2
  17   7  -4 1.08852 1.37179   2
 -15  -7   4 6.69986 1.66897   3
  15  -7  -4 7.47100 2.91969   2
 -15  -7   4 7.79538 1.72064   3
  15  -7  -4 4.83610 3.01832   3
  15  -7  -4 6.23302 3.07743   2
  15   7  -4 6.59571 1.11600   2
 -15   7   4 4.97795 2.63156   3
 -15   7   4 5.18031 2.86854   3
 -15   7   4 5.96370 3.21355   2
  15   7  -4 6.49857 1.13107   2
  13  -7  -4 14.7573 3.22252   2
  13  -7  -4 15.7288 3.43963   3
  13  -7  -4 18.5850 3.28671   2
 -13  -7   4 15.3011 1.83949   3
 -13  -7   4 17.0669 1.92607   3
 -13   7   4 13.0838 3.45588   2
 -13   7   4 17.3014 3.22715   3
 -13   7   4 9.39491 2.72754   3
  11  -7  -4 0.23432 2.39033   3
  11  -7  -4 2.78876 2.38332   2
 -11  -7   4 1.21283 0.98034   3
 -11  -7   4 3.76999 1.05688   3
  11  -7  -4 -1.0184 2.34076   2
 -11   7   4 0.93137 2.08632   3
 -11   7   4 2.66652 2.38043   3
 -11   7   4 4.40629 2.68082   2
   9  -7  -4 36.9549 4.33388   3
   9  -7  -4 28.5528 3.67993   2
   9  -7  -4 31.6536 3.99021   2
  -9  -7   4 29.6397 2.12646   3
  -9   7   4 34.0069 3.91785   3
  -9   7   4 35.3641 3.90549   3
  -9   7   4 31.6372 3.84243   2
   7  -7  -4 43.1367 4.28924   2
   7  -7  -4 39.6238 4.42344   3
  -7  -7   4 46.6682 2.57765   3
  -7   7   4 36.8627 3.97354   3
  -7   7   4 39.1394 4.39425   2
   5  -7  -4 221.358 12.6893   2
   5  -7  -4 246.588 12.9909   3
  -5  -7   4 203.600 11.6743   3
  -5   7   4 230.939 12.5902   3
  -5   7   4 227.135 12.8206   2
  -5   7   4 233.583 12.5406   3
  -3  -7   4 50.5075 3.27376   3
  -3  -7   4 49.7022 3.26919   3
   3  -7  -4 49.9817 4.03316   2
  -3  -7   4 54.6228 3.02012   2
  -3  -7   4 49.1736 3.01267   2
   3  -7  -4 46.5108 4.18752   3
  -3   7   4 43.5649 4.07002   2
   3   7  -4 49.9453 3.07151   2
  -3   7   4 48.9441 3.81974   3
  -1  -7   4 12.4987 1.73970   3
   1  -7  -4 7.11065 1.93332   3
   1  -7  -4 10.4372 1.96821   2
  -1  -7   4 10.4717 1.50506   3
  -1  -7   4 11.3553 1.54791   2
  -1  -7   4 10.1744 1.44952   2
   1   7  -4 11.7681 1.62757   2
  -1   7   4 6.16417 2.13616   2
  -1   7   4 12.6854 1.76309   3
   1  -7   4 191.072 11.5018   2
  -1  -7  -4 226.712 11.8115   2
  -1  -7  -4 231.371 12.0066   3
   1  -7   4 220.770 11.7943   3
   1  -7   4 210.983 11.5987   2
   1  -7   4 200.236 11.6392   3
   1   7   4 229.440 11.9082   2
  -1   7  -4 199.691 11.5876   2
  -1   7  -4 198.433 10.8481   3
   1   7   4 214.273 11.4466   3
  -1   7  -4 226.359 10.8972   3
   3  -7   4 -0.8610 1.37490   3
  -3  -7  -4 1.49636 1.61699   3
   3  -7   4 -0.2816 1.51888   2
   3  -7   4 3.22612 1.79848   3
  -3  -7  -4 -1.0505 1.46411   2
   3  -7   4 -0.1159 1.34940   2
  -3   7  -4 0.35370 1.54748   2
  -3   7  -4 1.11321 1.13113   3
   3   7   4 -0.7532 1.70858   2
  -3   7  -4 0.19451 0.99126   3
   3   7   4 0.56256 0.99503   3
  -5  -7  -4 0.21033 1.73060   3
   5  -7   4 2.15096 1.97111   2
   5  -7   4 1.19079 2.01077   2
   5  -7   4 -0.7617 1.66921   3
   5  -7   4 2.07196 2.01917   3
  -5  -7  -4 -0.6793 1.48904   2
   5   7   4 2.17416 0.96897   3
  -5   7  -4 4.07979 1.54133   3
   5   7   4 1.27365 1.90166   2
  -5   7  -4 3.20934 1.43593   3
  -5   7  -4 1.43516 2.16070   2
  -7  -7  -4 19.4914 2.67093   3
  -7  -7  -4 23.0345 2.66533   2
   7  -7   4 15.7695 2.79479   2
   7  -7   4 16.9760 2.88364   2
   7  -7   4 17.5495 2.85758   3
   7  -7   4 17.0433 3.11752   3
  -7   7  -4 13.7853 2.42149   3
  -7   7  -4 19.4478 3.06163   2
  -7   7  -4 18.0500 2.62231   3
   7   7   4 22.4707 2.80511   2
  -7   7  -4 20.3263 3.41529   2
   7   7   4 21.4185 1.92644   3
  -9  -7  -4 20.5185 2.91830   3
   9  -7   4 15.2003 3.32554   3
   9  -7   4 20.2058 3.19144   3
   9  -7   4 17.7597 3.12565   2
   9  -7   4 22.0713 3.43629   2
  -9  -7  -4 17.0753 2.54951   2
  -9  -7  -4 22.5499 3.00215   3
   9   7   4 15.4381 2.74025   2
  -9   7  -4 18.2235 3.33677   2
   9   7   4 16.4929 2.82322   2
   9   7   4 20.3539 1.79261   3
  -9   7  -4 16.0053 3.10749   2
  -9   7  -4 20.8056 2.91800   3
  11  -7   4 9.58090 2.90746   2
  11  -7   4 5.83167 3.04776   3
  11  -7   4 8.34608 3.03467   2
 -11  -7  -4 8.79049 2.30939   3
 -11  -7  -4 9.18331 2.52491   3
 -11   7  -4 6.51676 3.31856   2
 -11   7  -4 13.0006 2.39747   3
  11   7   4 10.0919 2.47542   2
  11   7   4 10.1379 2.61338   2
 -11   7  -4 4.82449 2.69910   2
  13  -7   4 1.18332 2.65468   2
  13  -7   4 -0.5612 2.82939   3
 -13  -7  -4 1.04130 2.29090   3
 -13  -7  -4 1.35260 2.13602   3
  13  -7   4 4.84677 2.89609   2
 -13   7  -4 0.86693 2.71864   2
 -13   7  -4 1.94825 3.00794   2
  13   7   4 3.77226 2.35763   2
  13   7   4 1.50289 2.36094   2
 -13   7  -4 1.24503 2.39606   3
  15  -7   4 1.13224 3.02747   2
 -15  -7  -4 1.61503 2.56074   3
 -15  -7  -4 0.57470 2.05882   3
  15  -7   4 -0.0745 3.06548   3
  15   7   4 -3.3693 2.34836   2
 -15   7  -4 -2.6101 2.30956   3
  15   7   4 -1.6667 2.23650   2
 -15   7  -4 2.73586 2.99056   2
 -15   7  -4 -1.4974 3.00490   2
  17  -7   4 3.95662 3.66326   3
  17  -7   4 6.83602 3.65498   2
 -17  -7  -4 2.27076 2.32823   3
 -17  -7  -4 -0.9198 2.43904   3
 -17   7  -4 3.61439 2.96741   3
  17   7   4 -1.0430 2.81677   2
  17   7   4 0.99146 2.40705   2
 -17   7  -4 4.31765 3.63652   2
  19  -7   4 5.86292 4.18206   3
 -19  -7  -4 6.03179 3.16184   3
  19  -7   4 12.0187 4.29031   2
 -19  -7  -4 5.46774 2.81886   3
  19   7   4 5.29191 3.21766   2
  19   7   4 10.8291 3.20026   2
 -19   7  -4 6.39586 4.14503   2
 -19   7  -4 5.79567 3.43508   3
  21  -7   4 5.72335 4.13284   3
  21  -7   4 11.9390 4.51845   2
 -21  -7  -4 8.71626 3.34590   3
  21   7   4 9.53037 3.52832   2
 -21   7  -4 5.25579 4.63296   3
 -21   7  -4 -2.0617 3.78601   2
  22  -8  -4 -0.3408 3.57527   2
 -22  -8   4 0.89452 2.23391   3
 -22  -8   4 4.73893 2.20694   3
  22  -8  -4 4.53892 3.72088   3
 -22   8   4 -2.1699 3.24249   3
 -22   8   4 -3.1162 3.82748   2
  22   8  -4 1.38201 1.36961   2
  22   8  -4 0.73258 1.34377   2
 -20  -8   4 16.5491 2.87718   3
  20  -8  -4 18.6966 4.49112   2
 -20  -8   4 15.0136 2.73322   3
  20  -8  -4 14.3201 4.05647   3
  20   8  -4 14.9665 1.88938   2
 -20   8   4 16.7797 4.05613   3
 -20   8   4 14.1111 4.48382   2
  20   8  -4 17.3315 1.92443   2
  18  -8  -4 25.2842 4.69728   3
 -18  -8   4 18.5629 2.84707   3
 -18  -8   4 15.6561 2.62221   3
  18  -8  -4 28.3988 4.75590   2
 -18   8   4 21.6621 4.71757   2
 -18   8   4 25.2171 4.33055   3
  16  -8  -4 2.60396 2.79423   2
 -16  -8   4 1.08486 1.60062   3
  16  -8  -4 4.05506 3.18642   2
 -16  -8   4 1.87013 1.59540   3
  16  -8  -4 2.21464 3.22059   3
 -16   8   4 2.56256 3.46284   2
 -16   8   4 3.05477 2.86415   3
  14  -8  -4 51.7312 5.69097   2
  14  -8  -4 66.0645 6.44100   3
 -14  -8   4 54.8500 4.01678   3
 -14  -8   4 56.1254 4.02889   3
  14  -8  -4 59.5029 5.69156   2
 -14   8   4 51.1516 5.97158   2
 -14   8   4 48.6707 5.60344   3
 -12  -8   4 6.56522 1.29999   3
  12  -8  -4 8.48716 2.89317   2
  12  -8  -4 5.99043 2.61080   2
  12  -8  -4 4.18728 2.88215   3
 -12  -8   4 6.18819 1.36055   3
 -12   8   4 6.29860 2.60442   3
 -12   8   4 6.97200 3.06767   2
 -12   8   4 5.22313 2.38254   3
  10  -8  -4 13.3273 2.96835   2
 -10  -8   4 13.3408 1.40790   3
  10  -8  -4 10.7566 2.72154   2
 -10   8   4 10.3684 2.52324   3
 -10   8   4 5.35478 2.84094   2
 -10   8   4 14.5270 2.65557   3
   8  -8  -4 130.322 8.87140   3
  -8  -8   4 138.254 7.19762   3
   8  -8  -4 133.843 8.62489   2
   8  -8  -4 123.987 8.56436   2
  -8   8   4 134.970 8.39777   3
  -8   8   4 138.881 8.83538   2
  -6  -8   4 47.9218 3.36060   3
   6  -8  -4 51.9850 4.81608   2
   6  -8  -4 59.7393 5.21867   3
   6  -8  -4 54.1110 4.74573   2
  -6   8   4 63.8827 5.16330   2
  -6   8   4 55.4542 4.51856   3
  -6   8   4 60.4071 4.73853   3
   4  -8  -4 81.5806 5.92304   2
  -4  -8   4 81.8460 4.50821   2
  -4  -8   4 91.0558 4.55585   2
   4  -8  -4 85.9667 6.38349   3
  -4  -8   4 84.8557 5.07601   3
   4   8  -4 83.7947 4.60073   2
  -4   8   4 88.4131 6.22346   2
  -4   8   4 80.8852 5.75259   3
  -4   8   4 84.9586 5.67552   3
  -2  -8   4 29.8967 2.75835   3
  -2  -8   4 24.6487 2.22391   2
   2  -8  -4 22.2526 2.95725   2
   2  -8  -4 25.3903 3.24942   3
  -2  -8   4 27.5619 2.30367   2
   2   8  -4 24.7643 2.46542   2
  -2   8   4 24.7640 2.92783   3
  -2   8   4 23.1129 3.22604   2
  -2   8   4 21.8433 2.70921   3
   0  -8   4 10.3454 1.73793   2
   0  -8  -4 7.21293 2.15942   3
   0  -8  -4 6.84080 2.00302   2
   0  -8   4 8.64646 1.80863   3
   0  -8   4 11.2243 1.80569   2
   0   8   4 8.53135 2.35462   2
   0   8   4 5.69756 1.41210   3
   0   8  -4 8.84685 1.82249   2
  -2  -8  -4 8.22764 1.96767   2
   2  -8   4 10.3378 2.00329   2
   2  -8   4 7.54012 1.92667   2
  -2  -8  -4 10.9465 2.28738   3
   2  -8   4 9.47848 2.12842   3
   2   8   4 11.9835 2.36240   2
  -2   8  -4 10.4189 1.12535   3
  -2   8  -4 9.60349 1.21905   3
   2   8   4 9.21817 1.36375   3
  -2   8  -4 7.51463 2.03912   2
  -4  -8  -4 -0.5002 1.78985   3
   4  -8   4 4.61230 2.17953   3
   4  -8   4 2.76861 1.96128   2
  -4  -8  -4 1.89008 1.61441   2
   4  -8   4 0.68874 1.66777   2
   4   8   4 1.87936 0.80506   3
  -4   8  -4 4.08967 2.15573   2
  -4   8  -4 1.26232 1.32218   3
   4   8   4 2.37615 1.92632   2
  -4   8  -4 0.93400 1.21757   3
   6  -8   4 127.351 8.01180   2
   6  -8   4 116.393 7.93003   2
  -6  -8  -4 123.458 7.90523   3
  -6  -8  -4 124.361 7.58158   2
   6  -8   4 134.760 8.49188   3
   6   8   4 126.573 7.86297   2
  -6   8  -4 124.936 7.62818   3
  -6   8  -4 121.742 7.54169   3
  -6   8  -4 125.807 8.11700   2
   8  -8   4 0.45505 2.42685   3
  -8  -8  -4 3.77190 2.09419   3
   8  -8   4 1.62972 2.13197   2
   8  -8   4 3.22826 2.18372   2
  -8   8  -4 0.06527 1.77116   3
   8   8   4 0.61552 1.98112   2
  -8   8  -4 2.76354 2.38444   2
   8   8   4 2.76903 2.00932   2
 -10  -8  -4 3.22641 2.05866   3
  10  -8   4 5.06650 2.59411   2
  10  -8   4 3.16808 2.84657   3
 -10  -8  -4 0.03558 1.93223   3
  10   8   4 2.69524 2.19221   2
 -10   8  -4 -0.2067 2.56164   2
 -10   8  -4 3.58066 2.20056   3
  10   8   4 3.56122 2.14673   2
 -12  -8  -4 0.01333 2.12630   3
  12  -8   4 2.45973 2.69992   2
 -12  -8  -4 2.25182 2.08941   3
  12  -8   4 4.83322 3.14662   3
  12   8   4 3.71233 2.31752   2
  12   8   4 2.63434 2.29792   2
 -12   8  -4 3.24859 3.10060   2
  14  -8   4 8.19501 3.70409   3
  14  -8   4 1.29167 3.03018   2
 -14  -8  -4 0.90045 2.37513   3
 -14  -8  -4 1.29674 2.13025   3
  14   8   4 3.54400 2.64671   2
 -14   8  -4 8.78172 3.55966   2
 -14   8  -4 3.84695 2.49205   3
  14   8   4 5.49025 2.55480   2
  16  -8   4 2.70438 3.20829   2
 -16  -8  -4 2.73365 2.42531   3
 -16  -8  -4 3.96973 2.69950   3
  16  -8   4 4.41075 3.64356   3
 -16   8  -4 1.11736 2.66359   3
 -16   8  -4 6.11309 4.12737   2
  16   8   4 4.45787 2.63153   2
  16   8   4 1.17440 2.29744   2
  18  -8   4 -0.8669 3.50290   2
  18  -8   4 0.35285 3.64624   3
 -18  -8  -4 2.88736 2.34778   3
 -18  -8  -4 4.88159 2.93183   3
 -18   8  -4 7.39276 3.41843   3
  18   8   4 2.06677 2.72789   2
 -18   8  -4 1.35446 3.78269   2
  18   8   4 0.14492 2.61475   2
  20  -8   4 12.2298 4.54508   3
  20  -8   4 12.7228 4.48063   2
 -20  -8  -4 13.3335 3.70314   3
  20   8   4 7.19607 3.44339   2
 -20   8  -4 8.59163 4.53630   2
  20   8   4 11.7591 3.51304   2
 -21  -9   4 -3.3097 1.78194   3
  21  -9  -4 0.56806 3.74425   3
  21  -9  -4 1.41616 3.70492   2
 -21  -9   4 0.97746 2.12726   3
 -21   9   4 -2.7678 3.18240   3
 -21   9   4 2.66854 4.21604   2
 -19  -9   4 0.93133 1.89787   3
  19  -9  -4 5.55842 3.68906   2
  19  -9  -4 -1.7651 3.27875   3
 -19  -9   4 4.73192 1.96407   3
 -19   9   4 0.37542 3.67864   2
 -19   9   4 1.95428 3.29217   3
  17  -9  -4 21.5757 4.36263   2
 -17  -9   4 13.0774 2.35687   3
 -17  -9   4 15.4003 2.43438   3
  17  -9  -4 24.0192 4.49643   3
 -17   9   4 17.6968 3.93552   3
 -17   9   4 26.8446 4.94197   2
 -15  -9   4 3.45375 1.57085   3
  15  -9  -4 -0.2999 2.96285   2
 -15  -9   4 3.07464 1.52223   3
  15  -9  -4 1.43081 3.11036   3
 -15   9   4 3.66896 2.87028   3
 -15   9   4 2.02956 3.75893   2
 -13  -9   4 31.4021 2.76578   3
 -13  -9   4 27.0419 2.69258   3
  13  -9  -4 22.2129 4.22337   3
  13  -9  -4 22.1403 4.03010   2
 -13   9   4 20.4400 4.22612   2
 -13   9   4 24.5661 3.85998   3
 -11  -9   4 2.91802 1.12152   3
  11  -9  -4 -3.1029 2.24439   2
  11  -9  -4 2.18227 2.28037   2
  11  -9  -4 2.98828 2.72299   3
 -11   9   4 -1.0894 2.71276   2
  -9  -9   4 48.0442 3.23673   3
   9  -9  -4 50.0999 5.41786   2
   9  -9  -4 51.9917 4.83172   2
   9  -9  -4 51.4484 5.28070   3
  -9   9   4 45.2990 4.67770   3
  -9   9   4 47.8290 5.13681   2
  -7  -9   4 11.0518 1.41446   3
   7  -9  -4 7.42205 2.57659   2
   7  -9  -4 9.15501 2.86800   3
   7  -9  -4 11.2994 2.77283   2
  -7   9   4 9.44974 2.21522   3
  -7   9   4 12.1277 2.89802   2
  -7   9   4 7.17183 2.17620   3
  -5  -9   4 6.32710 1.37936   3
   5  -9  -4 4.73589 2.50854   3
   5  -9  -4 3.56982 2.15776   2
   5  -9  -4 6.70757 2.24352   2
  -5   9   4 6.69646 2.00047   3
  -5   9   4 3.53046 1.66255   3
  -5   9   4 1.34452 2.29126   2
  -3  -9   4 22.5965 2.75283   3
  -3  -9   4 22.5096 2.07592   2
   3  -9  -4 23.3354 3.02064   2
  -3  -9   4 22.2054 2.03045   2
   3  -9  -4 21.5386 3.25954   3
  -3   9   4 25.5477 3.35410   2
   3   9  -4 22.4000 2.20150   2
  -3   9   4 23.4021 2.85539   3
  -3   9   4 25.2512 3.12512   3
   1  -9  -4 103.513 6.72986   2
  -1  -9   4 84.5624 5.81797   2
  -1  -9   4 91.7590 5.90099   2
   1  -9  -4 112.801 7.11030   3
  -1  -9   4 93.1766 6.30555   3
  -1   9   4 98.9970 5.97273   3
  -1   9   4 111.368 6.12739   3
   1   9  -4 91.0191 6.01042   2
  -1   9   4 116.281 7.12804   2
   1  -9   4 15.9705 2.18269   2
  -1  -9  -4 12.5179 2.65415   3
  -1  -9  -4 13.2286 2.29009   2
   1  -9   4 11.5866 2.05448   2
   1  -9   4 12.5563 2.32502   3
   1   9   4 10.8588 1.44268   3
  -1   9  -4 12.7711 2.20995   2
   1   9   4 10.2081 2.35392   2
   1   9   4 10.3791 1.52492   3
   3  -9   4 10.6867 2.29945   2
  -3  -9  -4 11.3169 2.22812   2
   3  -9   4 10.3896 2.22960   2
  -3  -9  -4 10.6995 2.45214   3
   3  -9   4 14.6753 2.65081   3
  -3   9  -4 11.8451 2.56160   2
  -3   9  -4 10.9632 1.35399   3
   3   9   4 11.9194 0.83272   3
   3   9   4 13.1518 2.56328   2
  -3   9  -4 14.3684 1.55229   3
   5  -9   4 -1.7767 1.67706   2
   5  -9   4 -0.9228 2.09888   3
  -5  -9  -4 -0.2283 1.83455   3
   5   9   4 2.92006 2.06581   2
  -5   9  -4 0.60513 2.01282   2
  -5   9  -4 -0.5596 1.30640   3
  -5   9  -4 0.95428 1.43277   3
   7  -9   4 -0.7540 2.46479   3
   7  -9   4 1.13328 1.99375   2
  -7  -9  -4 0.34121 1.87025   3
  -7   9  -4 1.62228 2.31839   2
   7   9   4 1.43792 2.07294   2
  -7   9  -4 0.37638 1.65590   3
  -9  -9  -4 22.2219 3.25944   3
   9  -9   4 20.8521 3.39317   2
   9  -9   4 22.0592 3.79758   3
   9   9   4 20.5469 3.04814   2
  -9   9  -4 17.5641 3.63788   2
  -9   9  -4 20.6840 2.99233   3
   9   9   4 19.4221 2.96471   2
  11  -9   4 55.4653 6.58293   3
 -11  -9  -4 62.6864 5.45767   3
 -11  -9  -4 61.3827 5.57253   3
  11  -9   4 66.4499 5.96557   2
 -11   9  -4 62.8998 5.45351   3
 -11   9  -4 61.0835 6.26115   2
  11   9   4 68.2781 5.43938   2
  11   9   4 57.3109 5.22440   2
 -13  -9  -4 -0.2116 2.38278   3
  13  -9   4 -1.6985 2.58158   2
  13  -9   4 2.84816 3.39155   3
 -13  -9  -4 2.50348 2.33508   3
 -13   9  -4 3.69810 3.39612   2
  13   9   4 -0.7396 2.21209   2
  13   9   4 -1.0620 2.20701   2
 -13   9  -4 1.17403 2.35816   3
  15  -9   4 12.8182 3.77207   2
  15  -9   4 14.4873 4.22267   3
 -15  -9  -4 5.60690 2.89215   3
 -15  -9  -4 7.82847 2.77794   3
  15   9   4 8.83381 2.76908   2
  15   9   4 11.6701 2.75070   2
 -15   9  -4 4.70290 3.77016   2
  17  -9   4 2.89965 3.36218   2
 -17  -9  -4 -2.8279 2.13720   3
  17  -9   4 1.22461 3.72839   3
 -17  -9  -4 0.35535 2.69804   3
  17   9   4 -0.0179 2.58742   2
  17   9   4 -1.4815 2.27589   2
 -17   9  -4 1.68524 4.26362   2
 -17   9  -4 4.75621 3.13750   3
  20 -10  -4 8.44709 4.17953   3
  20 -10  -4 2.63389 3.71160   2
 -20 -10   4 3.10932 2.01107   3
 -20 -10   4 2.37363 1.99466   3
 -20  10   4 5.07482 4.22111   2
  18 -10  -4 17.4882 4.20434   2
 -18 -10   4 11.8559 2.26730   3
  18 -10  -4 12.8574 4.32043   3
 -18 -10   4 8.57775 2.12208   3
 -18  10   4 10.0123 3.75495   3
 -18  10   4 10.1577 4.20077   2
  16 -10  -4 3.80569 3.49753   3
 -16 -10   4 -0.2735 1.47395   3
 -16 -10   4 1.37892 1.55780   3
  16 -10  -4 3.68864 3.07972   2
 -16  10   4 5.29495 3.74864   2
 -16  10   4 2.55396 2.91740   3
  14 -10  -4 -1.9347 2.72292   2
  14 -10  -4 -0.3699 3.12262   3
 -14 -10   4 1.92772 1.35241   3
 -14 -10   4 -0.0204 1.29821   3
 -14  10   4 -0.7365 3.29303   2
  12 -10  -4 80.7519 7.06011   2
 -12 -10   4 77.1193 4.95064   3
  12 -10  -4 91.0864 7.77107   3
 -12 -10   4 72.8150 4.96005   3
 -12  10   4 71.0745 6.46008   3
 -12  10   4 91.4981 7.56169   2
 -10 -10   4 13.3020 1.72920   3
  10 -10  -4 12.2056 3.25074   2
  10 -10  -4 14.5103 3.51980   3
 -10  10   4 13.8970 3.60753   2
 -10  10   4 17.5882 2.97174   3
   8 -10  -4 8.87316 3.03958   2
   8 -10  -4 5.36723 2.92390   3
  -8 -10   4 6.14333 1.40499   3
  -8  10   4 7.95206 2.46380   3
  -8  10   4 9.46565 3.01022   2
  -6 -10   4 2.08321 1.26459   3
   6 -10  -4 0.40664 2.04410   2
   6 -10  -4 -0.8079 2.44063   3
  -6  10   4 1.77755 2.74096   2
  -6  10   4 0.55182 1.88350   3
  -4 -10   4 29.3884 3.03748   3
   4 -10  -4 37.5704 4.55484   3
   4 -10  -4 25.3103 3.56611   2
  -4  10   4 33.1826 3.35150   3
  -4  10   4 26.0405 3.66470   2
  -2 -10   4 76.8135 5.01842   2
  -2 -10   4 74.9760 5.63219   3
   2 -10  -4 96.9419 6.79086   3
   2  10  -4 77.9026 5.18934   2
  -2  10   4 91.6211 6.62045   2
  -2  10   4 90.8689 5.39705   3
   0 -10   4 64.5802 4.52047   2
   0 -10   4 64.6531 5.15246   3
   0 -10  -4 53.9952 5.43822   3
   0  10   4 56.2736 5.43643   2
   0  10  -4 65.8826 4.69415   2
   0  10   4 61.7451 3.87504   3
   2 -10   4 22.0089 2.82344   2
  -2 -10  -4 22.8247 3.21981   3
   2 -10   4 21.9832 3.19815   3
   2  10   4 22.2966 3.15591   2
  -2  10  -4 20.3917 2.89950   2
   4 -10   4 11.6202 2.57760   2
   4 -10   4 7.70517 2.66725   3
  -4 -10  -4 9.19424 2.66179   3
   4  10   4 10.9330 2.68898   2
  -4  10  -4 11.7307 2.77091   2
  -4  10  -4 13.1769 1.46784   3
   6 -10   4 -0.0070 2.41286   3
  -6 -10  -4 1.32271 2.09915   3
   6 -10   4 -0.5974 1.79935   2
   6  10   4 0.37903 2.12966   2
  -6  10  -4 2.63459 1.46715   3
  -6  10  -4 -2.3840 2.39434   2
   8 -10   4 2.84019 2.14615   2
  -8 -10  -4 5.72256 2.44401   3
   8 -10   4 2.72239 2.78313   3
  -8  10  -4 2.08426 2.90496   2
  -8  10  -4 3.68497 1.88430   3
   8  10   4 7.49945 2.39707   2
   8  10   4 8.30863 2.40278   2
 -10 -10  -4 9.63218 2.65563   3
  10 -10   4 9.73045 3.43554   3
  10 -10   4 3.46469 2.56768   2
  10  10   4 7.26400 2.44329   2
  10  10   4 11.1093 2.53198   2
 -10  10  -4 4.18632 3.53207   2
  12 -10   4 -3.3490 2.78768   2
 -12 -10  -4 0.53264 2.27457   3
  12 -10   4 1.25444 3.28941   3
 -12 -10  -4 2.00264 2.48698   3
  12  10   4 -0.1157 2.07673   2
 -12  10  -4 0.69047 2.30048   3
 -12  10  -4 2.27049 3.33569   2
  12  10   4 4.62337 2.32465   2
  14 -10   4 15.8792 3.95358   2
 -14 -10  -4 14.9694 3.23265   3
  14 -10   4 18.3841 4.55155   3
 -14 -10  -4 19.1734 3.59238   3
  14  10   4 15.7215 3.06551   2
 -14  10  -4 15.5158 3.57718   3
  14  10   4 17.2256 3.10864   2
 -14  10  -4 23.4183 4.97665   2
 -16 -10  -4 13.9617 3.55383   3
  16 -10   4 20.2155 4.80773   3
  16 -10   4 18.4328 4.55388   2
 -16 -10  -4 22.1475 5.47257   3
  16  10   4 18.8905 3.31543   2
 -16  10  -4 20.7705 4.73648   2
  16  10   4 22.0353 3.43323   2
  19 -11  -4 13.2268 4.39262   3
 -19 -11   4 4.49736 1.92753   3
 -19 -11   4 4.99295 1.89518   3
 -19  11   4 2.29032 3.79716   2
 -17 -11   4 2.08771 1.75712   3
  17 -11  -4 5.08201 3.93750   3
  17 -11  -4 4.98771 3.38725   2
 -17 -11   4 4.24974 1.68569   3
 -17  11   4 4.68090 3.86175   2
 -17  11   4 -2.8402 3.13183   3
 -15 -11   4 7.08165 1.71756   3
  15 -11  -4 6.02556 3.22250   2
  15 -11  -4 5.00588 3.57858   3
 -15 -11   4 7.39577 1.73165   3
 -15  11   4 0.73098 3.99545   2
 -15  11   4 2.79748 2.79810   3
  13 -11  -4 2.33817 3.15695   2
  13 -11  -4 3.90129 3.35489   3
 -13 -11   4 1.60284 1.41234   3
 -13 -11   4 1.95109 1.40516   3
 -13  11   4 3.99694 3.39671   2
 -13  11   4 0.38021 2.35925   3
 -11 -11   4 -1.1495 1.25868   3
  11 -11  -4 -1.9470 2.82540   3
  11 -11  -4 -0.1696 2.68462   2
 -11  11   4 5.63408 3.45208   2
 -11  11   4 2.52977 2.36370   3
   9 -11  -4 16.3469 3.70433   3
   9 -11  -4 12.2670 3.17351   2
  -9 -11   4 16.7032 1.98657   3
  -9  11   4 5.54625 3.39733   2
  -9  11   4 13.2567 2.73109   3
   7 -11  -4 40.3250 4.46837   2
   7 -11  -4 32.6858 4.50828   3
  -7 -11   4 28.6929 3.02636   3
  -7  11   4 30.7964 3.76745   3
  -7  11   4 33.0885 4.57546   2
   5 -11  -4 2.30732 2.19244   2
   5 -11  -4 1.30057 2.52148   3
  -5 -11   4 0.98962 1.44530   3
  -5  11   4 0.49938 2.68875   2
  -5  11   4 0.68472 1.59317   3
   3 -11  -4 28.0913 3.48082   2
  -3 -11   4 29.7621 3.43078   3
   3 -11  -4 22.5897 3.65867   3
  -3 -11   4 28.8617 2.14034   2
  -3  11   4 29.0477 3.87109   2
  -3  11   4 28.8817 2.80813   3
   3  11  -4 25.6453 2.36408   2
  -1 -11   4 39.6193 3.28396   2
  -1 -11   4 38.7371 4.14256   3
   1 -11  -4 40.8229 4.32030   2
   1 -11  -4 36.0966 4.78820   3
   1  11  -4 36.0222 3.50128   2
  -1  11   4 44.4880 4.75364   2
  -1  11   4 41.8490 2.42477   3
   1 -11   4 37.8161 4.39081   3
   1 -11   4 34.7372 3.52985   2
  -1 -11  -4 25.1141 3.83899   3
   1  11   4 30.5949 3.84692   2
  -1  11  -4 31.4090 3.97693   2
   3 -11   4 150.396 10.2267   3
  -3 -11  -4 163.178 10.1995   3
   3 -11   4 154.190 9.67896   2
   3  11   4 184.001 10.1544   2
  -3  11  -4 149.630 9.93964   2
  -5 -11  -4 9.45551 2.75404   3
   5 -11   4 4.26618 2.96672   3
   5 -11   4 10.2438 2.45647   2
   5  11   4 8.80742 2.50799   2
  -5  11  -4 2.00621 2.69544   2
  -7 -11  -4 8.79044 2.73181   3
   7 -11   4 5.64512 2.61558   2
   7 -11   4 6.84806 3.21564   3
   7  11   4 13.0331 2.61256   2
  -7  11  -4 5.92862 3.12491   2
  -7  11  -4 8.55307 1.68846   3
   9 -11   4 2.30262 3.12160   3
  -9 -11  -4 3.52211 2.48677   3
   9 -11   4 5.41090 2.83116   2
  -9  11  -4 5.34265 1.89307   3
   9  11   4 -0.9737 2.10999   2
  -9  11  -4 6.09158 3.14878   2
   9  11   4 3.50670 2.19400   2
 -11 -11  -4 0.11746 2.20011   3
 -11 -11  -4 0.46790 2.36957   3
  11 -11   4 1.09555 2.91004   2
  11 -11   4 -0.7432 3.19166   3
 -11  11  -4 3.05298 2.25900   3
 -11  11  -4 2.83207 3.17520   2
  11  11   4 3.89278 2.24531   2
  11  11   4 -0.2537 2.21861   2
 -13 -11  -4 12.8269 3.30917   3
  13 -11   4 21.2924 4.72936   3
 -13 -11  -4 12.8968 3.17000   3
  13 -11   4 15.6620 3.88816   2
  13  11   4 15.5056 2.93312   2
  13  11   4 18.3445 3.00076   2
 -13  11  -4 22.9935 4.81644   2
 -15 -11  -4 13.2383 3.36876   3
  15 -11   4 19.0065 4.66953   3
 -15  11  -4 15.0878 4.46574   2
  15  11   4 18.0442 2.96088   2
  15  11   4 16.4679 2.95099   2
 -16 -12   4 -0.4988 1.35280   3
 -16 -12   4 2.42848 1.53379   3
  16 -12  -4 -1.2644 3.38103   3
 -16  12   4 2.00782 3.60374   2
  14 -12  -4 2.29127 3.61602   3
 -14 -12   4 8.58596 1.71202   3
 -14 -12   4 7.13627 1.70917   3
  14 -12  -4 10.4029 3.41184   2
 -14  12   4 6.55938 3.72837   2
[truncated: 923,371 more chars]
