# Supplementary material for: The co-crystal 4,6-di­acetyl­resorcinol–1-amino­pyrene (2/1)
Source: Acta Crystallogr E Crystallogr Commun. 2022 May 31;78(Pt 6):679–81. doi: 10.1107/S2056989022005588 (PMC9431801; doi:10.1107/S2056989022005588)
Supplement: Supplementary file 2 [file e-78-00679-Isup2.hkl]

data_I                                                                          
_shelx_title ' RP1210_0m_a.res in C2/c'                                         
_shelx_refln_list_code          4                                               
_shelx_F_calc_maximum      197.38                                               
_exptl_crystal_F_000      1272.00                                               
_reflns_d_resolution_high  0.7000                                               
                                                                                
loop_                                                                           
 _space_group_symop_operation_xyz                                               
 'x, y, z'                                                                      
 '-x, y, -z+1/2'                                                                
 'x+1/2, y+1/2, z'                                                              
 '-x+1/2, y+1/2, -z+1/2'                                                        
 '-x, -y, -z'                                                                   
 'x, -y, z-1/2'                                                                 
 '-x+1/2, -y+1/2, -z'                                                           
 'x+1/2, -y+1/2, z-1/2'                                                         
                                                                                
_cell_length_a    18.7222                                                       
_cell_length_b     9.7870                                                       
_cell_length_c    16.9398                                                       
_cell_angle_alpha  90.000                                                       
_cell_angle_beta  113.758                                                       
_cell_angle_gamma  90.000                                                       
                                                                                
_shelx_F_squared_multiplier     1.000                                           
                                                                                
loop_                                                                           
 _refln_index_h                                                                 
 _refln_index_k                                                                 
 _refln_index_l                                                                 
 _refln_F_squared_calc                                                          
 _refln_F_squared_meas                                                          
 _refln_F_squared_sigma                                                         
 _refln_observed_status                                                         
   4   0   0      12165.32      11756.37       481.45 o                         
   6   0   0         55.60         63.55         2.57 o                         
   8   0   0      12323.48      11943.59       447.55 o                         
  10   0   0      18137.01      16985.36       633.06 o                         
  12   0   0        187.82        254.45         9.12 o                         
  14   0   0        211.36        199.47         7.71 o                         
  16   0   0       2015.71       2224.89        48.57 o                         
  18   0   0         83.18         82.64         5.93 o                         
  20   0   0         52.36         41.00         5.50 o                         
  22   0   0        156.18        149.79         8.35 o                         
  24   0   0          2.29         25.65         7.43 o                         
   3   1   0          4.77         51.86         1.96 o                         
   7   1   0       2423.80       2235.38        30.64 o                         
   9   1   0       1085.03        941.35        13.69 o                         
  11   1   0      10513.79      10756.90       171.52 o                         
  13   1   0        202.85        234.64         5.17 o                         
  15   1   0       3689.29       3641.68        50.51 o                         
  17   1   0         51.45         62.11         3.39 o                         
  19   1   0         17.44         10.38         2.93 o                         
  21   1   0         41.43         44.57         4.15 o                         
  23   1   0        624.22        644.83        15.33 o                         
   0   2   0       9765.31       9737.22       351.61 o                         
   2   2   0        494.54        424.81         7.16 o                         
   6   2   0      32238.64      31404.91       714.26 o                         
   8   2   0       1362.94       1479.22        20.03 o                         
  10   2   0        810.45        917.00        15.29 o                         
  12   2   0         13.22         10.82         2.06 o                         
  14   2   0       1571.64       1567.13        24.57 o                         
  16   2   0         83.56         80.63         3.91 o                         
  18   2   0         99.88        114.31         5.30 o                         
  20   2   0        407.71        431.14        11.36 o                         
  22   2   0        148.84        147.41         8.44 o                         
  24   2   0         58.36         54.05         6.79 o                         
   1   3   0        166.67        126.63         3.33 o                         
   3   3   0       9330.54      10106.90       261.50 o                         
   5   3   0        740.97        785.14        12.73 o                         
   7   3   0       6466.55       6541.19        99.62 o                         
   9   3   0      11108.34      11366.19       216.51 o                         
  11   3   0       1460.05       1444.79        22.38 o                         
  13   3   0         92.80         70.29         3.25 o                         
  15   3   0          0.44          5.58         2.66 o                         
  17   3   0          2.51         11.56         3.12 o                         
  19   3   0       5559.71       5458.10        85.20 o                         
  21   3   0         62.32         78.62         5.13 o                         
  23   3   0          2.43          0.82         4.03 o                         
   0   4   0      21013.75      20245.68       730.28 o                         
   2   4   0      17681.60      17600.32       450.34 o                         
   4   4   0       4033.38       4402.77        78.77 o                         
   6   4   0       1049.75       1212.06        20.25 o                         
   8   4   0      28940.69      30495.23       780.49 o                         
  10   4   0       2018.10       1941.46        29.43 o                         
  12   4   0         52.94         52.88         2.91 o                         
  14   4   0        135.26         96.48         3.85 o                         
  16   4   0         37.62         48.75         4.02 o                         
  18   4   0        580.74        545.20        11.54 o                         
  20   4   0        115.26         86.34         5.11 o                         
  22   4   0         68.47         51.80         5.09 o                         
   1   5   0        421.56        470.36         7.84 o                         
   3   5   0       6979.89       7600.08       127.70 o                         
   5   5   0        181.16        192.17         5.00 o                         
   7   5   0        719.49        960.32        16.47 o                         
   9   5   0         36.40         34.65         2.29 o                         
  11   5   0       1463.64       1426.93        24.31 o                         
  13   5   0       3997.19       4219.07        65.55 o                         
  15   5   0       4728.86       4400.44        71.99 o                         
  17   5   0         79.17         72.05         4.43 o                         
  19   5   0          6.80          8.77         3.79 o                         
  21   5   0          6.23          6.17         4.05 o                         
   0   6   0       5198.13       5878.32       120.79 o                         
   2   6   0       2149.91       2247.26        38.42 o                         
   4   6   0       1898.73       1888.57        32.65 o                         
   6   6   0        260.40        282.63         6.73 o                         
   8   6   0         84.34        117.08         4.35 o                         
  10   6   0        202.98        121.10         4.08 o                         
  12   6   0       5754.76       5791.16        89.08 o                         
  14   6   0        929.41        815.83        15.55 o                         
  16   6   0          1.33          3.75         3.21 o                         
  18   6   0        255.82        235.28         8.06 o                         
  20   6   0          2.29          6.03         3.92 o                         
  22   6   0         48.11         46.12         5.39 o                         
   1   7   0       3257.65       3474.04        58.95 o                         
   3   7   0        155.40        186.32         4.80 o                         
   5   7   0        232.23        265.28         6.14 o                         
   7   7   0         26.24         18.64         2.19 o                         
   9   7   0          6.06         53.66         3.06 o                         
  11   7   0        939.02        672.47        12.20 o                         
  13   7   0         25.75         20.47         3.18 o                         
  15   7   0        764.17        720.98        15.13 o                         
  17   7   0       1292.95       1249.55        24.24 o                         
  19   7   0        792.27        720.96        16.82 o                         
  21   7   0        703.45        773.83        18.36 o                         
   0   8   0         65.34         50.90         4.11 o                         
   2   8   0         17.77         35.49         2.19 o                         
   4   8   0        625.29        687.90        13.07 o                         
   6   8   0       2693.21       2370.83        41.17 o                         
   8   8   0        179.22        178.94         5.15 o                         
  10   8   0        328.17        309.30         7.54 o                         
  12   8   0         40.77         25.55         3.37 o                         
  14   8   0        263.50        236.12         7.72 o                         
  16   8   0       1518.36       1514.24        30.07 o                         
  18   8   0         88.35         74.34         5.27 o                         
  20   8   0        135.31        174.78         9.91 o                         
   1   9   0          6.91          4.05         2.36 o                         
   3   9   0         34.72         48.96         2.57 o                         
   5   9   0        321.96        359.85        10.74 o                         
   7   9   0        658.48        525.02        10.96 o                         
   9   9   0         25.73         39.10         3.29 o                         
  11   9   0          2.90          8.13         2.99 o                         
  13   9   0          3.06          0.37         2.96 o                         
  15   9   0         73.98         78.57         4.63 o                         
  17   9   0        753.42        877.09        19.24 o                         
   0  10   0         68.01         50.44         5.57 o                         
   2  10   0        281.91        247.35         8.02 o                         
   4  10   0          6.06          8.55         2.40 o                         
   6  10   0         87.96         90.79         4.39 o                         
   8  10   0        437.04        398.88        10.19 o                         
  10  10   0         42.05         59.62         5.13 o                         
  12  10   0        105.37        104.29         4.63 o                         
  14  10   0         10.74          6.24         2.94 o                         
  16  10   0          5.82         39.13         5.27 o                         
   1  11   0          0.96          3.99         3.28 o                         
   3  11   0        570.95        509.43        13.26 o                         
   5  11   0         67.73         63.32         3.74 o                         
   7  11   0         12.99         11.47         2.37 o                         
   9  11   0         66.46         67.53         5.91 o                         
  11  11   0        119.00        133.14         7.96 o                         
  13  11   0        235.71        286.90        11.23 o                         
  15  11   0        154.18        161.77         9.83 o                         
   0  12   0         47.95         45.63         7.09 o                         
   2  12   0        406.89        381.36        11.03 o                         
   4  12   0         18.88         15.45         3.36 o                         
   6  12   0         22.74         25.42         4.25 o                         
   8  12   0         10.04          4.54         3.95 o                         
  10  12   0          5.82         -5.56         5.56 o                         
  12  12   0         68.64         45.68         6.90 o                         
   1  13   0         62.38         68.34         4.86 o                         
   3  13   0          9.78          7.45         3.96 o                         
   5  13   0          0.03         -0.24         3.44 o                         
   7  13   0        118.01        114.54        11.21 o                         
   9  13   0        562.15        569.93        23.68 o                         
 -23   1   1        314.98        332.54         9.73 o                         
 -21   1   1         29.00         37.34         3.91 o                         
 -19   1   1        104.74        101.06         4.32 o                         
 -17   1   1        163.10        165.13         5.05 o                         
 -15   1   1       3701.79       3769.26        52.12 o                         
 -13   1   1       1057.69       1215.34        21.25 o                         
 -11   1   1       2658.51       2736.12        40.71 o                         
  -9   1   1        242.68        331.58         7.62 o                         
  -7   1   1        320.08        325.13         5.46 o                         
  -5   1   1      24743.71      24986.94       635.14 o                         
  -3   1   1        126.78        202.11         3.69 o                         
  -1   1   1       3803.31       2359.89       127.70 o                         
   1   1   1      10047.94       8881.43       226.96 o                         
   3   1   1      18087.32      17584.33       447.89 o                         
   5   1   1        855.74       1058.29        14.83 o                         
   7   1   1       1261.05       1441.26        20.14 o                         
   9   1   1        212.49        203.19         4.11 o                         
  11   1   1       4181.90       4346.64        57.34 o                         
  13   1   1        146.74        161.55         4.68 o                         
  15   1   1       1808.57       1788.26        26.85 o                         
  17   1   1          1.62          3.63         2.62 o                         
  19   1   1         48.89         46.92         3.68 o                         
  21   1   1        148.73        155.26         7.61 o                         
  23   1   1        115.64        120.54         7.41 o                         
 -24   2   1        117.36        101.12         5.65 o                         
 -22   2   1         35.19         39.41         4.70 o                         
 -20   2   1        350.26        375.08         9.74 o                         
 -18   2   1        154.03        153.15         5.69 o                         
 -16   2   1        215.72        235.46         5.95 o                         
 -14   2   1        153.10        153.79         6.00 o                         
 -12   2   1       1179.21       1290.70        18.61 o                         
 -10   2   1         24.55         86.31         3.64 o                         
  -8   2   1         29.33         50.84         2.12 o                         
  -6   2   1       2811.70       3200.70        45.00 o                         
  -2   2   1       2577.43       2674.80        55.02 o                         
   0   2   1        994.72        949.60        13.99 o                         
   2   2   1       7638.89       7360.48       191.67 o                         
   4   2   1      21275.63      22286.71       508.17 o                         
   6   2   1       3277.71       3440.64        62.81 o                         
   8   2   1         38.94         63.44         2.48 o                         
  10   2   1        131.57        127.44         3.70 o                         
  12   2   1        669.60        722.28        11.31 o                         
  14   2   1        215.27        226.59         9.24 o                         
  16   2   1          4.17          9.77         3.09 o                         
  18   2   1         61.54         54.55         4.35 o                         
  20   2   1          9.60         26.25         4.17 o                         
  22   2   1        236.52        230.07         9.30 o                         
 -23   3   1        115.79         94.27         5.63 o                         
 -21   3   1         81.02         66.83         4.86 o                         
 -19   3   1        226.19        257.65         8.14 o                         
 -17   3   1        227.46        241.44         6.44 o                         
 -15   3   1          3.96          5.68         2.57 o                         
 -13   3   1         59.35         75.82         3.25 o                         
 -11   3   1       1365.57       1437.80        22.16 o                         
  -9   3   1      25188.73      25708.82       590.70 o                         
  -7   3   1       2343.56       2757.35        53.21 o                         
  -5   3   1        361.16        365.13        22.12 o                         
  -3   3   1       5884.90       6030.12       175.45 o                         
  -1   3   1       1733.96       1680.51        28.48 o                         
   1   3   1       1691.32       1551.14        23.86 o                         
   3   3   1       1327.21       1351.39        22.03 o                         
   5   3   1          0.62         13.83         1.50 o                         
   7   3   1      27823.26      28407.43       849.20 o                         
   9   3   1         66.67         86.38         3.28 o                         
  11   3   1        496.59        572.47         9.67 o                         
  13   3   1          2.32          4.39         2.42 o                         
  15   3   1          0.20         -0.64         2.65 o                         
  17   3   1         83.34         77.53         4.63 o                         
  19   3   1          0.55         16.06         4.05 o                         
  21   3   1          1.71         -1.06         3.74 o                         
  23   3   1         85.36         73.92         6.24 o                         
 -22   4   1         40.78         36.05         4.69 o                         
 -20   4   1          2.67          1.90         3.57 o                         
 -18   4   1          0.48          3.00         3.22 o                         
 -16   4   1         94.98        103.16         4.45 o                         
 -14   4   1        636.99        607.03        11.36 o                         
 -12   4   1        408.60        396.94         7.94 o                         
 -10   4   1          0.43          0.19         1.82 o                         
  -8   4   1      35049.15      36320.94       924.15 o                         
  -6   4   1       1373.72       1480.12        24.35 o                         
  -4   4   1       1462.71       1578.09        28.77 o                         
  -2   4   1          0.52         24.57         1.81 o                         
   0   4   1       2200.90       2007.69        32.31 o                         
   2   4   1      14919.53      15164.67       390.87 o                         
   4   4   1         78.45         77.14         2.74 o                         
   6   4   1        136.33        163.36         5.56 o                         
   8   4   1       5325.46       5861.57        79.44 o                         
  10   4   1         28.76         40.68         3.18 o                         
  12   4   1        114.11        129.26         4.36 o                         
  14   4   1        106.96         75.91         3.83 o                         
  16   4   1         94.37        137.26         5.50 o                         
  18   4   1         45.75         45.96         3.99 o                         
  20   4   1         68.35         78.10         5.30 o                         
  22   4   1         39.91         31.15         4.73 o                         
 -23   5   1        542.41        492.79        13.68 o                         
 -21   5   1         41.37         43.94         5.15 o                         
 -19   5   1         16.87         13.85         3.56 o                         
 -17   5   1         77.94         73.36         4.37 o                         
 -15   5   1          0.66          3.51         2.77 o                         
 -13   5   1       9892.56       9890.09       158.32 o                         
 -11   5   1         34.76         51.15         2.72 o                         
  -9   5   1          0.04          1.56         1.68 o                         
  -7   5   1        603.79        682.20        12.03 o                         
  -5   5   1        702.67        723.65        13.96 o                         
  -3   5   1         98.48        119.07         4.71 o                         
  -1   5   1         92.12         76.37         3.97 o                         
   1   5   1       1269.61       1304.46        20.36 o                         
   3   5   1      14260.09      15154.34       393.88 o                         
   5   5   1        362.37        368.35         9.40 o                         
   7   5   1        377.76        387.29         7.34 o                         
   9   5   1         56.10         69.38         3.39 o                         
  11   5   1       1193.01       1312.62        20.74 o                         
  13   5   1        168.68        141.44         5.95 o                         
  15   5   1        297.52        249.96         7.15 o                         
  17   5   1          8.81         16.34         3.37 o                         
  19   5   1         21.13         22.37         4.11 o                         
  21   5   1          3.21          0.51         3.94 o                         
 -22   6   1         20.21         11.34         4.44 o                         
 -20   6   1         17.56         21.45         4.11 o                         
 -18   6   1         83.62         84.71         4.98 o                         
 -16   6   1          2.18          2.75         3.08 o                         
 -14   6   1         14.72         18.85         2.87 o                         
 -12   6   1      10722.28      10670.95       162.63 o                         
 -10   6   1          0.00          8.30         2.00 o                         
  -8   6   1        100.26        113.16         3.59 o                         
  -6   6   1        115.16        134.01         4.10 o                         
  -4   6   1       2263.22       2392.95        40.97 o                         
  -2   6   1       8392.45       8573.34       138.51 o                         
   0   6   1        261.43        293.28         5.32 o                         
   2   6   1         11.24         51.70         1.90 o                         
   4   6   1         10.14         20.35         1.96 o                         
   6   6   1          2.21          7.44         1.98 o                         
   8   6   1          9.01         23.95         2.30 o                         
  10   6   1       1287.49       1100.47        18.40 o                         
  12   6   1       1164.31       1321.32        22.04 o                         
  14   6   1        183.34        165.71         5.97 o                         
  16   6   1          2.14          3.94         3.38 o                         
  18   6   1        176.72        169.38         6.92 o                         
  20   6   1         17.15         15.98         4.44 o                         
 -21   7   1        208.48        204.57         9.02 o                         
 -19   7   1        262.04        230.68         8.58 o                         
 -17   7   1       4366.55       4139.94        71.97 o                         
 -15   7   1        352.14        340.87         8.88 o                         
 -13   7   1         70.06         69.44         3.40 o                         
 -11   7   1       1076.27        907.62        15.51 o                         
  -9   7   1        317.59        335.56         8.30 o                         
  -7   7   1        388.19        349.91         7.15 o                         
  -5   7   1        101.32        115.28         3.79 o                         
  -3   7   1        147.12        148.30         3.95 o                         
  -1   7   1       3162.87       3287.15        53.01 o                         
   1   7   1          0.43          9.33         1.19 o                         
   3   7   1         37.57         45.31         2.60 o                         
   5   7   1         72.96         81.59         4.56 o                         
   7   7   1        165.29        228.94         6.04 o                         
   9   7   1         67.12        127.81         4.78 o                         
  11   7   1       1594.21       1348.65        22.37 o                         
  13   7   1         12.39          8.43         2.96 o                         
  15   7   1        564.35        552.91        12.56 o                         
  17   7   1          2.53         10.92         3.97 o                         
  19   7   1          8.87         20.79         4.50 o                         
 -20   8   1          0.02          7.30         4.12 o                         
 -18   8   1         46.97         36.31         4.34 o                         
 -16   8   1       3725.14       3686.39        68.04 o                         
 -14   8   1         22.81         17.75         3.06 o                         
 -12   8   1          5.91          2.79         2.44 o                         
 -10   8   1         35.74         24.33         2.39 o                         
  -8   8   1        995.41        957.94        16.78 o                         
  -6   8   1       2858.40       2952.04        50.78 o                         
  -4   8   1        423.50        419.33         8.14 o                         
  -2   8   1          0.05          5.40         1.75 o                         
   0   8   1         13.06         20.63         2.32 o                         
   2   8   1          0.11          4.66         1.85 o                         
   4   8   1        195.81        229.62         5.82 o                         
   6   8   1       1564.71       1266.49        22.91 o                         
   8   8   1          3.02         36.14         2.83 o                         
  10   8   1        151.54        122.23         4.96 o                         
  12   8   1         56.07         66.58         5.34 o                         
  14   8   1         28.61         29.91         3.89 o                         
  16   8   1        187.56        173.78         7.37 o                         
  18   8   1         16.60         52.28         6.09 o                         
 -19   9   1        125.19        114.09         5.94 o                         
 -17   9   1        161.13        157.79         6.54 o                         
 -15   9   1         72.78         76.79         4.31 o                         
 -13   9   1        122.46        117.88         5.09 o                         
 -11   9   1        106.92         93.84         4.35 o                         
  -9   9   1        327.13        318.86         7.27 o                         
  -7   9   1        999.92        856.22        15.22 o                         
  -5   9   1        576.93        621.13        11.42 o                         
  -3   9   1        253.34        259.66         5.86 o                         
  -1   9   1         91.65         76.67         2.85 o                         
   1   9   1         74.11         61.86         3.33 o                         
   3   9   1          0.01          6.23         2.00 o                         
   5   9   1          8.07         18.69         3.33 o                         
   7   9   1        460.09        345.38        10.06 o                         
   9   9   1        303.94        278.08         8.27 o                         
  11   9   1        122.10        109.32         5.08 o                         
  13   9   1         23.22         12.07         3.53 o                         
  15   9   1        110.99         95.06         5.27 o                         
  17   9   1       1025.40       1175.30        24.71 o                         
 -16  10   1         19.90         32.52         5.70 o                         
 -14  10   1         26.45         12.41         4.45 o                         
 -12  10   1        600.16        599.24        16.08 o                         
 -10  10   1       1366.52       1289.17        32.60 o                         
  -8  10   1        226.46        230.80         6.71 o                         
  -6  10   1         65.94         71.48         3.78 o                         
  -4  10   1          3.48          8.50         2.31 o                         
  -2  10   1          9.96          4.23         1.57 o                         
   0  10   1          3.12          2.84         3.05 o                         
   2  10   1       1258.89       1176.82        26.38 o                         
   4  10   1         38.83         44.27         3.19 o                         
   6  10   1         93.00         69.09         4.49 o                         
   8  10   1         77.50         77.03         4.37 o                         
  10  10   1          0.01          2.22         3.11 o                         
  12  10   1         92.98        119.62         5.80 o                         
  14  10   1          2.49         21.09         4.35 o                         
  16  10   1        159.63        206.44         8.35 o                         
 -15  11   1        113.95         91.93         6.50 o                         
 -13  11   1        496.65        461.39        15.44 o                         
 -11  11   1        159.03        172.19         8.83 o                         
  -9  11   1        151.18        155.70         8.15 o                         
  -7  11   1         59.28         67.73         5.27 o                         
  -5  11   1         97.73        106.95         4.52 o                         
  -3  11   1         62.50         78.20         4.57 o                         
  -1  11   1         21.95         16.56         3.44 o                         
   1  11   1        141.44        135.86         6.60 o                         
   3  11   1        808.27        707.27        17.26 o                         
   5  11   1         25.73         25.99         3.69 o                         
   7  11   1         10.59         13.52         3.05 o                         
   9  11   1          5.40          4.43         2.99 o                         
  11  11   1          6.85         24.16         3.44 o                         
  13  11   1       1625.38       1787.53        34.61 o                         
 -12  12   1        280.65        260.89        10.31 o                         
 -10  12   1          3.83          0.41         4.24 o                         
  -8  12   1         30.14         34.72         5.10 o                         
  -6  12   1          0.93          1.62         3.33 o                         
  -4  12   1         20.88         14.73         3.82 o                         
  -2  12   1        461.47        437.36        12.08 o                         
   0  12   1         74.94         85.70         5.07 o                         
   2  12   1         36.45         38.90         4.11 o                         
   4  12   1          0.16         -2.24         3.23 o                         
   6  12   1          6.78          6.95         3.86 o                         
   8  12   1         66.23        104.06         5.02 o                         
  10  12   1          3.43         13.11         5.83 o                         
  12  12   1         92.67        123.81         8.24 o                         
  -9  13   1         75.24         81.83         9.73 o                         
  -7  13   1          2.52         -2.62         4.89 o                         
  -5  13   1          1.61         11.05         5.07 o                         
  -3  13   1         65.36         56.59         5.00 o                         
  -1  13   1        422.95        406.49        12.00 o                         
   1  13   1        291.15        281.92        10.05 o                         
   3  13   1          6.73          4.81         4.06 o                         
   5  13   1         84.33         67.32         5.46 o                         
   7  13   1        158.00        162.33         7.59 o                         
 -24   0   2          4.72         -4.18         4.81 o                         
 -22   0   2          0.57          5.05         4.37 o                         
 -20   0   2         82.84         89.73         6.18 o                         
 -18   0   2         43.09         29.88         4.15 o                         
 -16   0   2         75.80        114.45         8.39 o                         
 -14   0   2        508.45        458.63        12.20 o                         
 -12   0   2       2393.31       2614.82        60.52 o                         
 -10   0   2       1963.97       1855.27        39.47 o                         
  -8   0   2        348.25        457.15        11.85 o                         
  -6   0   2         33.77         60.66         3.75 o                         
  -4   0   2        435.09        433.53        15.28 o                         
  -2   0   2       8287.58       8049.30       412.09 o                         
   2   0   2        645.00        571.13        11.48 o                         
   4   0   2        260.15        211.50         4.85 o                         
   6   0   2       1147.94       1315.38        24.41 o                         
   8   0   2       3729.56       3607.27        65.22 o                         
  10   0   2        735.49        847.04        16.82 o                         
  12   0   2       2292.53       2252.06        41.90 o                         
  14   0   2         85.47        102.62         4.92 o                         
  16   0   2        308.20        324.93         9.97 o                         
  18   0   2        153.58        148.77         9.16 o                         
  20   0   2          7.95          8.19         5.41 o                         
  22   0   2          0.08          4.75         6.50 o                         
 -25   1   2          0.35          1.83         4.87 o                         
 -23   1   2         49.36         44.05         4.31 o                         
 -21   1   2          1.82         -0.48         3.31 o                         
 -19   1   2         46.98         49.94         3.48 o                         
 -17   1   2         96.54        121.17         5.20 o                         
 -15   1   2         30.10         61.67         4.46 o                         
 -13   1   2         59.91         70.12         4.10 o                         
  -9   1   2        165.08        142.31         8.12 o                         
  -7   1   2       3177.56       3180.38        43.21 o                         
  -5   1   2       6184.36       6241.58       165.21 o                         
  -3   1   2        203.58        222.82         4.78 o                         
  -1   1   2      15813.11      14955.27       438.18 o                         
   1   1   2        323.29        299.86         5.28 o                         
   3   1   2       2172.44       2247.43        30.53 o                         
   5   1   2       2646.48       2677.41        36.56 o                         
   7   1   2        655.40        624.18        13.23 o                         
   9   1   2         49.88         67.57         2.36 o                         
  11   1   2        501.32        513.81        13.55 o                         
  13   1   2         87.43         77.44         3.23 o                         
  15   1   2          3.51         13.53         2.82 o                         
  17   1   2         29.87         34.61         3.44 o                         
  19   1   2          4.49         11.17         3.68 o                         
  21   1   2          3.02          1.31         3.85 o                         
  23   1   2          2.66         11.68         5.26 o                         
 -24   2   2         27.72         34.38         4.76 o                         
 -22   2   2         52.19         69.71         4.78 o                         
 -20   2   2         72.44         82.43         4.55 o                         
 -18   2   2          0.19          6.38         2.75 o                         
 -16   2   2        168.68        199.91         5.43 o                         
 -14   2   2        282.27        279.90         5.67 o                         
 -12   2   2         20.37         49.40         2.56 o                         
 -10   2   2        348.65        306.92         9.71 o                         
  -8   2   2        731.62        980.94        22.62 o                         
  -6   2   2       7940.38       8451.57       198.02 o                         
  -4   2   2       5564.10       5792.99       177.65 o                         
  -2   2   2       1080.54        971.47        25.24 o                         
   0   2   2        354.47        330.30         7.62 o                         
   2   2   2        743.65        703.61        11.75 o                         
   4   2   2       3471.22       3564.06        52.21 o                         
   6   2   2        263.45        392.48        10.12 o                         
   8   2   2       1347.85       1282.15        18.96 o                         
  10   2   2         97.29        147.67         4.05 o                         
  12   2   2        648.78        600.26        10.20 o                         
  14   2   2         14.45         19.99         2.57 o                         
  16   2   2        285.56        286.81         7.18 o                         
  18   2   2         10.40         16.73         3.49 o                         
  20   2   2          3.41          6.30         3.72 o                         
  22   2   2          7.32          6.71         4.05 o                         
 -23   3   2         15.65         10.36         4.00 o                         
 -21   3   2         50.07         49.12         4.38 o                         
 -19   3   2        505.21        475.14        10.93 o                         
 -17   3   2          1.38          1.48         2.53 o                         
 -15   3   2          7.89          5.89         2.41 o                         
 -13   3   2          5.50         11.62         2.14 o                         
 -11   3   2        413.40        386.74         7.12 o                         
  -9   3   2       5541.06       5608.50       102.93 o                         
  -7   3   2       1216.03       1253.34        19.76 o                         
  -5   3   2        150.78        213.29         6.91 o                         
  -3   3   2       2108.65       2256.50        57.70 o                         
  -1   3   2        373.00        440.75         7.88 o                         
   1   3   2       2237.44       2370.14        34.73 o                         
   3   3   2        116.03         71.78         3.44 o                         
   5   3   2       2136.34       2062.56        30.70 o                         
   7   3   2        228.85        244.72        15.63 o                         
   9   3   2        641.73        615.30         9.61 o                         
  11   3   2          1.53          5.70         2.05 o                         
  13   3   2         77.36         92.44         3.64 o                         
  15   3   2         48.32         41.24         3.48 o                         
  17   3   2         24.89         22.53         3.80 o                         
  19   3   2         31.71         38.23         4.34 o                         
  21   3   2          1.32         -4.03         4.03 o                         
 -24   4   2        174.37        174.28         8.16 o                         
 -22   4   2         60.13         67.13         4.94 o                         
 -20   4   2        494.46        468.43        11.03 o                         
 -18   4   2         32.00         41.19         3.81 o                         
 -16   4   2          0.02         -2.59         2.59 o                         
 -14   4   2        324.92        347.95         8.39 o                         
 -12   4   2          0.13          9.81         2.15 o                         
 -10   4   2       1822.53       2026.87        31.84 o                         
  -8   4   2       5047.61       5211.57        79.64 o                         
  -6   4   2       3709.36       3679.23        58.98 o                         
  -4   4   2          1.37         42.36         4.61 o                         
  -2   4   2        246.01        319.70         6.05 o                         
   0   4   2        739.11        717.32        11.43 o                         
   2   4   2       3054.37       3288.99        50.20 o                         
   4   4   2        838.85        793.58        16.97 o                         
   6   4   2        355.05        348.99         6.09 o                         
   8   4   2        339.93        355.65         6.21 o                         
  10   4   2        195.22        199.67         4.61 o                         
  12   4   2         60.69         48.58         2.97 o                         
  14   4   2        186.70        168.39         5.38 o                         
  16   4   2          0.36          4.37         3.13 o                         
  18   4   2        297.63        257.50         7.78 o                         
  20   4   2          0.02         -0.80         3.77 o                         
  22   4   2         12.29         16.34         4.60 o                         
 -23   5   2        230.26        241.97        10.61 o                         
 -21   5   2          6.23          0.72         3.73 o                         
 -19   5   2          5.91          2.33         3.27 o                         
 -17   5   2          5.96          7.56         3.19 o                         
 -15   5   2        527.81        483.03        10.17 o                         
 -13   5   2       3345.80       3366.43        52.47 o                         
 -11   5   2         93.49        109.71         3.64 o                         
  -9   5   2       1075.28       1097.36        17.79 o                         
  -7   5   2         10.24          6.99         1.56 o                         
  -5   5   2       1085.88        947.78        22.06 o                         
  -3   5   2         29.98         50.63         3.21 o                         
  -1   5   2       3005.87       2897.74        67.43 o                         
   1   5   2         99.79        123.91         3.11 o                         
   3   5   2        838.06        947.17        17.61 o                         
   5   5   2        358.31        338.24         6.48 o                         
   7   5   2         21.89         27.30         1.86 o                         
   9   5   2        860.17        840.49        12.70 o                         
  11   5   2         48.89         47.60         3.05 o                         
  13   5   2       1028.05        887.33        15.15 o                         
  15   5   2         74.97         90.71         4.43 o                         
  17   5   2         62.61         62.79         4.32 o                         
  19   5   2         37.87         25.95         4.12 o                         
  21   5   2          0.53          2.38         4.35 o                         
 -22   6   2          1.10         -2.16         3.70 o                         
 -20   6   2         51.62         50.04         4.49 o                         
 -18   6   2        517.80        451.32        11.11 o                         
 -16   6   2        297.25        280.96         7.52 o                         
 -14   6   2        132.46        165.82         5.13 o                         
 -12   6   2       4204.76       4353.69        67.28 o                         
 -10   6   2         59.33         69.04         2.84 o                         
  -8   6   2         67.32         52.40         4.15 o                         
  -6   6   2         18.39         21.78         2.08 o                         
  -4   6   2        885.92        800.85        13.65 o                         
  -2   6   2       6275.60       6592.63       110.70 o                         
   0   6   2         11.65         -0.61         1.47 o                         
   2   6   2        117.43        120.63         4.81 o                         
   4   6   2         27.17         32.69         2.26 o                         
   6   6   2         19.88         22.87         1.74 o                         
   8   6   2        168.71        131.99         4.49 o                         
  10   6   2        727.18        626.69        13.03 o                         
  12   6   2          3.11         11.88         2.74 o                         
  14   6   2         37.99         20.88         3.37 o                         
  16   6   2         41.62         40.06         3.89 o                         
  18   6   2         46.77         46.67         4.55 o                         
  20   6   2         14.11         16.29         4.46 o                         
 -21   7   2         38.00         36.34         4.63 o                         
 -19   7   2        186.13        183.21         7.18 o                         
 -17   7   2       3020.62       2934.92        51.76 o                         
 -15   7   2         49.37         50.08         3.45 o                         
 -13   7   2        407.21        389.56         8.00 o                         
 -11   7   2        224.03        209.05         5.11 o                         
  -9   7   2         95.35         94.21         3.10 o                         
  -7   7   2         59.37         57.06         2.36 o                         
  -5   7   2          2.50         26.58         1.71 o                         
  -3   7   2         31.24         33.31         1.97 o                         
  -1   7   2        217.09        287.54        10.44 o                         
   1   7   2         31.31         35.35         1.82 o                         
   3   7   2        750.92        699.13        12.25 o                         
   5   7   2         19.49         16.76         2.23 o                         
   7   7   2          4.01          8.60         2.45 o                         
   9   7   2        657.25        525.43        11.09 o                         
  11   7   2         74.51         67.94         3.55 o                         
  13   7   2        269.00        256.57         7.91 o                         
  15   7   2        119.13        111.17         6.42 o                         
  17   7   2        167.97        168.19         7.44 o                         
  19   7   2          0.02          5.63         4.15 o                         
 -20   8   2          5.63         13.92         4.00 o                         
 -18   8   2        115.27        132.03         6.12 o                         
 -16   8   2       1435.28       1365.19        28.74 o                         
 -14   8   2          1.54          5.35         2.44 o                         
 -12   8   2         77.16         81.68         4.37 o                         
 -10   8   2         62.94         58.44         2.69 o                         
  -8   8   2       1113.38       1111.39        21.67 o                         
  -6   8   2       1713.12       1725.04        28.55 o                         
  -4   8   2          4.63          9.83         1.73 o                         
  -2   8   2         12.04         17.42         1.97 o                         
   0   8   2        104.76         90.99         3.34 o                         
   2   8   2        175.00        198.42         5.02 o                         
   4   8   2         61.61         64.21         3.33 o                         
   6   8   2        287.09        250.39         8.83 o                         
   8   8   2         34.19         51.10         3.61 o                         
  10   8   2        386.41        329.76         8.86 o                         
  12   8   2          0.05         -2.09         2.86 o                         
  14   8   2         78.54         86.85         5.04 o                         
  16   8   2        100.82        104.93         5.79 o                         
  18   8   2         15.30         46.14         5.20 o                         
 -19   9   2         57.55         46.89         5.08 o                         
 -17   9   2         15.34         10.81         2.80 o                         
 -15   9   2         26.34         36.99         4.70 o                         
 -13   9   2        258.33        278.18         9.68 o                         
 -11   9   2        123.33        121.52         7.74 o                         
  -9   9   2          4.91          2.91         3.26 o                         
  -7   9   2         79.51         85.88         4.54 o                         
  -5   9   2        527.91        528.44         9.86 o                         
  -3   9   2          0.01         -0.67         1.78 o                         
  -1   9   2         15.28         18.78         2.04 o                         
   1   9   2        115.01        126.11         6.66 o                         
   3   9   2         57.14         66.47         4.18 o                         
   5   9   2        362.84        277.13         6.97 o                         
   7   9   2        841.41        765.60        19.91 o                         
   9   9   2        163.32        133.69         6.03 o                         
  11   9   2         10.45          7.58         3.13 o                         
  13   9   2         82.36         78.32         5.13 o                         
  15   9   2          0.05          4.19         3.78 o                         
  17   9   2        933.56       1060.89        22.93 o                         
 -16  10   2          3.87         11.78         4.34 o                         
 -14  10   2          3.00          3.24         3.99 o                         
 -12  10   2        185.10        164.81         7.42 o                         
 -10  10   2       1098.27       1175.41        30.15 o                         
  -8  10   2        143.04        118.95         6.74 o                         
  -6  10   2         11.11          5.30         2.04 o                         
  -4  10   2        362.32        340.11         7.90 o                         
  -2  10   2          7.32          7.25         1.91 o                         
   0  10   2          3.58         15.71         3.25 o                         
   2  10   2        984.11        936.76        23.79 o                         
   4  10   2          0.04         27.08         2.81 o                         
   6  10   2        170.81        153.89         6.91 o                         
   8  10   2        188.35        190.02         7.01 o                         
  10  10   2          4.66          4.06         3.32 o                         
  12  10   2         50.68         80.85         5.08 o                         
  14  10   2          9.46         57.63         4.74 o                         
  16  10   2         93.44        110.20         6.37 o                         
 -15  11   2        168.32        186.17         8.82 o                         
 -13  11   2         53.76         59.85         5.16 o                         
 -11  11   2          0.00          0.98         4.12 o                         
  -9  11   2         32.97         21.05         5.03 o                         
  -7  11   2          2.40          1.52         3.67 o                         
  -5  11   2          3.35          2.74         2.47 o                         
  -3  11   2        111.74        112.24         8.16 o                         
  -1  11   2          0.39         13.18         3.32 o                         
   1  11   2        148.33        139.78         6.96 o                         
   3  11   2        101.86         82.69         5.02 o                         
   5  11   2        356.08        337.80         9.89 o                         
   7  11   2          0.14          0.59         3.27 o                         
   9  11   2        133.57        137.32         6.22 o                         
  11  11   2         70.62         60.20         4.40 o                         
  13  11   2       1287.31       1441.79        28.83 o                         
 -12  12   2         82.62         84.94         5.76 o                         
 -10  12   2          5.07         -1.52         5.12 o                         
  -8  12   2          4.32          0.26         4.39 o                         
  -6  12   2          1.33         -2.44         3.45 o                         
  -4  12   2          0.02         -0.86         3.17 o                         
  -2  12   2        583.39        570.28        14.52 o                         
   0  12   2         68.47         62.18         4.55 o                         
   2  12   2         64.86         60.21         4.55 o                         
   4  12   2         15.27         16.87         3.78 o                         
   6  12   2        103.66         99.33         5.60 o                         
   8  12   2        207.20        251.29         8.45 o                         
  10  12   2         29.07         74.60         4.68 o                         
  -9  13   2          0.02          3.54         5.65 o                         
  -7  13   2         49.75         64.61         6.73 o                         
  -5  13   2         33.96         43.12         5.96 o                         
  -3  13   2        116.78        102.75         5.95 o                         
  -1  13   2        114.76         96.17         6.14 o                         
   1  13   2         45.67         37.68         4.16 o                         
   3  13   2          0.06          8.02         3.96 o                         
   5  13   2         30.63         36.43         5.01 o                         
   7  13   2          3.88         13.64         4.23 o                         
 -25   1   3          0.32          0.21         4.25 o                         
 -23   1   3          3.44          4.11         3.33 o                         
 -21   1   3         49.11         44.81         4.07 o                         
 -19   1   3          4.88          2.03         3.04 o                         
 -17   1   3         47.03         52.24         3.23 o                         
 -15   1   3         71.58         74.36         3.20 o                         
 -13   1   3        971.32        888.33        16.28 o                         
 -11   1   3         47.96         46.54         3.47 o                         
  -9   1   3         59.79        116.13         3.24 o                         
  -7   1   3       3067.36       3114.78        50.01 o                         
  -5   1   3       1325.37       1430.21        24.42 o                         
  -3   1   3      27556.02      26377.51      1339.20 o                         
  -1   1   3        545.93        577.81        10.10 o                         
   1   1   3      21260.62      20106.71       725.23 o                         
   3   1   3        259.99        290.41         7.18 o                         
   5   1   3       1329.64       1405.75        19.64 o                         
   7   1   3        150.66        129.60         3.27 o                         
   9   1   3        198.71        182.03         4.08 o                         
  11   1   3        393.09        353.29         6.37 o                         
  13   1   3         34.04         41.93         2.72 o                         
  15   1   3        143.06        141.50         4.65 o                         
  17   1   3          9.41          6.85         3.10 o                         
  19   1   3        106.51        100.83         5.39 o                         
  21   1   3         16.79         10.95         4.25 o                         
 -24   2   3        108.93        101.23         5.61 o                         
 -22   2   3        119.78        110.94         5.20 o                         
 -20   2   3          0.64          5.09         3.24 o                         
 -18   2   3        360.09        360.45         8.00 o                         
 -16   2   3        484.65        490.83         9.66 o                         
 -14   2   3          0.24          6.22         1.94 o                         
 -12   2   3        248.93        283.28         5.48 o                         
 -10   2   3       1358.14       1434.62        20.89 o                         
  -8   2   3          7.27         25.20         2.02 o                         
  -6   2   3        671.18        688.28        24.22 o                         
  -4   2   3       5497.46       5101.36       148.46 o                         
  -2   2   3         13.99         49.23         1.70 o                         
   0   2   3          0.01         10.07         1.02 o                         
   2   2   3       7085.09       6865.36       183.45 o                         
   4   2   3       3060.78       3212.74        45.36 o                         
   6   2   3         68.58        114.97         3.15 o                         
   8   2   3       1202.02       1153.84        16.68 o                         
  10   2   3         98.11        110.70         3.50 o                         
  12   2   3        115.19        147.77         5.53 o                         
  14   2   3        255.69        246.88         5.85 o                         
  16   2   3         86.38         95.14         4.43 o                         
  18   2   3          3.66          1.65         3.31 o                         
  20   2   3        165.69        174.44         7.08 o                         
  22   2   3         34.88         18.34         4.75 o                         
 -25   3   3          4.00          5.72         4.84 o                         
 -23   3   3          2.36          3.62         3.64 o                         
 -21   3   3        111.82        115.72         5.43 o                         
 -19   3   3          0.01          3.35         2.95 o                         
 -17   3   3         89.09         86.86         3.81 o                         
 -15   3   3        207.86        212.77         7.54 o                         
 -13   3   3         33.00         56.18         2.69 o                         
 -11   3   3       1729.59       1719.32        26.05 o                         
  -9   3   3       1033.85        886.34        13.85 o                         
  -7   3   3       2408.29       2405.52        40.97 o                         
  -5   3   3        908.33        948.03        25.49 o                         
  -3   3   3        834.01        862.52        23.00 o                         
  -1   3   3        820.67        903.67        14.83 o                         
   1   3   3        335.65        326.10         5.42 o                         
   3   3   3       2557.62       2504.03        40.49 o                         
   5   3   3        113.34        184.68         4.17 o                         
   7   3   3       2189.96       2106.81        30.43 o                         
   9   3   3        866.25        928.31        14.40 o                         
  11   3   3         41.03         43.17         2.69 o                         
  13   3   3         79.57         94.43         3.80 o                         
  15   3   3          6.39         10.15         2.95 o                         
  17   3   3         13.26          8.95         3.60 o                         
  19   3   3          1.66          4.02         3.71 o                         
  21   3   3          0.20         -4.39         4.39 o                         
 -24   4   3          3.63          3.91         4.19 o                         
 -22   4   3         84.07         68.91         4.82 o                         
 -20   4   3         11.15         14.55         3.56 o                         
 -18   4   3        112.58        100.66         4.73 o                         
 -16   4   3        374.45        387.27         8.33 o                         
 -14   4   3         11.34         11.89         2.61 o                         
 -12   4   3         27.37         45.79         2.56 o                         
 -10   4   3        300.34        366.95        14.53 o                         
  -8   4   3        286.36        231.69         5.19 o                         
  -6   4   3        421.03        428.61        11.79 o                         
  -4   4   3       2070.09       1881.13        48.82 o                         
  -2   4   3          7.20         77.10         3.09 o                         
   0   4   3        139.29        235.77         5.03 o                         
   2   4   3        302.66        233.26         5.46 o                         
   4   4   3        819.70        787.11        13.59 o                         
   6   4   3       1913.51       1812.82        28.60 o                         
   8   4   3        153.58        157.42         3.89 o                         
  10   4   3         50.14         40.42         3.20 o                         
  12   4   3          1.25          4.26         2.24 o                         
  14   4   3         49.10         58.43         3.50 o                         
  16   4   3         38.96         40.35         3.96 o                         
  18   4   3          9.12         15.06         3.77 o                         
  20   4   3         36.31         22.46         4.49 o                         
 -23   5   3          0.95          6.72         4.03 o                         
 -21   5   3         25.32         23.41         4.01 o                         
 -19   5   3         43.15         36.49         3.77 o                         
 -17   5   3        196.27        180.05         6.12 o                         
 -15   5   3        347.85        327.02         7.37 o                         
 -13   5   3        103.19        118.43         4.08 o                         
 -11   5   3       1384.62       1379.62        22.20 o                         
  -9   5   3          0.39          6.07         1.30 o                         
  -7   5   3       2186.44       2345.07        45.93 o                         
  -5   5   3        211.88        167.05         4.69 o                         
  -3   5   3         35.07         27.31         1.34 o                         
  -1   5   3        926.81        875.29        27.81 o                         
   1   5   3        157.93        103.80         3.48 o                         
   3   5   3        860.58        823.28        12.87 o                         
   5   5   3        314.51        411.88         8.54 o                         
   7   5   3         20.71         14.00         1.93 o                         
   9   5   3         55.51         64.29         2.76 o                         
  11   5   3        211.49        205.83         5.26 o                         
  13   5   3         30.03         46.27         3.31 o                         
  15   5   3         59.29         69.07         4.18 o                         
  17   5   3         59.99         61.18         4.54 o                         
  19   5   3          0.08          3.80         3.73 o                         
  21   5   3         22.79         27.30         5.53 o                         
 -22   6   3          0.35          3.13         3.66 o                         
 -20   6   3        132.95        100.97         5.25 o                         
 -18   6   3         54.20         67.73         4.14 o                         
 -16   6   3         59.79         71.54         3.87 o                         
 -14   6   3        564.15        535.82        10.23 o                         
 -12   6   3        216.10        191.64         4.92 o                         
 -10   6   3        234.98        221.56         5.21 o                         
  -8   6   3        348.44        344.58         8.81 o                         
  -6   6   3         85.24        144.51         7.33 o                         
  -4   6   3        335.68        311.10         6.21 o                         
  -2   6   3         25.75         11.30         1.49 o                         
   0   6   3       1859.77       1631.85        28.26 o                         
   2   6   3        154.09        133.52         3.47 o                         
   4   6   3        115.14        129.48         5.89 o                         
   6   6   3        339.01        271.67         7.74 o                         
   8   6   3        102.90        106.20         3.62 o                         
  10   6   3        598.76        681.23        10.97 o                         
  12   6   3        126.37        113.76         4.37 o                         
  14   6   3        124.01        111.61         4.94 o                         
  16   6   3          7.53          5.79         3.52 o                         
  18   6   3          0.25          2.54         3.80 o                         
  20   6   3         14.13         13.52         4.65 o                         
 -21   7   3          3.03         -3.55         3.55 o                         
 -19   7   3         24.12         23.03         3.78 o                         
 -17   7   3        150.67        127.79         5.54 o                         
 -15   7   3         92.85        110.61         4.53 o                         
 -13   7   3          0.01          1.61         2.03 o                         
 -11   7   3        314.16        309.10         8.17 o                         
  -9   7   3        179.89        153.60         5.95 o                         
  -7   7   3        146.08        123.66         5.47 o                         
  -5   7   3       1158.53       1153.59        21.86 o                         
  -3   7   3        502.04        505.43         9.67 o                         
  -1   7   3          7.51          8.92         1.78 o                         
   1   7   3        277.11        296.50         5.90 o                         
   3   7   3         49.25         43.11         2.43 o                         
   5   7   3         49.89         55.32         3.16 o                         
   7   7   3          5.16          8.86         2.56 o                         
   9   7   3        265.80        216.95         6.48 o                         
  11   7   3         38.25         43.06         3.49 o                         
  13   7   3          2.90         -3.05         3.05 o                         
  15   7   3        158.64        164.36         7.60 o                         
  17   7   3          2.23          3.79         3.91 o                         
  19   7   3          5.10         -2.30         4.14 o                         
 -20   8   3          0.45         15.48         3.50 o                         
 -18   8   3        237.07        209.59         7.07 o                         
 -16   8   3         25.87         40.88         3.96 o                         
 -14   8   3          7.34          4.08         3.20 o                         
 -12   8   3         22.23         23.59         3.11 o                         
 -10   8   3          7.62         17.55         3.05 o                         
  -8   8   3         26.63         30.47         3.33 o                         
  -6   8   3        288.87        317.19         8.62 o                         
  -4   8   3        174.95        179.00         4.40 o                         
  -2   8   3        378.33        359.45         7.55 o                         
   0   8   3          2.48          5.69         1.91 o                         
   2   8   3          2.21          3.54         1.37 o                         
   4   8   3         84.73         68.05         3.29 o                         
   6   8   3         23.12         37.91         3.03 o                         
   8   8   3        313.32        315.74         8.57 o                         
  10   8   3          0.35          2.50         2.85 o                         
  12   8   3        124.20         95.91         5.43 o                         
  14   8   3         28.56         31.39         4.13 o                         
  16   8   3          0.42         -2.80         3.76 o                         
  18   8   3          0.40         -1.20         4.19 o                         
 -19   9   3        107.05        113.28         7.26 o                         
 -17   9   3         43.42         57.52         5.78 o                         
 -15   9   3         71.19         73.83         5.30 o                         
 -13   9   3          3.32          3.26         3.17 o                         
 -11   9   3         18.20         14.45         4.02 o                         
  -9   9   3        343.73        297.91         9.58 o                         
  -7   9   3        140.14        139.63         5.81 o                         
  -5   9   3         18.82         15.49         2.02 o                         
  -3   9   3        293.81        289.03         6.27 o                         
  -1   9   3          1.79         12.27         2.10 o                         
   1   9   3         83.89         66.76         2.86 o                         
   3   9   3         19.47         24.15         2.23 o                         
   5   9   3        132.92        108.57         4.37 o                         
   7   9   3         11.47          3.29         3.48 o                         
   9   9   3         20.59         23.97         3.69 o                         
  11   9   3          6.44          6.50         3.39 o                         
  13   9   3         86.93         98.47         5.33 o                         
  15   9   3          6.92         13.81         4.36 o                         
  17   9   3        198.60        227.60        11.61 o                         
 -18  10   3          5.28          3.49         4.37 o                         
 -16  10   3         14.27         16.53         4.21 o                         
 -14  10   3          9.70         10.14         3.95 o                         
 -12  10   3          4.52         13.13         3.53 o                         
 -10  10   3        124.19        127.92         7.26 o                         
  -8  10   3         57.47         56.87         6.01 o                         
  -6  10   3          3.49          4.54         3.47 o                         
  -4  10   3        105.50         88.12         3.34 o                         
  -2  10   3          0.00          3.32         2.01 o                         
   0  10   3         12.98         11.56         3.56 o                         
   2  10   3         74.49         78.17         5.99 o                         
   4  10   3         60.80         51.54         3.39 o                         
   6  10   3        204.45        186.76         7.49 o                         
   8  10   3         12.60          7.54         3.27 o                         
  10  10   3         20.82         25.42         3.96 o                         
  12  10   3          0.01         -1.24         3.46 o                         
  14  10   3         29.28         53.08         5.55 o                         
 -15  11   3          0.00         -2.09         3.69 o                         
 -13  11   3         69.39         60.85         4.90 o                         
 -11  11   3         57.90         61.83         5.59 o                         
  -9  11   3        115.75        116.72         7.09 o                         
  -7  11   3         16.05         11.07         3.93 o                         
  -5  11   3          0.00         -0.08         3.38 o                         
  -3  11   3         31.11         30.79         2.77 o                         
  -1  11   3         12.98         20.34         3.53 o                         
   1  11   3        147.72        128.42         6.10 o                         
   3  11   3          4.33         13.91         4.28 o                         
   5  11   3          0.49         -3.97         3.97 o                         
   7  11   3          3.79          1.74         3.44 o                         
   9  11   3         13.71         23.53         3.86 o                         
  11  11   3          3.36          4.47         3.48 o                         
  13  11   3        253.34        294.57        13.61 o                         
 -12  12   3         14.95         13.21         4.07 o                         
 -10  12   3          1.17         -2.75         3.96 o                         
  -8  12   3         12.17         16.67         4.38 o                         
  -6  12   3         23.70         18.21         3.97 o                         
  -4  12   3         57.96         54.05         6.03 o                         
  -2  12   3         73.74         85.41         5.91 o                         
   0  12   3        136.87        117.70         5.98 o                         
   2  12   3         15.20         27.66         4.09 o                         
   4  12   3        243.40        221.75         8.63 o                         
   6  12   3          0.51          1.70         4.41 o                         
   8  12   3         49.34         70.02         6.88 o                         
  10  12   3          6.64         25.86         4.38 o                         
  -9  13   3          0.99          6.26         4.96 o                         
  -7  13   3         44.53         36.67         5.92 o                         
  -5  13   3         38.29         23.84         5.62 o                         
  -3  13   3        207.07        187.97        11.20 o                         
  -1  13   3          0.04         -0.34         3.78 o                         
   1  13   3          0.18          7.42         3.65 o                         
   3  13   3         24.09         28.91         4.21 o                         
   5  13   3         30.31         32.73         5.32 o                         
   7  13   3        128.18        139.40         7.77 o                         
 -24   0   4          2.74         10.44         4.82 o                         
 -22   0   4          0.57         13.11         4.78 o                         
 -20   0   4        329.04        349.24        12.25 o                         
 -18   0   4         16.62         49.18         4.67 o                         
 -16   0   4         99.45        105.97         5.47 o                         
 -14   0   4        169.48        161.91         6.45 o                         
 -12   0   4         10.31         10.62         2.83 o                         
 -10   0   4       1525.07       1523.39        39.93 o                         
  -8   0   4       9710.51       9671.77       514.82 o                         
  -6   0   4       2032.80       1846.53        66.91 o                         
  -4   0   4         12.39         22.55         6.08 o                         
   0   0   4       2418.58       2492.97        56.59 o                         
   2   0   4       4972.34       5034.41       254.50 o                         
   4   0   4      10799.92      11202.54       420.03 o                         
   6   0   4          0.31          7.42         2.36 o                         
   8   0   4        506.24        511.40        10.96 o                         
  10   0   4         65.20         76.72         3.97 o                         
  12   0   4         44.64         47.26         3.80 o                         
  14   0   4        109.05         95.15         5.46 o                         
  16   0   4          4.96          5.62         4.16 o                         
  18   0   4         58.81         45.34         6.26 o                         
  20   0   4         55.47         49.60         7.72 o                         
  22   0   4         61.16         47.55        10.09 o                         
 -25   1   4         82.50         77.87         5.61 o                         
 -23   1   4          1.49          4.80         3.40 o                         
 -21   1   4          0.04          2.96         3.11 o                         
 -19   1   4        131.42        132.95         5.66 o                         
 -17   1   4        114.42        113.46         4.95 o                         
 -15   1   4          4.15          8.15         2.44 o                         
 -13   1   4        841.16        865.41        19.19 o                         
 -11   1   4        211.57        207.44         5.85 o                         
  -9   1   4         86.37         82.84         3.35 o                         
  -7   1   4       4179.49       4234.70        71.35 o                         
  -5   1   4       1040.48       1102.54        20.15 o                         
  -3   1   4        514.64        555.86        10.43 o                         
  -1   1   4        250.59        286.37         5.51 o                         
   1   1   4         78.33         92.07         2.63 o                         
   3   1   4       4752.14       4642.11        67.83 o                         
   5   1   4        862.27        798.91        11.75 o                         
   7   1   4       1627.93       1644.72        26.01 o                         
   9   1   4       1406.93       1365.43        19.01 o                         
  11   1   4         16.45         18.77         2.22 o                         
  13   1   4        155.97        142.12         4.47 o                         
  15   1   4         73.73         85.46         3.86 o                         
  17   1   4         40.91         35.22         3.96 o                         
  19   1   4         15.89         19.10         4.34 o                         
  21   1   4          0.03          0.33         4.37 o                         
 -24   2   4         94.14         87.50         5.44 o                         
 -22   2   4          8.26         23.42         3.60 o                         
 -20   2   4         18.13         26.51         3.51 o                         
 -18   2   4         42.19         47.01         3.21 o                         
 -16   2   4         91.33         99.90         3.82 o                         
 -14   2   4        357.54        371.46         7.20 o                         
 -12   2   4        484.83        409.00         7.38 o                         
 -10   2   4        309.62        310.75         9.26 o                         
  -8   2   4        373.90        396.39        13.46 o                         
  -6   2   4       4982.78       4921.86        87.79 o                         
  -4   2   4       2436.44       2532.69        45.40 o                         
  -2   2   4       7557.10       7556.62       230.27 o                         
   0   2   4       1685.95       1612.58        26.13 o                         
   2   2   4       1384.40       1418.09        22.21 o                         
   4   2   4         35.15         53.76         3.61 o                         
   6   2   4        295.94        302.69         5.47 o                         
   8   2   4       1040.14        998.37        14.70 o                         
  10   2   4         58.05         55.16         2.81 o                         
  12   2   4        102.29        101.28         3.71 o                         
  14   2   4        220.43        226.03         6.78 o                         
  16   2   4         71.04         69.29         3.97 o                         
  18   2   4         23.36         10.48         3.61 o                         
  20   2   4         26.93         27.41         4.40 o                         
  22   2   4          0.33         -5.54         5.54 o                         
 -25   3   4          0.00         -4.27         4.27 o                         
 -23   3   4          6.33          6.04         3.77 o                         
 -21   3   4        185.58        178.90         6.35 o                         
 -19   3   4         95.38         90.14         4.37 o                         
 -17   3   4         15.68         29.55         3.15 o                         
 -15   3   4        415.70        408.56         8.40 o                         
 -13   3   4         19.05         15.31         2.22 o                         
 -11   3   4        249.50        276.43         5.68 o                         
  -9   3   4          1.64          5.76         1.58 o                         
  -7   3   4        117.01        154.78         5.04 o                         
  -5   3   4        100.74        108.58         5.70 o                         
  -3   3   4       1447.09       1476.54        26.72 o                         
  -1   3   4       1759.59       1785.75        26.31 o                         
   1   3   4        716.50        637.81        10.00 o                         
   3   3   4       2561.18       2299.68        38.71 o                         
   5   3   4        232.46        212.43         5.99 o                         
   7   3   4         54.78         40.12         2.40 o                         
   9   3   4        818.32        837.58        13.29 o                         
  11   3   4        843.00        794.55        12.59 o                         
  13   3   4        119.31        148.85         4.76 o                         
  15   3   4         24.20         25.08         3.08 o                         
  17   3   4         99.76         95.59         4.95 o                         
  19   3   4         13.99         10.92         4.23 o                         
  21   3   4          1.51          0.26         4.52 o                         
 -24   4   4         35.80         39.46         4.87 o                         
 -22   4   4         49.91         61.70         4.65 o                         
 -20   4   4          8.34          9.74         3.28 o                         
 -18   4   4         69.69         80.93         4.25 o                         
 -16   4   4         26.43         19.43         2.98 o                         
 -14   4   4         14.62         31.41         2.85 o                         
 -12   4   4        369.93        391.03        15.14 o                         
 -10   4   4       2231.04       2123.39        34.84 o                         
  -8   4   4         25.21         37.40         1.93 o                         
  -6   4   4        756.93        734.21        20.70 o                         
  -4   4   4        346.99        334.78        10.81 o                         
  -2   4   4         12.65         51.76         2.36 o                         
   0   4   4       5615.36       5595.37        85.03 o                         
   2   4   4        582.67        660.37        10.50 o                         
   4   4   4          3.90          2.12         1.67 o                         
   6   4   4        629.99        699.29        11.51 o                         
   8   4   4          5.23          7.16         1.87 o                         
  10   4   4         61.10         49.32         2.86 o                         
  12   4   4        819.56        775.42        12.98 o                         
  14   4   4         47.74         74.76         4.68 o                         
  16   4   4        181.30        162.60         6.43 o                         
  18   4   4         14.07         12.24         4.04 o                         
  20   4   4          9.19          2.59         4.09 o                         
 -23   5   4          0.37         -1.98         3.82 o                         
 -21   5   4         29.93         37.20         4.04 o                         
 -19   5   4          4.16          6.79         3.16 o                         
 -17   5   4         35.56         29.12         3.19 o                         
 -15   5   4        111.18        129.93         4.75 o                         
 -13   5   4        258.13        220.59         6.79 o                         
 -11   5   4         88.17         78.69         3.23 o                         
  -9   5   4          0.03         23.77         2.00 o                         
  -7   5   4         50.66         41.83         4.71 o                         
  -5   5   4        260.18        292.56        10.12 o                         
  -3   5   4         51.86         56.52         2.02 o                         
  -1   5   4        310.00        306.57         8.70 o                         
   1   5   4          0.07         64.04         2.26 o                         
   3   5   4        635.27        628.47        10.22 o                         
   5   5   4       1978.06       1891.98        29.82 o                         
   7   5   4        693.28        641.09        10.45 o                         
   9   5   4         34.96         38.70         2.69 o                         
  11   5   4         18.80         34.85         2.70 o                         
  13   5   4        223.99        218.53         6.37 o                         
  15   5   4          3.46          9.75         3.20 o                         
  17   5   4        182.49        201.05         7.97 o                         
  19   5   4         10.18         10.90         4.22 o                         
 -22   6   4          3.28          4.32         3.76 o                         
 -20   6   4          0.08          7.38         3.46 o                         
 -18   6   4         17.75         19.64         3.20 o                         
 -16   6   4        322.45        311.35         7.95 o                         
 -14   6   4         39.13         44.02         2.83 o                         
 -12   6   4          0.69          1.59         2.33 o                         
 -10   6   4        595.46        597.24        13.86 o                         
  -8   6   4         25.94         30.01         2.64 o                         
  -6   6   4        765.81        633.48        16.53 o                         
  -4   6   4       1016.05        972.97        24.00 o                         
  -2   6   4         13.92         16.60         1.57 o                         
   0   6   4        113.89         98.43         3.37 o                         
   2   6   4          0.18          4.94         1.49 o                         
   4   6   4        473.24        519.20         8.91 o                         
   6   6   4          4.52         13.49         2.08 o                         
   8   6   4        258.68        241.44         5.70 o                         
  10   6   4          7.02         10.03         2.23 o                         
  12   6   4         68.33         70.61         3.92 o                         
  14   6   4          4.70         14.17         3.41 o                         
  16   6   4        111.37         97.16         5.32 o                         
  18   6   4         62.25         55.54         5.06 o                         
 -21   7   4          8.69         11.45         3.73 o                         
 -19   7   4         82.60         87.78         4.61 o                         
 -17   7   4          4.28          3.49         2.75 o                         
 -15   7   4         18.49         27.11         2.42 o                         
 -13   7   4         78.95         65.54         3.89 o                         
 -11   7   4          6.78          8.49         2.42 o                         
  -9   7   4        151.51        133.12         5.35 o                         
  -7   7   4        189.93        178.76         7.10 o                         
  -5   7   4       1093.91        948.51        21.35 o                         
  -3   7   4        199.12        208.11         4.79 o                         
  -1   7   4         35.59         45.42         2.43 o                         
   1   7   4        975.73        894.07        16.13 o                         
   3   7   4          0.25          1.36         1.67 o                         
   5   7   4          1.40          6.45         2.00 o                         
   7   7   4         76.55         80.60         3.24 o                         
   9   7   4         91.16         79.65         3.26 o                         
  11   7   4         31.16         38.33         3.54 o                         
  13   7   4          7.98          7.12         3.33 o                         
  15   7   4          0.63         -1.95         3.53 o                         
  17   7   4         14.44          9.04         4.20 o                         
  19   7   4         19.67         29.89         5.08 o                         
 -20   8   4         63.64         67.19         4.12 o                         
 -18   8   4         93.10         88.92         7.39 o                         
 -16   8   4          3.95          9.52         3.65 o                         
 -14   8   4        250.67        232.08         8.04 o                         
 -12   8   4         23.04         26.20         2.99 o                         
 -10   8   4         59.64         51.48         4.58 o                         
  -8   8   4        647.46        558.95        14.23 o                         
  -6   8   4        236.69        231.51         7.31 o                         
  -4   8   4        337.11        354.93         7.34 o                         
  -2   8   4        134.60        105.65         3.74 o                         
   0   8   4         26.61         36.38         2.70 o                         
   2   8   4         50.32         40.51         2.20 o                         
   4   8   4          9.69          7.66         1.91 o                         
   6   8   4        444.60        521.93        10.97 o                         
   8   8   4          4.77          7.81         3.09 o                         
  10   8   4         11.18         10.82         3.34 o                         
  12   8   4         15.30         10.82         3.86 o                         
  14   8   4         10.82         15.79         3.95 o                         
  16   8   4          2.69         13.05         4.15 o                         
 -19   9   4          4.90          8.71         4.48 o                         
 -17   9   4         67.42         76.13         8.17 o                         
 -15   9   4          8.16         10.40         3.74 o                         
 -13   9   4        125.48        110.87         6.91 o                         
 -11   9   4          3.44          4.77         4.65 o                         
  -9   9   4        199.57        204.25         7.73 o                         
  -7   9   4         44.85         42.20         3.48 o                         
  -5   9   4         30.81         20.80         3.03 o                         
  -3   9   4         74.68         96.00         3.62 o                         
  -1   9   4        434.60        418.60        13.89 o                         
   1   9   4         48.71         50.57         2.78 o                         
   3   9   4         58.50         50.51         2.20 o                         
   5   9   4          0.02          0.34         2.68 o                         
   7   9   4          3.84          2.91         3.43 o                         
   9   9   4         82.61         85.86         5.14 o                         
  11   9   4        273.72        260.30         8.41 o                         
  13   9   4          7.74          2.56         3.70 o                         
  15   9   4         35.74         39.64         5.23 o                         
 -18  10   4         50.14         48.00         5.16 o                         
 -16  10   4          4.98          8.67         3.74 o                         
 -14  10   4          3.72          0.60         3.44 o                         
 -12  10   4        301.67        330.94        13.17 o                         
 -10  10   4         64.70         59.49         4.99 o                         
  -8  10   4         37.74         29.97         4.16 o                         
  -6  10   4          0.38          3.97         3.47 o                         
  -4  10   4        131.29        126.71         8.50 o                         
  -2  10   4        359.13        351.69        15.48 o                         
   0  10   4        220.93        258.77         8.09 o                         
   2  10   4         58.62         91.34         5.69 o                         
   4  10   4         44.82         48.86         3.87 o                         
   6  10   4          0.28          1.76         3.34 o                         
   8  10   4         15.93         20.11         3.72 o                         
  10  10   4         40.53         33.22         4.84 o                         
  12  10   4          6.75          4.15         3.70 o                         
  14  10   4         75.73         72.15         5.33 o                         
 -15  11   4         31.57         23.98         4.10 o                         
 -13  11   4          9.41          8.74         3.45 o                         
 -11  11   4          2.14          1.94         4.97 o                         
  -9  11   4         60.72         59.95         6.82 o                         
  -7  11   4        123.82        136.25         7.30 o                         
  -5  11   4          0.00          4.71         3.56 o                         
  -3  11   4        125.20        116.07         4.57 o                         
  -1  11   4        177.33        167.33         5.66 o                         
   1  11   4        139.56        134.88         7.41 o                         
   3  11   4        671.65        672.60        22.57 o                         
   5  11   4         26.71         31.02         6.18 o                         
   7  11   4         36.12         36.34         4.22 o                         
   9  11   4         12.26         14.58         3.81 o                         
  11  11   4          1.84          5.58         3.67 o                         
 -12  12   4          2.31          3.56         3.24 o                         
 -10  12   4         14.42          9.76         4.32 o                         
  -8  12   4        233.62        277.02        11.02 o                         
  -6  12   4         41.56         42.33         4.69 o                         
  -4  12   4          1.88          0.17         3.44 o                         
  -2  12   4         26.95         41.27         5.52 o                         
   0  12   4         25.60         21.24         3.74 o                         
   2  12   4        450.74        453.46        15.70 o                         
   4  12   4        242.30        248.79        10.65 o                         
   6  12   4          4.97         14.77         4.89 o                         
   8  12   4         46.74         60.94         5.43 o                         
  10  12   4         47.27         38.54         5.60 o                         
  -9  13   4         46.67         62.34        10.31 o                         
  -7  13   4         30.27         27.36         7.42 o                         
  -5  13   4          4.96          6.55         5.07 o                         
  -3  13   4         26.65         23.81         7.23 o                         
  -1  13   4         18.63         13.60         6.49 o                         
   1  13   4         56.08         41.52         5.08 o                         
   3  13   4          2.97          5.15         3.89 o                         
   5  13   4         62.07         66.52         6.91 o                         
 -25   1   5        283.70        239.50        10.76 o                         
 -23   1   5         94.11         95.42         4.68 o                         
 -21   1   5        170.53        188.59         6.44 o                         
 -19   1   5        217.02        242.77         7.49 o                         
 -17   1   5          1.74         16.93         2.82 o                         
 -15   1   5          1.60          4.20         2.26 o                         
 -13   1   5       1331.45       1276.66        23.60 o                         
 -11   1   5        608.05        659.44        13.36 o                         
  -9   1   5          1.22         22.46         2.01 o                         
  -7   1   5       1051.28       1034.68        27.65 o                         
  -5   1   5       4699.21       4889.64        93.31 o                         
  -3   1   5       4307.55       4098.39        84.56 o                         
  -1   1   5       5803.47       5849.07       183.07 o                         
   1   1   5       5946.98       5744.75       219.96 o                         
   3   1   5       3813.07       3530.70        51.95 o                         
   5   1   5        699.30        739.32        11.52 o                         
   7   1   5        195.93        190.88         4.44 o                         
   9   1   5        118.96        122.48         4.28 o                         
  11   1   5         47.49         44.45         2.84 o                         
  13   1   5        147.69        144.03         6.28 o                         
  15   1   5          3.99          4.67         3.14 o                         
  17   1   5         13.26         33.86         4.64 o                         
  19   1   5        158.92        133.35         6.77 o                         
  21   1   5        386.01        366.83        12.41 o                         
 -24   2   5         46.67         36.68         4.33 o                         
 -22   2   5          9.99          7.85         3.56 o                         
 -20   2   5          1.57         10.99         3.08 o                         
 -18   2   5        813.90        789.30        21.81 o                         
 -16   2   5         32.12         33.70         2.72 o                         
 -14   2   5         76.10        112.82         6.17 o                         
 -12   2   5         95.38         90.07         3.74 o                         
 -10   2   5        584.13        551.12         9.88 o                         
  -8   2   5        314.79        281.97         9.47 o                         
  -6   2   5       3233.68       3420.29        65.58 o                         
  -4   2   5        696.14        729.93        38.40 o                         
  -2   2   5        105.10        110.22         2.69 o                         
   0   2   5       2442.04       2530.95        46.48 o                         
   2   2   5        218.20        190.50         5.73 o                         
   4   2   5        200.35        189.47         4.62 o                         
   6   2   5        389.49        364.99         6.34 o                         
   8   2   5        266.30        294.41         8.98 o                         
  10   2   5        864.46        943.81        21.85 o                         
  12   2   5         40.78         50.45         3.57 o                         
  14   2   5        110.73        124.49         6.58 o                         
  16   2   5         39.73         34.49         3.71 o                         
  18   2   5          0.27          2.13         4.66 o                         
  20   2   5        922.90        892.89        20.70 o                         
 -25   3   5          4.95          2.78         4.08 o                         
 -23   3   5         58.90         43.67         4.06 o                         
 -21   3   5        146.32        120.14         5.09 o                         
 -19   3   5          0.00          1.97         2.90 o                         
 -17   3   5       1368.27       1307.75        21.95 o                         
 -15   3   5          2.19         99.73         4.33 o                         
 -13   3   5        379.05        347.79        10.27 o                         
 -11   3   5          2.48         16.82         1.96 o                         
  -9   3   5         20.43         18.29         2.15 o                         
  -7   3   5       2300.70       2132.30        38.61 o                         
  -5   3   5        465.70        476.83         9.97 o                         
  -3   3   5        521.17        537.53        18.57 o                         
  -1   3   5       7619.93       7487.88       217.62 o                         
   1   3   5          0.22          6.41         1.42 o                         
   3   3   5        967.85        855.40        14.07 o                         
   5   3   5        227.98        205.64         4.44 o                         
   7   3   5        369.33        364.98         6.50 o                         
   9   3   5       1500.30       1497.96        22.51 o                         
  11   3   5         54.10         70.17         4.75 o                         
  13   3   5        275.57        267.36         8.25 o                         
  15   3   5         25.50         19.40         3.83 o                         
  17   3   5         22.28         16.28         3.76 o                         
  19   3   5         33.33         32.12         4.73 o                         
  21   3   5        140.36        136.29         8.99 o                         
 -24   4   5         46.39         49.90         4.92 o                         
 -22   4   5         56.39         53.33         4.48 o                         
 -20   4   5        103.63         97.19         4.90 o                         
 -18   4   5          5.30         15.36         2.95 o                         
 -16   4   5          1.63          5.69         2.50 o                         
 -14   4   5       1059.72        937.44        19.69 o                         
 -12   4   5        557.63        521.43         9.48 o                         
 -10   4   5        210.07        270.50        10.48 o                         
  -8   4   5         56.74         84.89         3.82 o                         
  -6   4   5        399.69        393.56        12.45 o                         
  -4   4   5       3639.78       3455.19        58.22 o                         
  -2   4   5       2257.06       2262.24        38.55 o                         
   0   4   5        117.38        163.80         3.54 o                         
   2   4   5         64.00         66.35         2.81 o                         
   4   4   5          8.03          8.05         1.78 o                         
   6   4   5       1364.45       1221.70        19.93 o                         
   8   4   5        154.98        136.86         4.23 o                         
  10   4   5         10.41         10.55         2.46 o                         
  12   4   5         19.33         26.06         2.94 o                         
  14   4   5        468.72        464.20        10.30 o                         
  16   4   5        269.60        244.69         7.72 o                         
  18   4   5         33.96         37.48         4.87 o                         
  20   4   5          7.91          6.94         5.15 o                         
 -23   5   5          3.17          3.54         3.94 o                         
 -21   5   5         79.10         78.31         4.66 o                         
 -19   5   5          7.34          7.67         2.99 o                         
 -17   5   5        100.68         86.47         4.11 o                         
 -15   5   5         74.17         78.11         3.80 o                         
 -13   5   5        303.28        271.08         6.45 o                         
 -11   5   5         63.01        156.24         4.40 o                         
  -9   5   5       2092.63       1917.06        41.16 o                         
  -7   5   5        123.16        143.89         7.14 o                         
  -5   5   5        123.79         98.50         8.16 o                         
  -3   5   5         44.33         54.86         2.29 o                         
  -1   5   5         11.15         15.52         2.01 o                         
   1   5   5        627.55        681.73        15.44 o                         
   3   5   5        814.94        901.49        14.24 o                         
   5   5   5         49.43         71.69         2.89 o                         
   7   5   5          0.79          7.71         2.16 o                         
   9   5   5         18.23         13.43         2.32 o                         
  11   5   5         22.72         28.66         2.80 o                         
  13   5   5        361.27        387.85         8.72 o                         
  15   5   5          9.99         13.42         3.47 o                         
  17   5   5          2.07          9.79         3.97 o                         
  19   5   5          0.00          5.55         4.38 o                         
 -22   6   5         25.03         36.14         4.30 o                         
 -20   6   5        175.48        191.15         8.94 o                         
 -18   6   5         39.56         35.00         3.33 o                         
 -16   6   5          3.86          9.10         2.51 o                         
 -14   6   5        119.10        136.51         4.32 o                         
 -12   6   5        208.04        203.08         6.41 o                         
 -10   6   5       1695.69       1745.11        35.26 o                         
  -8   6   5       2486.55       2358.78        60.90 o                         
  -6   6   5        239.14        261.48        11.01 o                         
  -4   6   5          8.42         22.22         2.14 o                         
  -2   6   5        228.97        216.06         5.45 o                         
   0   6   5        523.48        486.67        11.95 o                         
   2   6   5       2820.96       2839.43        42.09 o                         
   4   6   5         95.49         89.91         3.40 o                         
   6   6   5        156.84        180.95         4.91 o                         
   8   6   5         21.00          9.65         2.24 o                         
  10   6   5         21.22         28.85         2.65 o                         
  12   6   5         43.13         49.50         3.71 o                         
  14   6   5          0.84          3.40         3.37 o                         
  16   6   5         82.34         70.29         5.95 o                         
  18   6   5        277.50        280.06         9.66 o                         
 -21   7   5        222.88        252.70         9.73 o                         
 -19   7   5        129.64        143.36         5.58 o                         
 -17   7   5         36.21         45.21         3.08 o                         
 -15   7   5          7.22         11.80         3.14 o                         
 -13   7   5          0.19          3.57         2.49 o                         
 -11   7   5         55.74         54.99         3.51 o                         
  -9   7   5        109.32         93.49         5.35 o                         
  -7   7   5         77.08        168.81         6.62 o                         
  -5   7   5       2525.70       2502.22        58.04 o                         
  -3   7   5          3.50          4.12         1.51 o                         
  -1   7   5         33.53         29.39         2.21 o                         
   1   7   5          1.11         20.27         1.62 o                         
   3   7   5          3.34          3.66         1.83 o                         
   5   7   5        903.28        894.61        18.27 o                         
   7   7   5        257.43        289.86         9.78 o                         
   9   7   5        114.21         97.81         3.62 o                         
  11   7   5          4.22          1.44         2.75 o                         
  13   7   5         43.62         51.52         4.30 o                         
  15   7   5         31.54         23.82         4.77 o                         
  17   7   5        197.95        204.23         8.24 o                         
 -20   8   5         36.93         42.89         5.32 o                         
 -18   8   5         90.20        115.52         7.12 o                         
 -16   8   5        613.15        670.30        21.21 o                         
 -14   8   5          3.92          7.61         2.95 o                         
 -12   8   5         24.66         42.53         3.40 o                         
 -10   8   5         40.38         42.53         3.56 o                         
  -8   8   5         54.32         62.13         4.03 o                         
  -6   8   5       4517.84       4460.08        93.14 o                         
  -4   8   5        975.39        942.74        29.24 o                         
  -2   8   5        900.01        851.33        15.67 o                         
   0   8   5          0.02          8.13         2.28 o                         
   2   8   5         96.74         86.74         3.15 o                         
   4   8   5        300.39        270.16         6.41 o                         
   6   8   5        279.81        275.62         6.41 o                         
   8   8   5         41.05         51.76         3.41 o                         
  10   8   5        418.73        440.61        11.19 o                         
  12   8   5         21.69         15.85         4.34 o                         
  14   8   5          0.40          0.83         3.76 o                         
  16   8   5          1.88          3.46         4.15 o                         
 -19   9   5          0.72          0.86         3.97 o                         
 -17   9   5        168.50        218.48        12.31 o                         
 -15   9   5          1.12          8.56         3.56 o                         
 -13   9   5          2.52         11.01         3.38 o                         
 -11   9   5          1.40         -1.51         3.67 o                         
  -9   9   5         31.42         24.96         3.29 o                         
  -7   9   5          0.01          6.90         2.66 o                         
  -5   9   5        258.54        232.41         7.98 o                         
  -3   9   5        303.72        359.62         7.85 o                         
  -1   9   5       2994.93       2994.05        51.48 o                         
   1   9   5         58.05         69.01         6.24 o                         
   3   9   5         20.65         27.70         2.63 o                         
   5   9   5          0.69          5.99         1.85 o                         
   7   9   5         14.79          7.44         3.73 o                         
   9   9   5        231.87        249.66        11.32 o                         
  11   9   5         95.43         83.37         7.29 o                         
  13   9   5         61.26         60.70         4.95 o                         
  15   9   5         68.28         83.33         6.02 o                         
 -18  10   5          3.50         -0.28         5.89 o                         
 -16  10   5         24.96         34.45         4.27 o                         
 -14  10   5        125.14        150.77         7.95 o                         
 -12  10   5        494.43        556.05        15.99 o                         
 -10  10   5        371.85        357.91        12.12 o                         
  -8  10   5         63.90         65.44         5.20 o                         
  -6  10   5        132.56        130.14         6.82 o                         
  -4  10   5        158.32        168.95         8.50 o                         
  -2  10   5       3058.09       3129.18        73.94 o                         
   0  10   5        599.42        640.98        33.33 o                         
   2  10   5         51.12         60.11         6.74 o                         
   4  10   5        320.49        320.00        11.27 o                         
   6  10   5          1.51         -2.90         3.34 o                         
   8  10   5          0.00          3.63         3.56 o                         
  10  10   5        183.77        190.55         7.38 o                         
  12  10   5          0.65          1.56         3.78 o                         
  14  10   5        251.16        250.44         9.85 o                         
 -15  11   5          1.02         -0.39         3.67 o                         
 -13  11   5        310.57        373.66        11.37 o                         
 -11  11   5          5.20         31.05         4.96 o                         
  -9  11   5          0.08          9.72         3.96 o                         
  -7  11   5         19.71         22.69         4.36 o                         
  -5  11   5         35.22         38.18         4.66 o                         
  -3  11   5          4.47          6.24         2.53 o                         
  -1  11   5         23.17         12.55         3.00 o                         
   1  11   5        115.22        139.72         7.28 o                         
   3  11   5       2497.59       2521.19        59.64 o                         
   5  11   5         19.35         42.60         5.67 o                         
   7  11   5         24.65         15.96         4.85 o                         
   9  11   5         13.48          7.37         3.85 o                         
  11  11   5          2.00          7.18         3.81 o                         
 -12  12   5         73.92         74.74         5.01 o                         
 -10  12   5        128.36        136.58         7.51 o                         
  -8  12   5        716.75        818.07        22.55 o                         
  -6  12   5        202.98        241.47        10.04 o                         
  -4  12   5         59.43         53.75         4.86 o                         
  -2  12   5          0.05         -4.11         4.51 o                         
   0  12   5          0.03          6.80         3.78 o                         
   2  12   5       1511.78       1543.62        38.08 o                         
   4  12   5         35.82         70.03         7.96 o                         
   6  12   5         51.28         67.41         6.25 o                         
   8  12   5        219.74        184.12         8.88 o                         
  -9  13   5         38.14         63.93         8.15 o                         
  -7  13   5         21.57         40.26         6.07 o                         
  -5  13   5         25.85         26.14         5.70 o                         
  -3  13   5         42.60         52.10         6.48 o                         
  -1  13   5         30.28         39.82         6.99 o                         
   1  13   5          6.31          9.21         4.45 o                         
   3  13   5         15.36          7.89         5.12 o                         
   5  13   5        154.10        177.88        10.76 o                         
 -26   0   6         24.42         48.39         8.62 o                         
 -24   0   6        240.65        297.95        12.97 o                         
 -22   0   6       7593.17       7506.78       172.07 o                         
 -20   0   6       1006.50       1066.91        27.83 o                         
 -18   0   6        102.73        112.39         6.50 o                         
 -16   0   6        488.80        457.11        13.48 o                         
 -14   0   6        891.06        919.28        25.67 o                         
 -12   0   6       1054.37       1097.80        29.62 o                         
  -8   0   6        874.36       1061.84        32.50 o                         
  -6   0   6         73.56        203.59        13.55 o                         
  -4   0   6       1543.66       1404.75        51.45 o                         
  -2   0   6       4694.19       4325.11       176.19 o                         
   0   0   6       2874.87       3057.71        69.69 o                         
   2   0   6        729.77        877.35        21.34 o                         
   4   0   6        234.83        313.11         8.01 o                         
   6   0   6       4697.02       5220.58       100.49 o                         
   8   0   6       3077.32       3049.19        59.80 o                         
  10   0   6        521.92        492.67        14.76 o                         
  12   0   6         31.93         56.34         5.40 o                         
  14   0   6         80.22         76.20         5.53 o                         
  16   0   6      15812.50      15172.46       343.98 o                         
  18   0   6         40.18         50.58         8.08 o                         
  20   0   6        169.34        149.43        15.75 o                         
 -25   1   6         61.53         78.66         5.13 o                         
 -23   1   6        363.36        375.42        15.52 o                         
 -21   1   6       1026.25       1000.26        17.22 o                         
 -19   1   6          6.65         95.11         4.54 o                         
 -17   1   6       1322.08       1258.75        21.02 o                         
 -15   1   6        249.50        273.66         6.25 o                         
 -13   1   6        548.48        610.74        15.15 o                         
 -11   1   6       3007.33       3154.26        57.08 o                         
  -9   1   6        159.18        249.33         7.30 o                         
  -7   1   6      13244.55      13451.71       350.87 o                         
  -5   1   6          8.57         32.37         1.85 o                         
  -3   1   6         48.77        107.43         4.42 o                         
  -1   1   6        310.78        338.35         7.68 o                         
   1   1   6      10994.58      11705.45       457.90 o                         
   3   1   6          0.24         29.29         2.77 o                         
   5   1   6       8071.24       8306.80       116.46 o                         
   7   1   6         58.43         68.78         2.91 o                         
   9   1   6          5.02          5.69         2.17 o                         
  11   1   6       1211.76       1163.22        18.31 o                         
  13   1   6        326.53        327.00         7.61 o                         
  15   1   6        744.80        738.26        13.87 o                         
  17   1   6       1332.60       1258.26        33.98 o                         
  19   1   6         21.59         31.59         5.12 o                         
 -26   2   6        837.86        808.89        23.53 o                         
 -24   2   6         85.08         85.15         5.25 o                         
 -22   2   6          1.53         13.16         3.70 o                         
 -20   2   6        344.48        367.54         8.78 o                         
 -18   2   6       5855.52       5653.91        83.57 o                         
 -16   2   6        168.86        176.37         5.14 o                         
 -14   2   6       2087.12       2171.05        32.76 o                         
 -12   2   6        111.32        120.82         3.76 o                         
 -10   2   6       1541.63       1493.64        24.67 o                         
  -8   2   6       1218.90       1358.71        36.10 o                         
  -6   2   6       5077.96       5256.94       100.40 o                         
  -4   2   6         11.79        115.66         3.60 o                         
  -2   2   6       2978.85       3301.03        52.98 o                         
   0   2   6       1365.18       1274.30        21.79 o                         
   2   2   6       2326.59       2437.01        39.77 o                         
   4   2   6        363.01        327.78         6.24 o                         
   6   2   6        442.37        428.43         7.30 o                         
   8   2   6         98.25        109.64         5.86 o                         
  10   2   6        902.12       1018.86        15.65 o                         
  12   2   6       8510.49       8264.87       116.77 o                         
  14   2   6         71.69         77.32         4.19 o                         
  16   2   6        154.58        143.68         6.21 o                         
  18   2   6        131.06        133.87         6.81 o                         
  20   2   6       2619.67       2548.71        49.85 o                         
 -25   3   6         15.20          2.16         3.94 o                         
 -23   3   6          4.84          2.34         3.35 o                         
 -21   3   6          9.05          3.14         3.16 o                         
 -19   3   6        165.96        165.72         9.92 o                         
 -17   3   6        431.83        487.61        19.73 o                         
 -15   3   6        139.53        294.27        13.18 o                         
 -13   3   6        836.37        723.42        16.71 o                         
 -11   3   6        573.05        529.30        10.28 o                         
  -9   3   6       1072.33       1099.53        20.63 o                         
  -7   3   6         48.58        110.36         3.66 o                         
  -5   3   6         64.47        142.31         3.81 o                         
  -3   3   6      38958.83      39371.63      1177.60 o                         
  -1   3   6         15.38         37.34         1.86 o                         
   1   3   6          0.73         15.67         1.79 o                         
   3   3   6         64.86         84.30         3.01 o                         
   5   3   6         73.43         61.14         2.55 o                         
   7   3   6       1028.81        847.41        12.97 o                         
   9   3   6        883.97       1001.87        15.92 o                         
  11   3   6         36.54         79.88         5.13 o                         
  13   3   6        499.04        502.65        11.86 o                         
  15   3   6        125.73        117.78         5.09 o                         
  17   3   6         37.87         36.02         4.33 o                         
  19   3   6        209.80        192.22         8.73 o                         
 -24   4   6        337.32        326.56         9.52 o                         
 -22   4   6        124.62        111.29         5.37 o                         
 -20   4   6          3.31          4.47         3.01 o                         
 -18   4   6        589.40        574.31        11.26 o                         
 -16   4   6        277.64        339.93         7.64 o                         
 -14   4   6      11942.70      11442.84       179.85 o                         
 -12   4   6        306.47        304.22         9.17 o                         
 -10   4   6        877.70        807.47        14.75 o                         
  -8   4   6        641.72        691.21        17.42 o                         
  -6   4   6        421.00        436.31        14.06 o                         
  -4   4   6       2793.56       2899.97        49.15 o                         
  -2   4   6       1445.67       1686.03        29.11 o                         
   0   4   6       2061.46       2116.71        32.89 o                         
   2   4   6       3874.40       3881.87        62.56 o                         
   4   4   6         53.95         69.71         2.90 o                         
   6   4   6         30.55         59.06         3.43 o                         
   8   4   6       3639.09       3386.39        46.82 o                         
  10   4   6          0.43          3.96         2.60 o                         
  12   4   6        513.97        478.37         9.40 o                         
  14   4   6        465.37        484.79        10.26 o                         
  16   4   6        385.71        363.36         9.52 o                         
  18   4   6        189.25        205.63         7.86 o                         
 -23   5   6         37.35         38.93         4.56 o                         
 -21   5   6          8.40         13.65         3.52 o                         
 -19   5   6          7.49          6.37         3.05 o                         
 -17   5   6        337.26        332.70         8.05 o                         
 -15   5   6        341.86        323.43        12.39 o                         
 -13   5   6        535.67        582.85        27.83 o                         
 -11   5   6        410.69        653.19        16.14 o                         
  -9   5   6       3877.23       3637.01        83.52 o                         
  -7   5   6       3262.22       3390.42        87.48 o                         
  -5   5   6        512.90        511.71        12.02 o                         
  -3   5   6        201.70        248.22         5.73 o                         
  -1   5   6         63.95        131.24         3.90 o                         
   1   5   6       9089.05       9433.41       150.18 o                         
   3   5   6       1415.48       1104.04        19.93 o                         
   5   5   6       1511.37       1467.84        22.76 o                         
   7   5   6         11.84         26.29         3.06 o                         
   9   5   6        173.13        164.05         7.86 o                         
  11   5   6        439.96        416.85         8.86 o                         
  13   5   6        873.99        873.71        17.09 o                         
  15   5   6         12.45         15.81         3.91 o                         
  17   5   6          6.30          1.05         4.08 o                         
  19   5   6        201.00        214.85        10.08 o                         
 -22   6   6        316.95        309.53         9.25 o                         
 -20   6   6        613.44        670.06        14.42 o                         
 -18   6   6        427.36        399.20         9.09 o                         
 -16   6   6         20.61         26.82         2.51 o                         
 -14   6   6         23.03         19.63         2.94 o                         
 -12   6   6        504.06        568.52        12.58 o                         
 -10   6   6      11574.75      11334.02       233.49 o                         
  -8   6   6        291.51        420.43        21.79 o                         
  -6   6   6        499.77        537.86        12.72 o                         
  -4   6   6        685.89        595.71        11.73 o                         
  -2   6   6         65.32         65.96         3.81 o                         
   0   6   6        461.53        517.64        12.10 o                         
   2   6   6         36.52         96.62         3.27 o                         
   4   6   6       3330.56       3135.03        46.60 o                         
   6   6   6       1461.55       1516.56        23.69 o                         
   8   6   6        145.11        124.59         4.22 o                         
  10   6   6          0.31          4.57         2.48 o                         
  12   6   6          0.81          3.81         3.16 o                         
  14   6   6         47.56         57.78         4.65 o                         
  16   6   6        608.33        587.93        14.13 o                         
  18   6   6        121.35        113.40         6.64 o                         
 -21   7   6        659.07        709.89        15.14 o                         
 -19   7   6         14.91         32.65         2.84 o                         
 -17   7   6         14.16         19.41         4.36 o                         
 -15   7   6        179.70        163.62         6.16 o                         
 -13   7   6        199.39        196.12         6.39 o                         
 -11   7   6          1.02         48.98         2.93 o                         
  -9   7   6        410.55        365.83        11.40 o                         
  -7   7   6         59.51        245.04         8.85 o                         
  -5   7   6       5019.67       4858.13       101.00 o                         
  -3   7   6       1001.17       1002.06        19.13 o                         
  -1   7   6        705.11        671.85        16.39 o                         
   1   7   6        605.08        600.90        10.05 o                         
   3   7   6         16.28         81.02         3.42 o                         
   5   7   6       2294.45       2352.77        35.64 o                         
   7   7   6         38.93         55.30         3.81 o                         
   9   7   6        166.17        173.27         5.78 o                         
  11   7   6         90.35         89.31         5.03 o                         
  13   7   6          7.18         13.44         3.70 o                         
  15   7   6        400.37        404.18        11.75 o                         
  17   7   6        454.00        458.06        13.32 o                         
 -20   8   6         64.46         70.80         6.10 o                         
 -18   8   6         33.05         38.26         4.75 o                         
 -16   8   6       1117.35       1152.92        25.32 o                         
 -14   8   6        438.72        406.18        11.47 o                         
 -12   8   6        127.96        107.38         4.33 o                         
 -10   8   6         39.75         40.45         4.28 o                         
  -8   8   6          5.83         40.47         4.77 o                         
  -6   8   6       7571.95       7264.69       164.94 o                         
  -4   8   6         29.52        189.60         5.58 o                         
  -2   8   6         14.08         25.44         3.89 o                         
   0   8   6       2242.57       2146.11        37.42 o                         
   2   8   6         35.47         33.33         2.44 o                         
   4   8   6        430.71        392.46         9.28 o                         
   6   8   6         50.25         48.29         3.25 o                         
   8   8   6          3.47         20.72         3.62 o                         
  10   8   6       1210.92       1222.26        22.29 o                         
  12   8   6         75.07         94.37         5.54 o                         
  14   8   6         35.59         33.93         4.77 o                         
  16   8   6          2.60         -0.85         4.17 o                         
 -19   9   6         20.21         13.30         5.19 o                         
 -17   9   6        636.65        692.71        18.38 o                         
 -15   9   6         39.80        108.35         6.00 o                         
 -13   9   6         18.96         14.65         4.49 o                         
 -11   9   6          3.17         13.28         4.46 o                         
  -9   9   6         17.58         16.41         3.67 o                         
  -7   9   6         35.83         36.19         3.42 o                         
  -5   9   6        355.72        346.07        10.52 o                         
  -3   9   6       1204.13       1215.96        24.92 o                         
  -1   9   6       4040.68       4092.88        69.80 o                         
   1   9   6        487.78        480.85        10.32 o                         
   3   9   6         86.34         78.02         3.06 o                         
   5   9   6         37.82         42.48         3.79 o                         
   7   9   6          3.45         25.71         4.93 o                         
   9   9   6       1242.86       1264.25        27.34 o                         
  11   9   6         31.81         25.90         4.31 o                         
  13   9   6          4.69          3.65         3.89 o                         
  15   9   6          2.98          4.82         4.10 o                         
 -18  10   6          7.96         11.22         3.67 o                         
 -16  10   6          2.60          6.95         5.09 o                         
 -14  10   6        102.82        124.05         6.55 o                         
 -12  10   6        592.49        700.15        19.03 o                         
 -10  10   6        233.53        254.58        14.67 o                         
  -8  10   6          0.20          2.90         3.39 o                         
  -6  10   6          2.04          7.57         3.64 o                         
  -4  10   6        376.44        428.31        15.65 o                         
  -2  10   6       3859.39       3830.57        88.15 o                         
   0  10   6        250.62        330.70        10.05 o                         
   2  10   6          4.25          9.66         3.31 o                         
   4  10   6        188.60        206.19         9.28 o                         
   6  10   6         10.94         13.46         3.78 o                         
   8  10   6        200.67        208.68        11.15 o                         
  10  10   6          2.28         -3.58         3.58 o                         
  12  10   6          4.69         11.15         4.16 o                         
 -15  11   6          8.82          9.39         3.22 o                         
 -13  11   6        259.15        284.93         9.30 o                         
 -11  11   6          3.91         49.06         6.26 o                         
  -9  11   6         24.48         27.14         6.08 o                         
  -7  11   6         45.00         55.39         5.13 o                         
  -5  11   6          0.02          6.53         3.91 o                         
  -3  11   6         23.28         30.84         4.86 o                         
  -1  11   6         10.30         29.27         4.47 o                         
   1  11   6        532.95        541.28        14.18 o                         
   3  11   6       1835.49       1913.89        46.36 o                         
   5  11   6        617.68        641.74        18.85 o                         
   7  11   6         37.91         44.19         5.93 o                         
   9  11   6          2.91          5.32         3.83 o                         
  11  11   6         24.92         28.18         4.78 o                         
 -12  12   6          4.36          9.92         3.47 o                         
 -10  12   6         52.27         68.61         7.95 o                         
  -8  12   6         89.68        118.41         8.85 o                         
  -6  12   6        213.81        215.26         9.54 o                         
  -4  12   6         53.37         52.84         4.93 o                         
  -2  12   6         20.10          9.81         5.01 o                         
   0  12   6          1.96          4.40         4.39 o                         
   2  12   6       1322.01       1283.32        32.50 o                         
   4  12   6        119.36        165.71        11.88 o                         
   6  12   6         64.91         68.59         6.55 o                         
   8  12   6        200.54        185.10        15.53 o                         
  -9  13   6        147.40        144.28        11.21 o                         
  -7  13   6          4.27         30.70         4.91 o                         
  -5  13   6         94.13         84.43         7.31 o                         
  -3  13   6          0.98          1.24         4.90 o                         
  -1  13   6          0.73          5.68         5.30 o                         
   1  13   6          1.44         -0.84         7.20 o                         
   3  13   6          1.80          5.74         5.53 o                         
 -25   1   7        789.19        827.61        15.44 o                         
 -23   1   7       1657.28       1690.73        32.27 o                         
 -21   1   7         13.46         61.93         4.07 o                         
 -19   1   7          0.78         92.64         6.84 o                         
 -17   1   7        910.29        874.43        14.75 o                         
 -15   1   7          7.26         22.09         2.77 o                         
 -13   1   7        263.79        302.12        13.03 o                         
 -11   1   7       7320.54       7270.54       122.49 o                         
  -9   1   7        251.65        333.36        10.01 o                         
  -7   1   7      15001.37      16171.88       420.32 o                         
  -5   1   7         39.49         69.22         3.02 o                         
  -3   1   7        324.77        330.95         7.14 o                         
  -1   1   7         94.25         70.29         4.88 o                         
   1   1   7      23034.21      24921.05      1187.86 o                         
   3   1   7       2055.76       2029.63        30.55 o                         
   5   1   7       9464.71       9629.56       140.43 o                         
   7   1   7       1132.81       1108.93        17.08 o                         
   9   1   7         66.88         67.51         3.35 o                         
  11   1   7       4446.46       4290.69        64.16 o                         
  13   1   7         51.34         54.05         3.94 o                         
  15   1   7       1110.45       1060.58        19.43 o                         
  17   1   7        400.92        420.44        11.87 o                         
  19   1   7        336.77        339.90        12.52 o                         
 -26   2   7       1334.50       1248.55        25.23 o                         
 -24   2   7          8.57         11.12         3.72 o                         
 -22   2   7          6.35          7.51         4.29 o                         
 -20   2   7         17.31         50.39         4.17 o                         
 -18   2   7       4982.01       4818.87        71.56 o                         
 -16   2   7       1175.05       1388.52        44.03 o                         
 -14   2   7        111.37        150.72         5.92 o                         
 -12   2   7        114.34        115.93         3.65 o                         
 -10   2   7       1794.27       1928.37        33.25 o                         
  -8   2   7       4687.84       5145.40        98.32 o                         
  -6   2   7         27.22         92.67         2.76 o                         
  -4   2   7       8249.46       8238.39       416.05 o                         
  -2   2   7       1522.84       1740.11        37.19 o                         
   0   2   7         60.86         36.80         3.85 o                         
   2   2   7        764.29        824.99        24.88 o                         
   4   2   7       3399.97       3489.95        51.67 o                         
   6   2   7         78.48         77.50         3.07 o                         
   8   2   7        198.68        235.65         5.65 o                         
  10   2   7        944.95        924.59        15.12 o                         
  12   2   7       4971.20       4805.51        69.01 o                         
  14   2   7        142.56        154.66         5.75 o                         
  16   2   7         21.18         19.75         5.14 o                         
  18   2   7        152.27        154.94         7.73 o                         
  20   2   7       1312.99       1315.00        36.17 o                         
 -25   3   7         26.63         16.36         5.16 o                         
 -23   3   7          2.59          7.27         3.34 o                         
 -21   3   7        217.04        235.10         7.27 o                         
 -19   3   7       2955.18       2818.20        44.87 o                         
 -17   3   7         32.86        212.41         6.36 o                         
 -15   3   7       2721.33       2917.68        48.03 o                         
 -13   3   7       3753.68       3626.24        61.97 o                         
 -11   3   7          8.95         10.29         1.86 o                         
  -9   3   7          2.51          7.46         1.62 o                         
  -7   3   7         36.99         46.05         4.41 o                         
  -5   3   7         28.44         88.47         3.61 o                         
  -3   3   7          2.75         32.34         1.90 o                         
  -1   3   7          3.10          8.77         1.62 o                         
   1   3   7          1.73         10.54         1.88 o                         
   3   3   7         37.33         32.48         2.37 o                         
   5   3   7        478.34        478.98         9.45 o                         
   7   3   7      10877.86      10331.85       139.73 o                         
   9   3   7       4030.09       4035.08        55.86 o                         
  11   3   7        359.61        336.24         7.31 o                         
  13   3   7        751.01        734.26        13.60 o                         
  15   3   7         29.57         27.39         3.87 o                         
  17   3   7          6.79          5.49         4.09 o                         
  19   3   7        610.30        589.08        15.88 o                         
 -24   4   7         24.27         32.17         4.27 o                         
 -22   4   7          7.44          5.68         3.18 o                         
 -20   4   7        619.26        645.33        12.57 o                         
 -18   4   7        164.41        177.25         5.64 o                         
 -16   4   7          0.45         68.20         5.41 o                         
 -14   4   7      11003.31      10258.67       172.70 o                         
 -12   4   7        435.10        571.82        11.25 o                         
 -10   4   7        119.30        127.43         7.36 o                         
  -8   4   7       3849.18       3866.18        77.31 o                         
  -6   4   7       1816.47       1823.27        31.26 o                         
  -4   4   7       3483.64       3734.42        94.20 o                         
  -2   4   7        438.43        460.43         9.59 o                         
   0   4   7        621.61        642.45        14.17 o                         
   2   4   7       1363.99       1471.17        24.61 o                         
   4   4   7         11.11         17.50         2.29 o                         
   6   4   7          1.09          8.13         2.41 o                         
   8   4   7      12809.82      12196.02       164.86 o                         
  10   4   7        411.13        398.64         7.91 o                         
  12   4   7        341.82        357.52         7.98 o                         
  14   4   7        169.68        182.93         6.61 o                         
  16   4   7          1.23         12.12         4.40 o                         
  18   4   7        284.64        328.83        13.26 o                         
 -23   5   7        325.92        305.44         9.35 o                         
 -21   5   7         38.15         45.91         3.97 o                         
 -19   5   7        428.97        446.40        10.09 o                         
 -17   5   7          0.09          7.94         2.83 o                         
 -15   5   7       2341.12       2173.49        38.22 o                         
 -13   5   7          0.03        145.59         8.97 o                         
 -11   5   7        290.27        361.44        10.87 o                         
  -9   5   7       3263.38       2970.86        77.39 o                         
  -7   5   7       2184.85       2594.42        54.59 o                         
  -5   5   7        427.25        390.43         7.58 o                         
  -3   5   7         58.41         54.62         2.41 o                         
  -1   5   7         47.11         91.80         3.44 o                         
   1   5   7       2553.73       2941.98        45.62 o                         
   3   5   7       6397.33       5942.29        91.11 o                         
   5   5   7        476.13        411.47         8.10 o                         
   7   5   7         36.37         39.19         3.33 o                         
   9   5   7        310.76        299.37         6.58 o                         
  11   5   7        121.62        113.31         4.67 o                         
  13   5   7        735.70        701.48        14.63 o                         
  15   5   7        228.36        219.06         8.42 o                         
  17   5   7        140.26        134.22         7.37 o                         
 -24   6   7        221.68        230.07         8.48 o                         
 -22   6   7         57.24         52.12         4.33 o                         
 -20   6   7        178.85        214.60         7.39 o                         
 -18   6   7        107.44        105.47         4.42 o                         
 -16   6   7         21.45         15.14         1.91 o                         
 -14   6   7         99.14         98.23         4.69 o                         
 -12   6   7       2000.32       1967.27        42.97 o                         
 -10   6   7      11830.72      11147.25       251.71 o                         
  -8   6   7        561.10        740.03        25.74 o                         
  -6   6   7         17.60         78.13         6.00 o                         
  -4   6   7         27.52         46.97         3.77 o                         
  -2   6   7         70.64         92.10         3.85 o                         
   0   6   7       1619.34       1670.17        26.31 o                         
   2   6   7         16.51         25.00         2.62 o                         
   4   6   7       9401.93       8583.67       125.48 o                         
   6   6   7         94.03        123.64         4.39 o                         
   8   6   7         26.61         22.73         2.82 o                         
  10   6   7          0.09          1.88         2.80 o                         
  12   6   7        301.63        318.72         8.63 o                         
  14   6   7        692.44        731.73        15.40 o                         
  16   6   7         79.39         53.11         5.32 o                         
 -23   7   7         12.61         12.30         2.91 o                         
 -21   7   7        193.98        220.97         9.40 o                         
 -19   7   7        176.07        194.81         8.16 o                         
 -17   7   7          0.01          3.65         3.10 o                         
 -15   7   7          7.30         13.42         4.58 o                         
 -13   7   7         53.47         58.50         5.14 o                         
 -11   7   7       4507.84       4312.16        78.32 o                         
  -9   7   7        242.30        311.74        12.73 o                         
  -7   7   7       1113.07       1076.77        24.05 o                         
  -5   7   7       3019.43       2755.65        64.06 o                         
  -3   7   7         40.00         83.28         3.66 o                         
  -1   7   7       6234.17       5900.42        99.93 o                         
   1   7   7        566.57        552.86         9.52 o                         
   3   7   7         66.81         63.56         3.00 o                         
   5   7   7       2791.50       2796.44        42.16 o                         
   7   7   7        102.68        107.66         4.44 o                         
   9   7   7          2.53          1.55         3.03 o                         
  11   7   7         47.29         55.59         4.56 o                         
  13   7   7         51.65         67.45         4.83 o                         
  15   7   7         59.84         84.29         5.87 o                         
 -20   8   7          5.80         14.18         4.49 o                         
 -18   8   7        222.68        236.44         9.96 o                         
 -16   8   7         88.14        105.13         5.73 o                         
 -14   8   7        529.96        500.11        13.07 o                         
 -12   8   7         19.77         31.08         2.89 o                         
 -10   8   7         31.17         31.65         4.66 o                         
  -8   8   7          2.19         12.28         2.63 o                         
  -6   8   7       3938.68       3713.56        78.04 o                         
  -4   8   7        961.90       1032.70        19.94 o                         
  -2   8   7         79.20         88.28         7.06 o                         
   0   8   7       3588.03       3456.08        71.51 o                         
   2   8   7        254.47        272.14         5.93 o                         
   4   8   7        210.53        240.32         5.72 o                         
   6   8   7         15.39         20.22         3.74 o                         
   8   8   7        389.58        402.33        11.67 o                         
  10   8   7        114.77        162.34         6.39 o                         
  12   8   7        231.06        255.33         8.24 o                         
  14   8   7          8.81          9.02         4.45 o                         
 -19   9   7         32.58         32.01         4.52 o                         
 -17   9   7        156.35        175.83         7.63 o                         
 -15   9   7        823.31        786.19        19.65 o                         
 -13   9   7        245.48        267.81         8.49 o                         
 -11   9   7         12.80         17.44         4.54 o                         
  -9   9   7          0.92          9.28         3.21 o                         
  -7   9   7       1181.90       1138.00        28.60 o                         
  -5   9   7       3333.60       3129.32        66.67 o                         
  -3   9   7          4.60         14.53         2.83 o                         
  -1   9   7       1545.45       1450.33        37.48 o                         
   1   9   7        830.07        785.88        18.91 o                         
   3   9   7          1.65          7.59         2.44 o                         
   5   9   7          4.90          0.09         3.12 o                         
   7   9   7        132.58        163.86         7.25 o                         
   9   9   7        899.45        885.86        18.14 o                         
  11   9   7        277.83        316.61        11.64 o                         
  13   9   7         19.36         16.08         4.71 o                         
 -18  10   7          5.90         -2.16         4.06 o                         
 -16  10   7         45.33         57.02         4.76 o                         
 -14  10   7        137.22        148.99         5.93 o                         
 -12  10   7        131.42        141.58         8.62 o                         
 -10  10   7         39.45         33.98         6.98 o                         
  -8  10   7        210.11        207.63         8.78 o                         
  -6  10   7         14.35         20.63         6.12 o                         
  -4  10   7       1380.74       1428.67        39.43 o                         
  -2  10   7       2531.01       2472.82        58.06 o                         
   0  10   7        106.22        151.13         9.41 o                         
   2  10   7         75.05         75.75         6.29 o                         
   4  10   7         60.77         74.11         9.24 o                         
   6  10   7        489.29        539.07        15.44 o                         
   8  10   7         16.82         31.23         5.15 o                         
  10  10   7         60.64         54.38         5.62 o                         
  12  10   7         42.27         38.62         5.45 o                         
 -15  11   7          0.64         -2.72         2.72 o                         
 -13  11   7         67.59         69.09         7.98 o                         
 -11  11   7        318.61        287.58        10.71 o                         
  -9  11   7       1992.40       1929.62        47.10 o                         
  -7  11   7        309.51        282.24        10.87 o                         
  -5  11   7          0.53          2.94         4.26 o                         
  -3  11   7         41.16         51.42         7.06 o                         
  -1  11   7          0.04          4.48         3.47 o                         
   1  11   7        449.13        448.51        13.66 o                         
   3  11   7        931.25        977.08        25.94 o                         
   5  11   7        505.01        471.29        16.95 o                         
   7  11   7        105.43        109.18         7.47 o                         
   9  11   7         16.44         12.49         3.82 o                         
 -12  12   7         90.91         95.83         6.77 o                         
 -10  12   7         96.94        101.36         8.30 o                         
  -8  12   7        961.13        903.25        24.47 o                         
  -6  12   7        194.65        171.25         8.59 o                         
  -4  12   7          5.30          3.35         4.11 o                         
  -2  12   7          5.90          3.69         4.08 o                         
   0  12   7         63.94         66.78         7.95 o                         
   2  12   7       1499.58       1476.86        41.45 o                         
   4  12   7         36.30         87.69         7.52 o                         
   6  12   7         27.01         29.43         6.67 o                         
  -7  13   7          4.86         -1.79         5.54 o                         
  -5  13   7         78.20         86.55        12.24 o                         
  -3  13   7          3.35         -3.94        10.96 o                         
  -1  13   7         64.48         71.97         7.69 o                         
   1  13   7          0.03         10.09         7.23 o                         
 -26   0   8         98.36         78.76         7.31 o                         
 -24   0   8        187.52        195.05        10.57 o                         
 -22   0   8      11028.15      11407.24       289.98 o                         
 -20   0   8        560.50        613.16        17.99 o                         
 -18   0   8          9.11         26.87         4.35 o                         
 -16   0   8         26.72         26.19         4.31 o                         
 -14   0   8       3024.25       3220.72        83.07 o                         
 -10   0   8        101.18        362.20        13.23 o                         
  -8   0   8        362.08        366.86        13.01 o                         
  -6   0   8         56.16         60.93         7.60 o                         
  -4   0   8       1072.03       1044.61        32.22 o                         
  -2   0   8         71.21        134.11         5.51 o                         
   0   0   8       8769.10       8935.12       451.08 o                         
   2   0   8       1350.90       1334.92        31.92 o                         
   4   0   8       7883.01       8462.18       174.86 o                         
   6   0   8        158.11        186.82         7.09 o                         
   8   0   8         46.11         66.58         4.71 o                         
  10   0   8         53.58         53.23         5.09 o                         
  12   0   8        406.58        396.29        12.59 o                         
  14   0   8       2391.09       2452.93        59.48 o                         
  16   0   8       4185.69       3902.81       103.20 o                         
  18   0   8        733.96        670.16        31.06 o                         
 -25   1   8         61.09        105.82         5.07 o                         
 -23   1   8       2146.97       2116.31        41.81 o                         
 -21   1   8         90.77        167.50         5.75 o                         
 -19   1   8        433.76        438.28         8.95 o                         
 -17   1   8          0.00          0.00         2.48 o                         
 -15   1   8          4.36          7.74         2.50 o                         
 -13   1   8        134.29        148.36         4.70 o                         
 -11   1   8       2994.80       3218.52        58.31 o                         
  -9   1   8          0.96         23.22         2.81 o                         
  -7   1   8       5799.66       6292.12       112.36 o                         
  -5   1   8        689.60        672.25        12.35 o                         
  -3   1   8        641.95        619.38        12.30 o                         
  -1   1   8        575.29        679.96        13.47 o                         
   1   1   8       4611.34       4980.76        76.29 o                         
   3   1   8         80.57         90.37         4.78 o                         
   5   1   8       2345.76       2555.55        36.93 o                         
   7   1   8        311.03        342.45         8.85 o                         
   9   1   8        483.58        492.80         9.25 o                         
  11   1   8       3075.22       3110.72        47.21 o                         
  13   1   8        100.95        126.68         5.16 o                         
  15   1   8       2160.69       2115.99        43.06 o                         
  17   1   8          5.29         11.34         6.14 o                         
  19   1   8        137.47        148.36        10.11 o                         
 -26   2   8       1645.57       1605.42        30.90 o                         
 -24   2   8          7.57          9.82         3.62 o                         
 -22   2   8        108.57         94.07         4.68 o                         
 -20   2   8         49.51         48.56         4.08 o                         
 -18   2   8       6599.29       6791.54       104.24 o                         
 -16   2   8       5217.63       5095.79        82.34 o                         
 -14   2   8          0.76        101.63         5.76 o                         
 -12   2   8        209.93        213.60         5.06 o                         
 -10   2   8       1207.26       1329.69        23.26 o                         
  -8   2   8       4812.59       5363.24        90.40 o                         
  -6   2   8        111.18        226.98         5.11 o                         
  -4   2   8       7680.90       7821.03       149.10 o                         
  -2   2   8        864.86        855.41        15.51 o                         
   0   2   8       2282.77       2590.12        44.50 o                         
   2   2   8        211.56        169.90         4.24 o                         
   4   2   8        212.15        186.87         5.06 o                         
   6   2   8        256.94        231.48         6.27 o                         
   8   2   8       2290.08       2373.70        34.81 o                         
  10   2   8       1507.17       1523.15        24.41 o                         
  12   2   8       2791.06       2683.82        41.28 o                         
  14   2   8        411.85        411.29         9.93 o                         
  16   2   8          6.87          3.29         4.22 o                         
  18   2   8        310.06        305.31        10.96 o                         
 -25   3   8         14.46          4.40         3.82 o                         
 -23   3   8         66.39         69.51         4.27 o                         
 -21   3   8        532.13        508.61        10.75 o                         
 -19   3   8       1139.49       1092.42        24.11 o                         
 -17   3   8          2.37         53.09         4.10 o                         
 -15   3   8        145.31        181.00         5.90 o                         
 -13   3   8        147.95        108.20         6.26 o                         
 -11   3   8        240.96        223.22         5.77 o                         
  -9   3   8        105.16        121.89         4.30 o                         
  -7   3   8        205.28        268.65         6.70 o                         
  -5   3   8       1044.53       1184.10        23.77 o                         
  -3   3   8      20052.24      21480.16       644.85 o                         
  -1   3   8       3415.64       3420.83        52.67 o                         
   1   3   8        120.71        123.25         3.91 o                         
   3   3   8         31.63         12.18         2.16 o                         
   5   3   8        262.30        273.52         6.09 o                         
   7   3   8       5498.52       5093.57        75.92 o                         
   9   3   8        388.23        417.08         8.51 o                         
  11   3   8        454.02        484.91         9.60 o                         
  13   3   8         71.52         83.34         4.67 o                         
  15   3   8         20.02         24.30         4.28 o                         
  17   3   8         44.01         55.26         5.32 o                         
 -24   4   8         41.26         42.34         4.31 o                         
 -22   4   8        356.91        348.86         9.05 o                         
 -20   4   8       1046.17       1033.56        18.24 o                         
 -18   4   8        254.07        275.78         6.92 o                         
 -16   4   8         44.47         36.53         2.94 o                         
 -14   4   8       3545.11       3541.96        85.60 o                         
 -12   4   8        706.98        714.85        19.24 o                         
 -10   4   8        147.11        158.25         4.34 o                         
  -8   4   8       6384.06       6440.60       123.17 o                         
  -6   4   8       2473.09       2633.05        47.74 o                         
  -4   4   8       4505.43       5100.66        86.10 o                         
  -2   4   8         67.04        111.68         3.15 o                         
   0   4   8         67.28         57.45         2.52 o                         
   2   4   8       1214.02       1057.42        20.42 o                         
   4   4   8        288.69        286.27         6.86 o                         
   6   4   8       1125.34       1040.51        17.07 o                         
   8   4   8       3942.75       3800.33        54.72 o                         
  10   4   8        610.60        647.81        11.58 o                         
  12   4   8        246.25        248.16         7.37 o                         
  14   4   8        103.69        105.29         5.49 o                         
  16   4   8         58.03         47.69         5.33 o                         
  18   4   8        608.39        670.78        22.86 o                         
 -23   5   8          5.40         16.77         3.94 o                         
 -21   5   8          0.09          3.07         3.15 o                         
 -19   5   8        408.66        400.74         9.38 o                         
 -17   5   8        506.09        504.61        10.49 o                         
 -15   5   8        606.72        562.70        14.03 o                         
 -13   5   8         38.10        100.04         4.56 o                         
 -11   5   8       1774.21       1760.73        42.14 o                         
  -9   5   8         40.16         69.02        10.41 o                         
  -7   5   8       7294.84       7186.54       148.57 o                         
  -5   5   8       1202.07       1145.76        20.26 o                         
  -3   5   8         32.30         34.74         2.19 o                         
  -1   5   8        149.79        116.04         3.42 o                         
   1   5   8       2771.76       2952.71        45.80 o                         
   3   5   8      14298.34      13189.23       210.29 o                         
   5   5   8          0.41          4.91         3.04 o                         
   7   5   8        204.21        202.07         5.58 o                         
   9   5   8          0.00          0.05         2.45 o                         
  11   5   8          0.81          1.28         3.59 o                         
  13   5   8        126.91        137.37         5.78 o                         
  15   5   8          3.74          6.23         4.17 o                         
  17   5   8         39.95         52.85         5.75 o                         
 -24   6   8        421.85        428.54        11.75 o                         
 -22   6   8        497.38        442.29        10.93 o                         
 -20   6   8         27.37         36.33         4.04 o                         
 -18   6   8         54.55         69.27         3.43 o                         
 -16   6   8         19.61         20.24         3.30 o                         
 -14   6   8         10.70          6.69         4.44 o                         
 -12   6   8       2588.11       2510.75        54.01 o                         
 -10   6   8       2748.25       2610.70        69.04 o                         
  -8   6   8        780.08        765.50        19.91 o                         
  -6   6   8         53.29         69.95         6.51 o                         
  -4   6   8        350.68        329.88         7.26 o                         
  -2   6   8       3078.50       3093.39        53.02 o                         
   0   6   8       1105.91       1132.93        18.47 o                         
   2   6   8         39.04         28.86         2.67 o                         
   4   6   8       4965.29       4729.75        69.98 o                         
   6   6   8        223.82        228.15         5.99 o                         
   8   6   8         53.54         54.55         3.71 o                         
  10   6   8         48.19         41.48         4.17 o                         
  12   6   8         94.19         91.20         5.48 o                         
  14   6   8       1113.42       1249.32        24.96 o                         
  16   6   8        126.10        112.55         7.60 o                         
 -23   7   8        129.52        126.14         7.76 o                         
 -21   7   8        278.20        276.54        10.17 o                         
 -19   7   8          0.44         16.31         3.94 o                         
 -17   7   8        245.35        245.19         8.08 o                         
 -15   7   8         99.04        114.67         5.11 o                         
 -13   7   8        640.77        623.61        13.73 o                         
 -11   7   8        552.46        601.98        15.42 o                         
  -9   7   8        725.77        781.35        20.52 o                         
  -7   7   8        612.71        616.27        15.79 o                         
  -5   7   8        151.95        113.59         9.28 o                         
  -3   7   8       1503.12       1429.85        26.99 o                         
  -1   7   8      12804.20      12011.12       201.94 o                         
   1   7   8          6.95          6.78         1.96 o                         
   3   7   8         97.97        103.93         3.96 o                         
   5   7   8        310.35        337.41         7.18 o                         
   7   7   8        211.37        195.65         6.95 o                         
   9   7   8         68.09         91.06         4.79 o                         
  11   7   8          0.34          3.05         3.71 o                         
  13   7   8          8.21          4.80         3.89 o                         
  15   7   8        164.45        170.16         7.27 o                         
 -20   8   8         30.34         19.31         4.54 o                         
 -18   8   8         61.70         63.05         4.82 o                         
 -16   8   8       1720.34       1681.10        35.69 o                         
 -14   8   8         43.26         52.32         5.49 o                         
 -12   8   8         52.36         39.25         5.16 o                         
 -10   8   8         34.04         31.86         5.28 o                         
  -8   8   8        206.18        226.03         7.17 o                         
  -6   8   8       4254.98       4109.55        86.17 o                         
  -4   8   8         16.25         21.32         3.82 o                         
  -2   8   8        246.55        227.36         6.70 o                         
   0   8   8       2605.22       2532.77        46.82 o                         
   2   8   8          4.32         12.03         1.85 o                         
   4   8   8         75.65         83.49         4.56 o                         
   6   8   8         36.72         33.44         3.81 o                         
   8   8   8        230.86        242.80         8.44 o                         
  10   8   8        863.32        977.00        18.84 o                         
  12   8   8          1.42          3.20         3.69 o                         
  14   8   8          3.58          3.19         4.51 o                         
 -19   9   8         31.81         30.82         5.33 o                         
 -17   9   8        239.61        232.12        12.59 o                         
 -15   9   8        626.29        670.98        19.57 o                         
 -13   9   8         25.80         36.33        13.86 o                         
 -11   9   8         33.98         36.84         6.23 o                         
  -9   9   8        533.37        447.26        14.99 o                         
  -7   9   8         99.40        131.44         6.09 o                         
  -5   9   8       8699.15       8396.58       190.48 o                         
  -3   9   8        499.06        500.06        12.51 o                         
  -1   9   8          4.82          8.73         3.77 o                         
   1   9   8        145.67        160.90         7.88 o                         
   3   9   8        360.06        336.93        10.66 o                         
   5   9   8        174.95        189.72         7.34 o                         
   7   9   8          2.58         -1.10         3.53 o                         
   9   9   8         50.73         59.41         4.76 o                         
  11   9   8         73.17         92.89         5.46 o                         
  13   9   8          0.16          2.78         4.24 o                         
 -18  10   8          9.02         15.30         3.33 o                         
 -16  10   8         23.35         30.49         4.23 o                         
 -14  10   8         43.80         21.41         7.09 o                         
 -12  10   8        177.81        187.36        11.05 o                         
 -10  10   8       1147.66       1086.57        31.39 o                         
  -8  10   8         32.23         49.53         5.56 o                         
  -6  10   8          6.18          5.04         4.89 o                         
  -4  10   8       1154.22       1109.48        36.86 o                         
  -2  10   8        174.16        213.60        15.47 o                         
   0  10   8         11.50         11.95         4.00 o                         
   2  10   8         20.24         12.47         4.30 o                         
   4  10   8         44.86         73.66         5.67 o                         
   6  10   8        574.20        671.65        16.35 o                         
   8  10   8        103.29        133.93         6.75 o                         
  10  10   8         26.50         32.67         4.49 o                         
 -15  11   8         52.68         59.65         8.19 o                         
 -13  11   8        155.56        128.69        12.36 o                         
 -11  11   8        387.36        469.93        18.65 o                         
  -9  11   8       3079.75       3016.44        71.34 o                         
  -7  11   8        219.23        212.39         9.58 o                         
  -5  11   8         86.55         73.60         6.46 o                         
  -3  11   8          6.29          6.43         4.48 o                         
  -1  11   8        290.44        296.11        10.39 o                         
   1  11   8         55.04         69.97         5.38 o                         
   3  11   8        109.26        101.92         8.01 o                         
   5  11   8          3.34         16.14         5.28 o                         
   7  11   8          2.44          4.10         5.14 o                         
   9  11   8          6.01          0.46         4.49 o                         
 -12  12   8        115.31        106.26         9.84 o                         
 -10  12   8          0.50          4.08         4.45 o                         
  -8  12   8        517.85        449.96        14.75 o                         
  -6  12   8          0.59         -0.19         3.95 o                         
  -4  12   8          4.75         -0.24         4.34 o                         
  -2  12   8         50.48         61.48         5.87 o                         
   0  12   8         23.40         38.03         7.74 o                         
   2  12   8         87.89        105.38         8.02 o                         
   4  12   8         10.82          7.83         5.89 o                         
   6  12   8          0.24         -5.68         6.79 o                         
  -7  13   8         41.90         53.20         6.21 o                         
  -5  13   8         51.18         68.15         9.15 o                         
  -3  13   8         56.22         76.71         8.56 o                         
  -1  13   8        195.91        172.63        12.31 o                         
 -25   1   9        263.91        296.53         8.12 o                         
 -23   1   9         76.24         96.12         5.97 o                         
 -21   1   9        201.76        236.63         6.56 o                         
 -19   1   9         68.76         63.27         3.48 o                         
 -17   1   9         23.03         29.18         2.98 o                         
 -15   1   9        191.51        233.32         6.02 o                         
 -13   1   9          0.21          0.36         2.07 o                         
 -11   1   9        199.73        155.24         5.11 o                         
  -9   1   9         16.86         25.56         2.41 o                         
  -7   1   9        146.02        204.69         6.03 o                         
  -5   1   9          4.96         14.66         1.87 o                         
  -3   1   9         44.74         58.33         3.18 o                         
  -1   1   9        966.26       1083.49        24.30 o                         
   1   1   9        192.38        190.20         4.69 o                         
   3   1   9          2.05          0.41         1.98 o                         
   5   1   9        243.17        228.09         5.37 o                         
   7   1   9         49.28         62.90         3.22 o                         
   9   1   9        105.62        113.67         4.31 o                         
  11   1   9        457.60        460.14         9.37 o                         
  13   1   9        301.29        307.08         9.10 o                         
  15   1   9          4.37         36.37         4.85 o                         
  17   1   9        447.56        465.82        16.92 o                         
 -26   2   9        425.23        427.40        15.04 o                         
 -24   2   9        161.66        163.49         6.17 o                         
 -22   2   9          1.23         -1.53         3.17 o                         
 -20   2   9         37.26         37.53         3.79 o                         
 -18   2   9          2.07         17.67         2.80 o                         
 -16   2   9        386.68        439.41        13.27 o                         
 -14   2   9         93.63        135.43         4.22 o                         
 -12   2   9         27.50         35.25         3.02 o                         
 -10   2   9        529.07        607.07        11.36 o                         
  -8   2   9        471.98        547.16        10.34 o                         
  -6   2   9       1438.22       1486.96        25.88 o                         
  -4   2   9        493.44        479.35         9.35 o                         
  -2   2   9       1109.27       1090.69        20.73 o                         
   0   2   9       1408.80       1555.93        26.04 o                         
   2   2   9        304.67        386.38         7.26 o                         
   4   2   9        414.28        397.57         7.71 o                         
   6   2   9        886.25        895.43        14.95 o                         
   8   2   9         39.92         53.74         4.71 o                         
  10   2   9        117.48        128.96         6.95 o                         
  12   2   9         72.14         59.62         4.12 o                         
  14   2   9        108.46        107.40         5.50 o                         
  16   2   9         15.42         11.99         4.37 o                         
  18   2   9         11.00         -0.45         5.99 o                         
 -25   3   9         13.05         11.56         3.70 o                         
 -23   3   9        100.92         95.01         5.44 o                         
 -21   3   9         63.28         67.86         4.06 o                         
 -19   3   9        549.85        572.51        13.36 o                         
 -17   3   9        424.45        429.32         9.88 o                         
 -15   3   9        350.49        373.35         8.62 o                         
 -13   3   9        554.85        523.47        10.64 o                         
 -11   3   9         25.51         20.92         2.69 o                         
  -9   3   9          6.55         11.29         2.13 o                         
  -7   3   9        638.88        649.68        13.86 o                         
  -5   3   9       2840.11       3033.41        51.62 o                         
  -3   3   9          3.47          4.85         1.56 o                         
  -1   3   9          2.16          2.05         1.59 o                         
   1   3   9         58.63         59.40         3.06 o                         
   3   3   9        119.79        100.44         4.41 o                         
   5   3   9         77.89         94.24         4.12 o                         
   7   3   9        868.25        852.55        15.66 o                         
   9   3   9          1.29         10.53         2.94 o                         
  11   3   9        554.20        562.63        11.18 o                         
  13   3   9        270.61        279.59         8.50 o                         
  15   3   9         20.30         31.55         4.51 o                         
  17   3   9         15.32         20.91         5.53 o                         
 -24   4   9          5.25          1.61         3.26 o                         
 -22   4   9        125.34        124.01         5.51 o                         
 -20   4   9        789.44        757.44        14.13 o                         
 -18   4   9          0.06         15.62         2.77 o                         
 -16   4   9          5.16          5.61         2.59 o                         
 -14   4   9         54.68         81.12         5.30 o                         
 -12   4   9          2.97         10.09         2.06 o                         
 -10   4   9         24.26         20.32         2.67 o                         
  -8   4   9         90.15        109.56         4.04 o                         
  -6   4   9        953.43       1090.67        20.67 o                         
  -4   4   9        218.27        300.41         6.64 o                         
  -2   4   9       2858.15       3030.13        46.87 o                         
   0   4   9       1099.46       1051.04        17.29 o                         
   2   4   9          1.78          9.35         2.31 o                         
   4   4   9        233.72        273.68        10.45 o                         
   6   4   9        937.00        953.17        15.32 o                         
   8   4   9         40.98         37.92         3.23 o                         
  10   4   9          1.78          1.91         2.86 o                         
  12   4   9          6.71          5.74         3.57 o                         
  14   4   9         12.05          5.88         3.85 o                         
  16   4   9         24.50         19.76         5.00 o                         
 -23   5   9         13.60         23.00         3.88 o                         
 -21   5   9         13.66         18.96         4.33 o                         
 -19   5   9         36.50         43.00         3.38 o                         
 -17   5   9        399.44        415.07         9.07 o                         
 -15   5   9        102.98        106.91         4.91 o                         
 -13   5   9        594.73        588.21        12.41 o                         
 -11   5   9         21.80         18.81         3.47 o                         
  -9   5   9        224.19        269.18        11.14 o                         
  -7   5   9         89.61         90.55         3.12 o                         
  -5   5   9         43.62         55.21         2.54 o                         
  -3   5   9        119.49        135.13         4.38 o                         
  -1   5   9       1274.85       1141.90        18.56 o                         
   1   5   9          2.77          5.00         2.15 o                         
   3   5   9       2957.40       2782.44        53.32 o                         
   5   5   9          1.22         16.51         2.74 o                         
   7   5   9        155.85        168.36         5.46 o                         
   9   5   9        409.94        417.49         9.44 o                         
  11   5   9          0.40          2.83         3.31 o                         
  13   5   9         61.92         73.28         5.26 o                         
  15   5   9         25.79         25.57         4.99 o                         
 -24   6   9        259.69        243.11         8.32 o                         
 -22   6   9          0.56          8.21         3.09 o                         
 -20   6   9          6.38          4.81         2.37 o                         
 -18   6   9          0.21         -1.97         3.14 o                         
 -16   6   9          1.69         18.04         3.24 o                         
 -14   6   9         38.89         27.28         4.63 o                         
 -12   6   9        144.30        128.25         9.95 o                         
 -10   6   9         15.04         21.62         5.36 o                         
  -8   6   9        772.81        788.63        20.51 o                         
  -6   6   9        174.33        193.83         4.66 o                         
  -4   6   9         78.39         73.71         3.20 o                         
  -2   6   9         96.06         85.77         5.70 o                         
   0   6   9         11.02         40.96         2.74 o                         
   2   6   9       3198.07       3209.08        50.09 o                         
   4   6   9          1.56          6.79         2.47 o                         
   6   6   9        702.44        694.95        12.41 o                         
   8   6   9         36.22         42.95         3.87 o                         
  10   6   9         40.96         39.16         4.06 o                         
  12   6   9          7.37          6.13         3.87 o                         
  14   6   9        199.23        233.31        10.14 o                         
  16   6   9          6.39          8.26         6.12 o                         
 -23   7   9        105.02        107.58         7.18 o                         
 -21   7   9         11.78         15.05         4.33 o                         
 -19   7   9         23.90         24.39         4.02 o                         
 -17   7   9         50.63         46.29         3.94 o                         
 -15   7   9        117.84        104.52         4.91 o                         
 -13   7   9         63.98         68.98         4.81 o                         
 -11   7   9        584.34        561.38        16.01 o                         
  -9   7   9         16.80         22.59         4.57 o                         
  -7   7   9        155.64        142.64         6.70 o                         
  -5   7   9          8.24         23.86         3.33 o                         
  -3   7   9          0.54          2.02         2.25 o                         
  -1   7   9       3418.54       3346.03        57.57 o                         
   1   7   9          1.37          5.58         1.98 o                         
   3   7   9          1.23         11.65         2.44 o                         
   5   7   9         70.90         78.38         4.27 o                         
   7   7   9        144.18        149.40         6.42 o                         
   9   7   9        124.89        163.02         7.09 o                         
  11   7   9         36.64         33.38         5.24 o                         
  13   7   9        142.10        143.14         6.73 o                         
  15   7   9         18.03         24.97         5.79 o                         
 -20   8   9         56.09         48.51         6.00 o                         
 -18   8   9          0.19         -3.11         3.11 o                         
 -16   8   9        713.22        661.17        15.99 o                         
 -14   8   9          1.73          0.34         3.07 o                         
 -12   8   9        105.17         92.24         6.94 o                         
 -10   8   9        209.87        209.28         8.11 o                         
  -8   8   9          0.14          4.60         2.24 o                         
  -6   8   9        508.21        469.79        12.56 o                         
  -4   8   9        201.29        211.95         9.41 o                         
  -2   8   9       1204.34       1204.12        23.44 o                         
   0   8   9        715.82        701.62        13.99 o                         
   2   8   9        408.72        385.36         8.56 o                         
   4   8   9         19.66         24.03         4.50 o                         
   6   8   9        236.50        250.13         8.61 o                         
   8   8   9         29.30         43.02         4.27 o                         
  10   8   9        857.00        930.20        19.22 o                         
  12   8   9         19.14         24.28         4.34 o                         
 -19   9   9          1.72         -0.89         3.53 o                         
 -17   9   9        148.33        117.98         5.88 o                         
 -15   9   9         45.54         53.77         5.21 o                         
 -13   9   9         80.75        113.95         9.20 o                         
 -11   9   9         97.39         90.65         7.22 o                         
  -9   9   9         48.76         44.95         7.54 o                         
  -7   9   9         63.27         63.76         4.42 o                         
  -5   9   9       3249.85       3161.04        80.47 o                         
  -3   9   9         77.59         63.37         4.27 o                         
  -1   9   9        196.72        175.78         7.96 o                         
   1   9   9         48.27         28.47         4.57 o                         
   3   9   9         59.25         67.50         5.74 o                         
   5   9   9        236.13        298.66         9.39 o                         
   7   9   9        115.51        117.25         6.30 o                         
   9   9   9          8.54          7.35         3.92 o                         
  11   9   9          0.91         -0.01         3.72 o                         
 -18  10   9          3.35          9.63         3.73 o                         
 -16  10   9         11.94         20.74         7.24 o                         
 -14  10   9          0.95         -5.83         6.10 o                         
 -12  10   9        206.89        191.76        11.72 o                         
 -10  10   9        915.15        836.21        25.32 o                         
  -8  10   9         12.29         14.05         4.05 o                         
  -6  10   9        955.97        924.18        26.93 o                         
  -4  10   9        957.06        999.69        28.90 o                         
  -2  10   9        238.68        224.91         8.80 o                         
   0  10   9         75.80         81.70         5.72 o                         
   2  10   9         73.98         82.83         7.67 o                         
   4  10   9        100.17         96.46         6.89 o                         
   6  10   9        652.13        702.52        19.27 o                         
   8  10   9          1.57          3.22         3.71 o                         
  10  10   9          5.58          7.95         4.85 o                         
 -15  11   9         33.98         21.78         6.91 o                         
 -13  11   9         67.38         39.83         9.48 o                         
 -11  11   9          2.38         15.00         7.01 o                         
  -9  11   9       2937.57       2949.79        69.98 o                         
  -7  11   9          3.34          8.32         4.56 o                         
  -5  11   9         22.71         29.35         6.18 o                         
  -3  11   9         25.25         21.16         5.18 o                         
  -1  11   9        198.37        190.94         9.67 o                         
   1  11   9         63.71         85.94         7.06 o                         
   3  11   9          8.67         11.77         5.57 o                         
   5  11   9         26.66         18.27         6.47 o                         
   7  11   9         33.75         33.10         6.03 o                         
 -12  12   9         22.79         18.01         7.23 o                         
 -10  12   9        137.45        116.58         8.38 o                         
  -8  12   9        198.40        208.84         9.43 o                         
  -6  12   9         14.04         22.45         4.55 o                         
  -4  12   9          1.58          5.76         4.63 o                         
  -2  12   9         84.22         86.17         6.94 o                         
   0  12   9        139.50        163.36        12.18 o                         
   2  12   9        625.28        701.66        24.30 o                         
   4  12   9         41.79         61.54         8.65 o                         
 -26   0  10          9.81          8.73         5.14 o                         
 -24   0  10         21.19         12.39         4.51 o                         
 -22   0  10         56.32         56.25         5.30 o                         
 -20   0  10         62.48         75.90         5.27 o                         
 -18   0  10         18.06         11.58         4.46 o                         
 -16   0  10         35.62         52.08         4.40 o                         
 -14   0  10       2119.64       2189.20        57.38 o                         
 -12   0  10        308.47        308.93        12.26 o                         
 -10   0  10       1419.71       1555.91        47.48 o                         
  -8   0  10        644.38        659.30        21.61 o                         
  -6   0  10        227.42        251.26        10.27 o                         
  -4   0  10       1182.12       1263.78        38.99 o                         
  -2   0  10        959.68        832.51        25.51 o                         
   0   0  10        913.88        892.32        22.26 o                         
   2   0  10       4677.39       4733.13        98.93 o                         
   4   0  10        524.84        617.59        16.91 o                         
   6   0  10          6.06         15.13         3.86 o                         
   8   0  10          1.61          0.22         3.53 o                         
  10   0  10          0.37          0.18         4.14 o                         
  12   0  10         69.20         70.11         5.94 o                         
  14   0  10        187.06        174.30         9.73 o                         
  16   0  10        243.59        206.65        15.05 o                         
 -25   1  10         29.43         28.39         3.67 o                         
 -23   1  10         76.17         68.17         4.26 o                         
 -21   1  10          2.04          6.34         2.78 o                         
 -19   1  10         10.06         10.85         2.76 o                         
 -17   1  10        201.25        207.42         5.97 o                         
 -15   1  10        414.68        384.27         8.20 o                         
 -13   1  10        319.76        294.89         6.95 o                         
 -11   1  10         85.92        103.43         7.65 o                         
  -9   1  10       2189.65       2193.46        42.98 o                         
  -7   1  10         36.68         39.27         2.53 o                         
  -5   1  10        436.37        440.12        10.02 o                         
  -3   1  10        637.91        644.09        13.15 o                         
  -1   1  10        429.21        432.81         8.54 o                         
   1   1  10        181.03        219.22         7.13 o                         
   3   1  10        118.45        115.25         4.37 o                         
   5   1  10        166.12        183.67         5.28 o                         
   7   1  10        235.25        253.35         6.46 o                         
   9   1  10         93.19         80.29         4.07 o                         
  11   1  10         56.10         71.51         4.16 o                         
  13   1  10          6.99          8.27         3.79 o                         
  15   1  10          6.11          0.02         5.08 o                         
  17   1  10          3.40         -0.93         5.76 o                         
 -26   2  10         10.52          5.26         4.22 o                         
 -24   2  10          1.72          9.95         3.37 o                         
 -22   2  10          0.01         -1.74         3.01 o                         
 -20   2  10        207.79        196.15         6.27 o                         
 -18   2  10        130.49        145.73         5.11 o                         
 -16   2  10         62.00         77.80         3.60 o                         
 -14   2  10         38.01         49.07         2.76 o                         
 -12   2  10          5.57          8.89         1.54 o                         
 -10   2  10        736.34        875.40        15.93 o                         
  -8   2  10          0.24         14.81         1.77 o                         
  -6   2  10          0.96         34.73         3.28 o                         
  -4   2  10       1499.73       1450.48        25.50 o                         
  -2   2  10       1021.51       1104.95        21.17 o                         
   0   2  10        671.96        752.22        14.30 o                         
   2   2  10        127.83        153.96         4.46 o                         
   4   2  10          0.70          9.88         2.36 o                         
   6   2  10        322.71        338.25         7.16 o                         
   8   2  10        444.07        437.32         8.77 o                         
  10   2  10         10.57          5.65         2.86 o                         
  12   2  10        119.41        110.62         4.95 o                         
  14   2  10         20.47         29.91         5.34 o                         
  16   2  10          2.42         -3.67         4.86 o                         
 -25   3  10         34.90         42.12         4.07 o                         
 -23   3  10          0.03         -0.21         3.29 o                         
 -21   3  10        287.09        314.07         7.87 o                         
 -19   3  10         92.28        108.32         4.43 o                         
 -17   3  10        277.58        266.21         7.29 o                         
 -15   3  10          0.94         -0.11         2.50 o                         
 -13   3  10         14.30         13.73         4.63 o                         
 -11   3  10          8.26         22.61         2.65 o                         
  -9   3  10        204.56        202.70         5.97 o                         
  -7   3  10        893.33        894.87        18.67 o                         
  -5   3  10       1085.54       1132.05        20.19 o                         
  -3   3  10        501.28        607.90        11.08 o                         
  -1   3  10          4.30          9.99         1.87 o                         
   1   3  10         46.25         42.32         2.67 o                         
   3   3  10         28.95         32.33         2.79 o                         
   5   3  10         78.86         62.67         3.52 o                         
   7   3  10        207.46        215.94         5.92 o                         
   9   3  10        217.72        222.38         6.21 o                         
  11   3  10         18.31         22.44         3.51 o                         
  13   3  10         88.17         85.70         5.48 o                         
  15   3  10         18.03         18.00         4.82 o                         
  17   3  10         37.19         25.97         6.87 o                         
 -24   4  10          3.62          2.60         3.23 o                         
 -22   4  10         91.54         89.51         4.40 o                         
 -20   4  10         31.42         56.58         4.11 o                         
 -18   4  10         38.48         40.80         3.36 o                         
 -16   4  10        365.65        352.53         8.36 o                         
 -14   4  10          0.05          2.97         2.36 o                         
 -12   4  10         51.63         43.26         2.78 o                         
 -10   4  10        413.02        404.73         9.70 o                         
  -8   4  10        233.10        237.57         6.96 o                         
  -6   4  10        366.50        311.24         7.34 o                         
  -4   4  10         46.08         32.37         1.72 o                         
  -2   4  10          0.28         14.27         2.22 o                         
   0   4  10          0.00          1.55         1.94 o                         
   2   4  10         45.63         46.10         2.99 o                         
   4   4  10        812.80        797.36        14.26 o                         
   6   4  10         23.75         33.18         3.79 o                         
   8   4  10        280.64        289.14         6.95 o                         
  10   4  10        178.55        172.41         6.20 o                         
  12   4  10         60.86         54.21         4.49 o                         
  14   4  10          6.59          6.32         4.49 o                         
  16   4  10          6.07         10.25         5.07 o                         
 -23   5  10         89.39         99.20         4.95 o                         
 -21   5  10         18.53         23.20         3.36 o                         
 -19   5  10          5.18          5.06         2.73 o                         
 -17   5  10          1.06         -1.37         2.20 o                         
 -15   5  10         63.37         62.69         4.29 o                         
 -13   5  10        173.09        199.95         9.04 o                         
 -11   5  10        701.48        606.82        16.75 o                         
  -9   5  10        319.97        344.14         7.66 o                         
  -7   5  10         45.41         60.35         4.23 o                         
  -5   5  10         78.55         88.14         3.48 o                         
  -3   5  10          5.66          2.11         2.06 o                         
  -1   5  10        145.45        160.07         4.39 o                         
   1   5  10         83.46         60.01         2.96 o                         
   3   5  10         32.23         40.17         3.18 o                         
   5   5  10          1.70          4.18         2.61 o                         
   7   5  10         13.11         17.41         3.09 o                         
   9   5  10         13.54         11.79         3.44 o                         
  11   5  10        102.24        127.32         6.14 o                         
  13   5  10         35.88         27.01         4.48 o                         
  15   5  10         35.39         41.12         5.45 o                         
 -24   6  10         85.20         80.16         4.69 o                         
 -22   6  10          0.30          0.71         3.77 o                         
 -20   6  10          1.25         -3.36         3.44 o                         
 -18   6  10         12.27         17.50         3.54 o                         
 -16   6  10          0.37          1.73         3.62 o                         
 -14   6  10          0.57          1.58         3.22 o                         
 -12   6  10        167.38        155.58         7.81 o                         
 -10   6  10        153.50        179.16         7.79 o                         
  -8   6  10          2.68         15.34         3.40 o                         
  -6   6  10        239.92        264.12         8.29 o                         
  -4   6  10        361.95        309.78         7.13 o                         
  -2   6  10         14.86         19.18         2.64 o                         
   0   6  10        276.38        276.76         6.21 o                         
   2   6  10        227.49        256.61         8.56 o                         
   4   6  10         99.78         86.82         4.04 o                         
   6   6  10         50.01         50.08         3.80 o                         
   8   6  10         18.10         17.83         3.64 o                         
  10   6  10          0.13         -1.27         3.78 o                         
  12   6  10          1.40         -0.47         3.86 o                         
  14   6  10         28.17         23.90         5.10 o                         
 -23   7  10          1.33          1.23         5.80 o                         
 -21   7  10         35.75         31.42         4.64 o                         
 -19   7  10          5.53          6.17         4.27 o                         
 -17   7  10          6.81          1.58         3.03 o                         
 -15   7  10         55.50         53.07         4.56 o                         
 -13   7  10        338.47        342.50        10.76 o                         
 -11   7  10         34.68         24.53         5.86 o                         
  -9   7  10          5.73         22.43         4.06 o                         
  -7   7  10         68.30         57.50         3.85 o                         
  -5   7  10         67.17         80.93         3.42 o                         
  -3   7  10         42.52         57.32         3.20 o                         
  -1   7  10        599.54        597.31        12.25 o                         
   1   7  10         29.48         21.10         2.27 o                         
   3   7  10        138.56        135.15         5.38 o                         
   5   7  10         83.43         67.85         5.06 o                         
   7   7  10          9.26         17.17         3.60 o                         
   9   7  10        218.41        225.78         8.44 o                         
  11   7  10         44.50         57.74         5.78 o                         
  13   7  10          9.16          7.45         4.96 o                         
 -20   8  10          0.78          0.60         3.71 o                         
 -18   8  10          0.13         -3.00         3.00 o                         
 -16   8  10          0.10         -1.10         2.64 o                         
 -14   8  10          0.05         -3.01         3.01 o                         
 -12   8  10        143.17        166.13         7.22 o                         
 -10   8  10          0.05          0.31         3.19 o                         
  -8   8  10        835.97        764.77        18.43 o                         
  -6   8  10        116.50        122.48         5.78 o                         
  -4   8  10        196.83        156.59         5.34 o                         
  -2   8  10        948.90        934.08        17.77 o                         
   0   8  10        205.49        184.80         6.99 o                         
   2   8  10        202.60        199.99         6.06 o                         
   4   8  10         10.96         11.09         3.40 o                         
   6   8  10         19.84         33.71         4.60 o                         
   8   8  10         10.42          9.54         4.16 o                         
  10   8  10         61.72         63.40         7.33 o                         
  12   8  10          2.37         -3.39         3.99 o                         
 -19   9  10          0.11         -1.94         3.70 o                         
 -17   9  10        206.09        204.04         7.53 o                         
 -15   9  10          0.75          8.65         6.60 o                         
 -13   9  10          1.98          4.36         6.16 o                         
 -11   9  10         64.23         74.47         4.84 o                         
  -9   9  10         38.37         58.29         6.23 o                         
  -7   9  10          0.18          4.84         3.20 o                         
  -5   9  10        317.03        367.88        19.21 o                         
  -3   9  10        120.41        122.65         8.77 o                         
  -1   9  10         21.94         16.89         3.95 o                         
   1   9  10         53.11         66.40         5.57 o                         
   3   9  10        364.39        375.41        11.82 o                         
   5   9  10        110.96        124.82         6.13 o                         
   7   9  10         34.52         31.82         4.24 o                         
   9   9  10          8.07          8.84         3.87 o                         
  11   9  10          2.23          2.54         4.93 o                         
 -18  10  10          0.34          4.05         4.60 o                         
 -16  10  10         12.13         -0.17         6.64 o                         
 -14  10  10          9.58          3.96         6.43 o                         
 -12  10  10         85.60         77.28         9.73 o                         
 -10  10  10        318.43        322.65        31.14 o                         
  -8  10  10          0.48          4.97         3.17 o                         
  -6  10  10        471.60        495.72        23.32 o                         
  -4  10  10        156.40        140.90         8.35 o                         
  -2  10  10         47.33         44.99         4.43 o                         
   0  10  10          0.07          8.95         4.02 o                         
   2  10  10         44.98         43.10         5.59 o                         
   4  10  10          3.11         13.22         4.86 o                         
   6  10  10        134.02        153.94        10.73 o                         
   8  10  10         36.14         36.94         4.29 o                         
 -15  11  10         52.46         47.72         8.47 o                         
 -13  11  10         53.95         39.26         9.87 o                         
 -11  11  10         17.31         20.13         7.14 o                         
  -9  11  10        563.13        548.24        18.81 o                         
  -7  11  10          5.01          3.77         4.26 o                         
  -5  11  10         10.43         -0.31         7.16 o                         
  -3  11  10         89.08         94.84         7.16 o                         
  -1  11  10         59.67         67.28         6.86 o                         
   1  11  10        307.80        324.68        16.26 o                         
   3  11  10         10.14          5.33         4.75 o                         
   5  11  10          6.36          6.91         4.99 o                         
 -10  12  10        343.03        299.47        15.04 o                         
  -8  12  10          4.30          0.67         6.62 o                         
  -6  12  10          4.49          7.97         4.92 o                         
  -4  12  10         44.46         42.63         6.16 o                         
  -2  12  10         12.69         17.48         5.50 o                         
   0  12  10         20.56         29.97         7.73 o                         
   2  12  10         91.87        107.27        10.09 o                         
 -25   1  11         78.88         83.68         5.00 o                         
 -23   1  11          4.53          8.49         3.07 o                         
 -21   1  11          9.54         16.60         2.86 o                         
 -19   1  11          2.79         10.72         2.68 o                         
 -17   1  11          9.69         14.35         2.69 o                         
 -15   1  11          1.52          7.55         2.37 o                         
 -13   1  11         14.35         20.33         2.64 o                         
 -11   1  11        143.13        163.27         5.56 o                         
  -9   1  11         11.37         34.17         2.77 o                         
  -7   1  11        970.97        962.66        17.50 o                         
  -5   1  11          3.01         30.07         2.53 o                         
  -3   1  11        979.60        914.29        17.95 o                         
  -1   1  11        197.82        254.85         6.08 o                         
   1   1  11        145.97        129.78         4.43 o                         
   3   1  11         73.24         70.10         3.34 o                         
   5   1  11          0.88          2.84         2.59 o                         
   7   1  11        282.64        297.66         7.22 o                         
   9   1  11         32.49         22.51         3.26 o                         
  11   1  11          7.88         10.68         3.45 o                         
  13   1  11         28.34         25.71         4.67 o                         
  15   1  11          1.13          2.67         5.25 o                         
 -26   2  11         45.62         34.01         4.69 o                         
 -24   2  11          1.65          2.05         3.27 o                         
 -22   2  11         28.18         20.74         3.32 o                         
 -20   2  11        133.66        112.10         5.10 o                         
 -18   2  11        119.75        137.74         5.86 o                         
 -16   2  11         52.42         72.17         3.44 o                         
 -14   2  11        301.18        284.20         8.62 o                         
 -12   2  11         29.27         39.05         3.39 o                         
 -10   2  11          1.22          5.86         1.72 o                         
  -8   2  11         75.68         59.35         4.39 o                         
  -6   2  11        100.70        149.97         7.14 o                         
  -4   2  11        354.42        315.89         9.68 o                         
  -2   2  11         48.28         72.66         3.56 o                         
   0   2  11          0.34          2.33         2.23 o                         
   2   2  11         57.71         75.52         4.67 o                         
   4   2  11         77.40         95.23         4.06 o                         
   6   2  11         88.33        109.94         4.64 o                         
   8   2  11         34.44         46.66         3.41 o                         
  10   2  11        209.20        208.28         6.57 o                         
  12   2  11        153.91        147.78         6.60 o                         
  14   2  11          8.14          5.56         4.36 o                         
  16   2  11         18.21          8.63         6.38 o                         
 -25   3  11          1.23          1.03         3.38 o                         
 -23   3  11          1.16          2.47         3.29 o                         
 -21   3  11         13.40         18.51         3.35 o                         
 -19   3  11         22.60         24.35         3.29 o                         
 -17   3  11        104.79         98.00         5.98 o                         
 -15   3  11        121.98        137.58         7.47 o                         
 -13   3  11        116.98        150.71         5.34 o                         
 -11   3  11          8.85         16.87         2.79 o                         
  -9   3  11        216.54        225.25         6.66 o                         
  -7   3  11         71.38         55.47         2.35 o                         
  -5   3  11         46.80         54.86         2.79 o                         
  -3   3  11         45.46         38.59         2.49 o                         
  -1   3  11        476.13        463.36         9.26 o                         
   1   3  11        496.35        417.03         8.36 o                         
   3   3  11         40.78         55.95         3.38 o                         
   5   3  11        577.11        518.30         9.61 o                         
   7   3  11         62.45         60.36         3.57 o                         
   9   3  11          8.76          8.95         3.09 o                         
  11   3  11        105.75        103.58         5.87 o                         
  13   3  11          6.70          7.68         4.23 o                         
  15   3  11         19.48         22.31         5.14 o                         
 -24   4  11         34.92         31.27         3.62 o                         
 -22   4  11          3.29          8.29         3.04 o                         
 -20   4  11         76.68         69.72         3.79 o                         
 -18   4  11          6.64          5.82         2.80 o                         
 -16   4  11         64.83         62.02         3.47 o                         
 -14   4  11          5.96         16.63         2.66 o                         
 -12   4  11        125.59        146.16         5.18 o                         
 -10   4  11         64.44         50.38         4.22 o                         
  -8   4  11        247.13        228.25         7.01 o                         
  -6   4  11          2.71         22.49         2.52 o                         
  -4   4  11         18.89         15.81         1.81 o                         
  -2   4  11        253.51        241.49         5.85 o                         
   0   4  11        112.01        115.93         7.12 o                         
   2   4  11          7.02         23.91         3.46 o                         
   4   4  11        298.74        309.57         7.46 o                         
   6   4  11        128.03        132.42         4.66 o                         
   8   4  11         71.99         67.77         4.19 o                         
  10   4  11        158.02        177.68         6.80 o                         
  12   4  11         25.88         20.39         4.21 o                         
  14   4  11          9.66         14.70         5.01 o                         
 -23   5  11         69.14         67.67         4.34 o                         
 -21   5  11         17.11         18.53         3.24 o                         
 -19   5  11          6.56         12.16         2.52 o                         
 -17   5  11        109.67        124.18         4.48 o                         
 -15   5  11         42.44         33.69         2.32 o                         
 -13   5  11        100.94         85.70         3.71 o                         
 -11   5  11         52.04         56.32         2.50 o                         
  -9   5  11          1.79         15.39         2.08 o                         
  -7   5  11         76.26        115.95         4.26 o                         
  -5   5  11         85.74         90.83         4.01 o                         
  -3   5  11         29.66         30.88         1.85 o                         
  -1   5  11         28.08         52.15         2.77 o                         
   1   5  11        450.38        438.13         8.83 o                         
   3   5  11          4.00         10.42         2.74 o                         
   5   5  11        267.98        245.26         6.45 o                         
   7   5  11          3.28         10.71         3.58 o                         
   9   5  11         22.42         20.23         3.91 o                         
  11   5  11          4.45          4.80         3.88 o                         
  13   5  11          1.95         -1.21         4.01 o                         
  15   5  11         66.24         61.36         7.84 o                         
 -24   6  11         17.94         16.51         3.04 o                         
 -22   6  11          9.17          4.67         4.23 o                         
 -20   6  11         77.24         82.17         5.32 o                         
 -18   6  11         66.69         62.69         4.55 o                         
 -16   6  11        159.97        159.45         7.62 o                         
 -14   6  11         90.51        105.64        10.21 o                         
 -12   6  11        326.35        273.94        16.59 o                         
 -10   6  11        115.18        131.55         6.71 o                         
  -8   6  11         61.76         74.82         3.65 o                         
  -6   6  11        637.32        609.10        12.76 o                         
  -4   6  11         21.52         30.11         3.96 o                         
  -2   6  11         11.29         11.51         2.66 o                         
   0   6  11         31.74         35.55         2.58 o                         
   2   6  11        121.12        129.38         4.61 o                         
   4   6  11         56.91         72.70         4.87 o                         
   6   6  11         10.51         13.03         3.83 o                         
   8   6  11        136.93        138.17         6.21 o                         
  10   6  11          0.26          2.15         3.93 o                         
  12   6  11          7.57          8.97         4.17 o                         
  14   6  11          5.18         -2.97         5.93 o                         
 -21   7  11         37.77         50.93         5.72 o                         
 -19   7  11          6.14          3.71         3.53 o                         
 -17   7  11         14.66         14.51         6.02 o                         
 -15   7  11        281.98        310.34        10.60 o                         
 -13   7  11         13.52         15.27         3.59 o                         
 -11   7  11        149.21        128.45         6.57 o                         
  -9   7  11         99.46        108.83         6.52 o                         
  -7   7  11         32.07         33.82         3.60 o                         
  -5   7  11        145.68        105.80         4.08 o                         
  -3   7  11         97.39        116.02         4.60 o                         
  -1   7  11        399.72        385.80         9.02 o                         
   1   7  11         14.44         18.74         2.47 o                         
   3   7  11         11.51         11.48         3.32 o                         
   5   7  11          0.61          0.31         3.88 o                         
   7   7  11        133.66        141.04         6.22 o                         
   9   7  11         24.62         19.89         4.01 o                         
  11   7  11         14.02         12.74         4.31 o                         
  13   7  11          3.85          4.29         7.53 o                         
 -20   8  11         18.67         19.92         4.12 o                         
 -18   8  11         22.41         25.28         3.71 o                         
 -16   8  11          1.09          5.11         2.77 o                         
 -14   8  11        103.87        105.46         8.04 o                         
 -12   8  11        117.58        116.24         6.66 o                         
 -10   8  11         73.95         74.99         5.69 o                         
  -8   8  11         63.11         62.50         4.20 o                         
  -6   8  11          7.01          8.77         3.21 o                         
  -4   8  11        342.44        366.19        10.58 o                         
  -2   8  11        153.54        130.54         6.44 o                         
   0   8  11        292.94        284.78         9.44 o                         
   2   8  11          6.02          7.34         2.92 o                         
   4   8  11         46.69         57.87         4.60 o                         
   6   8  11         16.40         17.39         3.83 o                         
   8   8  11          9.67         17.61         4.36 o                         
  10   8  11        309.26        318.71        10.54 o                         
 -19   9  11         10.49         17.21         3.35 o                         
 -17   9  11         43.04         44.70         5.78 o                         
 -15   9  11          2.33          2.60         6.34 o                         
 -13   9  11         13.31         14.44         8.01 o                         
 -11   9  11         33.28         53.08         4.87 o                         
  -9   9  11          7.28          5.67         4.07 o                         
  -7   9  11         27.67         39.68         4.48 o                         
  -5   9  11          1.70          9.07         4.06 o                         
  -3   9  11          7.34          8.94         3.45 o                         
  -1   9  11        249.64        225.60         9.34 o                         
   1   9  11          0.36         12.76         4.03 o                         
   3   9  11          7.91          7.21         4.08 o                         
   5   9  11          9.43          9.26         4.13 o                         
   7   9  11         38.59         47.70         4.26 o                         
   9   9  11          0.74         -4.81         4.81 o                         
 -16  10  11         37.77         35.29        10.83 o                         
 -14  10  11          1.80         -1.38         6.27 o                         
 -12  10  11        332.32        334.60        15.58 o                         
 -10  10  11         14.90         25.60         9.22 o                         
  -8  10  11        189.70        194.17         8.91 o                         
  -6  10  11          0.03          4.14         4.95 o                         
  -4  10  11        122.52        116.02         8.01 o                         
  -2  10  11         18.91         13.47         3.86 o                         
   0  10  11          2.81          7.18         4.03 o                         
   2  10  11        143.82        147.58         8.75 o                         
   4  10  11         79.91         79.89         6.70 o                         
   6  10  11         44.33         41.67         7.21 o                         
   8  10  11          0.19          1.13         6.09 o                         
 -15  11  11         26.95         14.25         7.21 o                         
 -13  11  11          8.93         15.45         6.69 o                         
 -11  11  11          8.44         17.01         8.57 o                         
  -9  11  11         45.67         64.29         5.92 o                         
  -7  11  11        170.93        190.52        13.48 o                         
  -5  11  11         13.86         11.10         4.56 o                         
  -3  11  11         29.31         26.36         5.40 o                         
  -1  11  11         44.01         45.32         5.56 o                         
   1  11  11         58.31         36.27         5.36 o                         
   3  11  11        322.43        298.25        12.19 o                         
   5  11  11          0.88         25.27         6.41 o                         
 -10  12  11         86.54         87.81        10.54 o                         
  -8  12  11        234.80        242.35        11.66 o                         
  -6  12  11         33.05         33.04         6.83 o                         
  -4  12  11         15.30         19.71         5.51 o                         
  -2  12  11         92.43        105.63         8.00 o                         
   0  12  11          9.02          7.60        11.79 o                         
 -26   0  12          9.55          8.32         5.53 o                         
 -24   0  12         94.14         84.05         5.96 o                         
 -22   0  12        130.67        133.02         7.02 o                         
 -20   0  12         31.87         28.41         4.73 o                         
 -18   0  12        823.90        787.77        20.96 o                         
 -16   0  12         53.25         64.91         5.56 o                         
 -14   0  12         87.97         73.79         7.15 o                         
 -12   0  12        459.47        515.89        18.29 o                         
 -10   0  12         25.96         42.85         5.30 o                         
  -8   0  12       1309.54       1248.69        38.97 o                         
  -6   0  12       2025.57       1831.50        55.92 o                         
  -4   0  12        442.09        453.40        12.78 o                         
  -2   0  12         16.81         12.79         3.21 o                         
   0   0  12         39.51         45.64         4.26 o                         
   2   0  12        534.86        582.24        15.02 o                         
   4   0  12        294.98        360.68        11.10 o                         
   6   0  12        978.83        907.86        22.16 o                         
   8   0  12         14.82         12.67         4.37 o                         
  10   0  12          7.69         12.23         4.69 o                         
  12   0  12          0.02         -1.20         5.07 o                         
  14   0  12          2.65          7.98         7.34 o                         
 -25   1  12         17.09         20.32         3.80 o                         
 -23   1  12          2.07          1.75         2.83 o                         
 -21   1  12          0.07          4.48         3.03 o                         
 -19   1  12          0.74          3.54         2.82 o                         
 -17   1  12        550.38        496.77        10.25 o                         
 -15   1  12         41.50         59.13         3.43 o                         
 -13   1  12        325.61        338.67         8.29 o                         
 -11   1  12         37.11         38.86         3.25 o                         
  -9   1  12        142.96        138.51         7.91 o                         
  -7   1  12       1040.20        962.86        19.29 o                         
  -5   1  12        692.01        612.48        12.82 o                         
  -3   1  12         74.30         71.94         3.71 o                         
  -1   1  12        166.33        169.61         6.94 o                         
   1   1  12         46.23         41.65         3.01 o                         
   3   1  12         93.54         91.61         4.12 o                         
   5   1  12          2.05          1.81         2.70 o                         
   7   1  12        440.87        417.03         9.02 o                         
   9   1  12          3.66         -1.06         3.02 o                         
  11   1  12         57.47         62.10         4.70 o                         
  13   1  12        100.50        110.22         6.59 o                         
  15   1  12         32.43         34.48         6.39 o                         
 -26   2  12         43.45         42.50         5.67 o                         
 -24   2  12         44.02         40.59         3.90 o                         
 -22   2  12         88.63         95.66         4.91 o                         
 -20   2  12         27.20         32.88         3.62 o                         
 -18   2  12         66.54         59.46         3.99 o                         
 -16   2  12         15.43         38.78         2.64 o                         
 -14   2  12        495.57        442.23         9.18 o                         
 -12   2  12        388.27        396.67         8.43 o                         
 -10   2  12        513.61        479.23         9.76 o                         
  -8   2  12         70.19         83.97         3.48 o                         
  -6   2  12         21.91         34.08         2.58 o                         
  -4   2  12         98.20        125.16         4.38 o                         
  -2   2  12        470.66        412.42         9.61 o                         
   0   2  12        968.16        960.14        17.25 o                         
   2   2  12        299.69        245.78         6.32 o                         
   4   2  12         57.22         54.69         3.40 o                         
   6   2  12          0.12         -0.25         2.68 o                         
   8   2  12         24.20         21.79         3.26 o                         
  10   2  12        214.08        230.96         7.67 o                         
  12   2  12          5.56          0.61         4.14 o                         
  14   2  12          0.29          0.60         5.02 o                         
 -25   3  12         33.11         54.74         4.25 o                         
 -23   3  12         52.90         55.57         3.97 o                         
 -21   3  12         58.50         58.91         4.30 o                         
 -19   3  12         73.94         79.88         4.52 o                         
 -17   3  12         23.95         24.13         3.16 o                         
 -15   3  12         21.47         19.81         2.99 o                         
 -13   3  12        178.10        111.21         5.92 o                         
 -11   3  12        488.36        515.04        12.08 o                         
  -9   3  12        338.31        322.98         9.51 o                         
  -7   3  12         42.99         42.77         2.50 o                         
  -5   3  12          0.24          8.04         2.05 o                         
  -3   3  12        385.23        364.83        11.51 o                         
  -1   3  12          1.09         20.88         2.91 o                         
   1   3  12        153.25        220.08         5.71 o                         
   3   3  12         38.12         72.11         5.06 o                         
   5   3  12         63.49         54.30         3.43 o                         
   7   3  12         71.16         80.29         4.00 o                         
   9   3  12         16.75         14.32         3.47 o                         
  11   3  12        157.74        163.87         6.89 o                         
  13   3  12        297.25        278.73        10.90 o                         
  15   3  12         52.84         48.44         8.62 o                         
 -24   4  12         62.36         53.55         4.02 o                         
 -22   4  12         46.94         35.46         3.86 o                         
 -20   4  12          0.11         12.78         3.10 o                         
 -18   4  12         41.99         37.73         3.32 o                         
 -16   4  12        135.12        126.40         5.42 o                         
 -14   4  12          4.64         18.36         2.80 o                         
 -12   4  12          7.39         23.99         3.08 o                         
 -10   4  12        507.38        452.41        12.97 o                         
  -8   4  12          3.06         -0.38         2.56 o                         
  -6   4  12         16.58         16.72         2.68 o                         
  -4   4  12          4.99         10.08         1.94 o                         
  -2   4  12         67.93         44.79         2.81 o                         
   0   4  12         13.23         18.61         2.57 o                         
   2   4  12       3004.62       2951.51        44.70 o                         
   4   4  12        278.15        301.92         7.70 o                         
   6   4  12         63.58         66.35         3.87 o                         
   8   4  12          0.09          3.12         3.22 o                         
  10   4  12         23.34         14.30         4.08 o                         
  12   4  12         58.23         62.39         5.25 o                         
  14   4  12        209.41        200.06         9.29 o                         
 -23   5  12          0.01          4.31         3.30 o                         
 -21   5  12         75.17         95.46         4.27 o                         
 -19   5  12        177.88        190.17         6.03 o                         
 -17   5  12          6.28          2.15         2.48 o                         
 -15   5  12        344.53        333.55         8.08 o                         
 -13   5  12         27.98         28.04         2.81 o                         
 -11   5  12        175.31        164.21         5.70 o                         
  -9   5  12        894.16        680.79        13.97 o                         
  -7   5  12        124.87        150.72         5.13 o                         
  -5   5  12        824.47        815.78        16.60 o                         
  -3   5  12         68.46         92.89         3.24 o                         
  -1   5  12         71.69         59.81         3.07 o                         
   1   5  12        909.93        847.73        14.99 o                         
   3   5  12        469.40        480.40         9.97 o                         
   5   5  12        223.27        210.75         6.98 o                         
   7   5  12        262.39        266.91         9.20 o                         
   9   5  12        102.93         92.92         5.50 o                         
  11   5  12          1.41          4.47         4.12 o                         
  13   5  12          4.06          5.36         4.90 o                         
 -22   6  12         14.82         14.11         4.47 o                         
 -20   6  12         12.49         17.95         4.02 o                         
 -18   6  12          1.65          5.68         4.33 o                         
 -16   6  12          0.53          3.68         3.84 o                         
 -14   6  12        261.09        237.33        10.75 o                         
 -12   6  12         11.00          8.91         3.75 o                         
 -10   6  12        236.07        183.30         8.40 o                         
  -8   6  12         61.27         76.85         3.57 o                         
  -6   6  12        270.72        195.15         6.41 o                         
  -4   6  12        135.55        113.09         4.52 o                         
  -2   6  12        330.30        305.58         7.74 o                         
   0   6  12         53.23         74.37         3.49 o                         
   2   6  12          0.15          3.45         2.91 o                         
   4   6  12         24.68         21.81         3.92 o                         
   6   6  12       2943.86       2970.50        55.76 o                         
   8   6  12          4.69         17.46         5.32 o                         
  10   6  12        116.19        111.85         6.61 o                         
  12   6  12         72.60         63.75         5.63 o                         
 -21   7  12         40.47         36.66         4.81 o                         
 -19   7  12          0.18         16.67         3.91 o                         
 -17   7  12        185.87        197.40        15.63 o                         
 -15   7  12        230.21        241.73         9.44 o                         
 -13   7  12         24.35         14.94         3.89 o                         
 -11   7  12        221.11        221.63         9.25 o                         
  -9   7  12         80.79         77.55         5.90 o                         
  -7   7  12         51.39         31.80         2.33 o                         
  -5   7  12       1204.64       1023.83        19.11 o                         
  -3   7  12        372.13        368.50        10.00 o                         
  -1   7  12          9.11          5.56         3.13 o                         
   1   7  12        140.69        136.85         5.61 o                         
   3   7  12         24.97         31.81         4.43 o                         
   5   7  12         62.30         54.22         4.53 o                         
   7   7  12         95.70        119.88         5.96 o                         
   9   7  12         37.47         48.69         5.83 o                         
  11   7  12        634.00        632.44        15.29 o                         
 -20   8  12         18.61         19.61         5.60 o                         
 -18   8  12         74.74         72.87         4.71 o                         
 -16   8  12        146.40        154.06         8.00 o                         
 -14   8  12         58.76         98.05         7.03 o                         
 -12   8  12         17.09         18.64         3.85 o                         
 -10   8  12        126.43        129.56         7.58 o                         
  -8   8  12          1.53          5.17         3.98 o                         
  -6   8  12         29.03         27.88         3.03 o                         
  -4   8  12          7.54          7.36         3.39 o                         
  -2   8  12         98.39         66.12         4.43 o                         
   0   8  12        251.19        266.67         9.37 o                         
   2   8  12        365.58        366.35        10.23 o                         
   4   8  12         63.38         77.47         5.18 o                         
   6   8  12         11.60          9.11         3.60 o                         
   8   8  12         69.47         47.34         4.88 o                         
  10   8  12       1264.01       1208.66        32.76 o                         
 -19   9  12          3.35          7.60         5.67 o                         
 -17   9  12         36.00         45.68         3.33 o                         
 -15   9  12          3.35         20.91         2.38 o                         
 -13   9  12        434.30        487.21        17.60 o                         
 -11   9  12        114.55        138.97        10.46 o                         
  -9   9  12         19.84         26.33         5.10 o                         
  -7   9  12        268.88        272.53        12.43 o                         
  -5   9  12         28.10         30.27         3.26 o                         
  -3   9  12          0.01          2.93         3.52 o                         
  -1   9  12        679.08        652.37        16.84 o                         
   1   9  12          4.64         36.39         4.80 o                         
   3   9  12          7.48          3.22         4.15 o                         
   5   9  12          1.21          5.85         3.58 o                         
   7   9  12          5.13          4.22         5.45 o                         
 -16  10  12         14.47         13.22         7.61 o                         
 -14  10  12          8.01         13.47         7.15 o                         
 -12  10  12         11.51         14.52         8.53 o                         
 -10  10  12          5.13         58.06         9.80 o                         
  -8  10  12        142.16        184.77        15.65 o                         
  -6  10  12         50.60         43.65         5.33 o                         
  -4  10  12          1.99          5.70         4.59 o                         
  -2  10  12         52.19         60.72         5.13 o                         
   0  10  12          0.49          2.48         4.76 o                         
   2  10  12        117.42         79.01         6.57 o                         
   4  10  12        191.02        220.58        10.62 o                         
   6  10  12         81.24         69.67         6.72 o                         
 -13  11  12         53.01         62.84         8.40 o                         
 -11  11  12         25.98         41.77         9.74 o                         
  -9  11  12        103.99        151.59        16.09 o                         
  -7  11  12          0.21          3.31         4.12 o                         
  -5  11  12          1.14         28.91        10.56 o                         
  -3  11  12          0.45          0.60         4.63 o                         
  -1  11  12         15.19         12.01         5.38 o                         
   1  11  12         33.69         37.14         5.43 o                         
   3  11  12        218.23        212.92        13.11 o                         
  -8  12  12         23.88         24.98         5.99 o                         
  -6  12  12          0.04         17.96         6.49 o                         
  -4  12  12        129.04        141.81        15.53 o                         
 -25   1  13        117.38        100.43         5.59 o                         
 -23   1  13         83.53         82.69         4.28 o                         
 -21   1  13        982.46        915.78        18.07 o                         
 -19   1  13        167.95        158.04         5.91 o                         
 -17   1  13        956.56        796.71        15.03 o                         
 -15   1  13        142.30        139.47         5.58 o                         
 -13   1  13         79.85         79.64         4.03 o                         
 -11   1  13       3448.60       3235.93        63.14 o                         
  -9   1  13       2078.43       1893.61        35.32 o                         
  -7   1  13       5732.85       5363.73        96.52 o                         
  -5   1  13         76.48        228.30        14.96 o                         
  -3   1  13        265.16        287.71         9.74 o                         
  -1   1  13        626.85        623.41        20.15 o                         
   1   1  13        282.84        247.95         6.82 o                         
   3   1  13         18.84         25.94         3.06 o                         
   5   1  13        221.74        177.85         5.88 o                         
   7   1  13        416.49        420.95         9.26 o                         
   9   1  13        785.01        747.07        15.42 o                         
  11   1  13        184.46        161.89         7.15 o                         
  13   1  13          6.97         15.89         5.16 o                         
 -26   2  13        115.31        110.47         6.36 o                         
 -24   2  13          3.13          3.73         3.36 o                         
 -22   2  13          9.67         13.16         3.54 o                         
 -20   2  13         10.12         13.26         3.34 o                         
 -18   2  13        491.66        426.61        11.79 o                         
 -16   2  13          2.87          9.05         3.46 o                         
 -14   2  13        117.48        107.18         4.00 o                         
 -12   2  13         96.26         97.37         3.84 o                         
 -10   2  13       1833.96       1801.86        31.74 o                         
  -8   2  13        214.50        242.00         6.28 o                         
  -6   2  13          0.08          1.55         2.32 o                         
  -4   2  13        106.67        160.72         5.84 o                         
  -2   2  13       8842.82       8307.78       133.32 o                         
   0   2  13        136.69        131.31         5.34 o                         
   2   2  13        106.07         58.46         3.75 o                         
   4   2  13         12.98         24.19         3.06 o                         
   6   2  13         95.01         87.83         4.99 o                         
   8   2  13        393.15        366.77         9.59 o                         
  10   2  13         10.32          6.68         3.71 o                         
  12   2  13        298.69        329.90        12.14 o                         
  14   2  13         34.54         27.59         7.13 o                         
 -25   3  13          3.89          7.75         3.81 o                         
 -23   3  13        202.68        208.76         6.86 o                         
 -21   3  13          0.45         11.16         3.52 o                         
 -19   3  13         96.52         95.89         4.62 o                         
 -17   3  13        329.07        299.45         7.99 o                         
 -15   3  13       2246.33       2102.08        39.44 o                         
 -13   3  13       5983.75       5231.91       101.15 o                         
 -11   3  13        303.46        316.17        11.10 o                         
  -9   3  13          2.59         24.31         2.02 o                         
  -7   3  13         19.92         11.14         2.16 o                         
  -5   3  13        323.96        327.52         7.66 o                         
  -3   3  13       5788.57       5197.54        83.95 o                         
  -1   3  13         98.39        209.72         7.37 o                         
   1   3  13         86.29         82.24         4.09 o                         
   3   3  13       3094.40       3003.53        49.90 o                         
   5   3  13          4.95         12.20         3.04 o                         
   7   3  13         47.61         44.50         4.16 o                         
   9   3  13         48.87         62.96         4.80 o                         
  11   3  13        254.19        302.79        10.38 o                         
  13   3  13         65.05         79.61         7.55 o                         
 -24   4  13         92.40        129.31         5.71 o                         
 -22   4  13          1.04         32.27         4.29 o                         
 -20   4  13         22.01         18.42         3.30 o                         
 -18   4  13        187.14        199.84         6.47 o                         
 -16   4  13         29.73         70.23         3.98 o                         
 -14   4  13       2326.49       2261.37        42.21 o                         
 -12   4  13         34.16         61.88         4.68 o                         
 -10   4  13         99.26         73.03         4.21 o                         
  -8   4  13        181.50        108.68         5.05 o                         
  -6   4  13        392.30        378.35         7.66 o                         
  -4   4  13          0.32          4.92         2.10 o                         
  -2   4  13        319.26        243.54         6.41 o                         
   0   4  13         33.27         55.09         3.75 o                         
   2   4  13       7067.63       6763.75        99.85 o                         
   4   4  13        185.21        205.59         6.91 o                         
   6   4  13          3.32          3.36         3.72 o                         
   8   4  13        486.83        524.24        12.75 o                         
  10   4  13         80.82         78.56         5.63 o                         
  12   4  13        113.76        129.45         7.88 o                         
 -23   5  13          0.74         20.44         3.69 o                         
 -21   5  13         86.55        102.36         5.65 o                         
 -19   5  13       1000.41       1063.39        29.24 o                         
 -17   5  13        693.27        672.43        13.67 o                         
 -15   5  13         45.86         61.06         3.28 o                         
 -13   5  13         54.22         42.01         2.87 o                         
 -11   5  13         48.96         32.66         2.77 o                         
  -9   5  13       3290.28       2869.15        56.12 o                         
  -7   5  13        855.63        730.07        15.22 o                         
  -5   5  13         38.39         35.20         4.94 o                         
  -3   5  13          0.37          3.11         2.03 o                         
  -1   5  13        129.98        112.83         4.23 o                         
   1   5  13       1962.69       1944.28        31.52 o                         
   3   5  13          6.38         52.90         6.35 o                         
   5   5  13          4.43         36.12         4.93 o                         
   7   5  13       2578.91       2625.87        50.13 o                         
   9   5  13         55.77         68.41         5.72 o                         
  11   5  13         53.00         56.72         5.35 o                         
 -22   6  13        236.70        240.08         9.81 o                         
 -20   6  13        113.42        161.02         8.13 o                         
 -18   6  13        346.18        403.74        13.33 o                         
 -16   6  13        195.88        208.53         9.04 o                         
 -14   6  13         93.55         92.66         6.57 o                         
 -12   6  13          0.00          3.23         4.89 o                         
 -10   6  13         30.06         23.95         2.91 o                         
  -8   6  13         32.14         39.92         2.99 o                         
  -6   6  13         97.99        133.31         5.14 o                         
  -4   6  13        588.05        490.39        10.72 o                         
  -2   6  13        131.21        132.75         4.06 o                         
   0   6  13        146.74        162.57         5.89 o                         
   2   6  13          2.28          4.20         3.34 o                         
   4   6  13        761.31        752.59        18.10 o                         
   6   6  13       4571.84       4482.23        78.03 o                         
   8   6  13         69.00         92.31         5.83 o                         
  10   6  13          6.10         10.49         4.74 o                         
 -21   7  13        396.74        353.05        11.66 o                         
 -19   7  13          2.90         34.49         5.26 o                         
 -17   7  13        366.57        442.70        15.67 o                         
 -15   7  13          0.03         10.28         4.08 o                         
 -13   7  13         56.83         60.61         5.25 o                         
 -11   7  13        165.23        170.89         8.15 o                         
  -9   7  13         39.99         35.77         5.39 o                         
  -7   7  13        165.76        136.20         5.51 o                         
  -5   7  13        963.62        878.24        18.11 o                         
  -3   7  13        298.85        299.34         8.59 o                         
  -1   7  13          4.11         -2.32         3.37 o                         
   1   7  13        213.66        218.28         7.36 o                         
   3   7  13        164.83        190.73         7.70 o                         
   5   7  13       1595.73       1562.94        35.65 o                         
   7   7  13         25.24         50.14         5.06 o                         
   9   7  13        180.88        136.33         6.72 o                         
 -20   8  13         45.43         53.90         4.99 o                         
 -18   8  13         78.55         94.90         7.71 o                         
 -16   8  13         22.96         33.45         7.54 o                         
 -14   8  13          2.37         36.25         4.92 o                         
 -12   8  13        198.37        228.96        10.64 o                         
 -10   8  13         89.46         80.00         6.85 o                         
  -8   8  13          0.44         -1.61         4.44 o                         
  -6   8  13        122.40        105.20         5.49 o                         
  -4   8  13         40.51         67.57         6.00 o                         
  -2   8  13         97.01         81.84         5.29 o                         
   0   8  13         56.62         68.43         5.45 o                         
   2   8  13        325.21        296.26         9.28 o                         
   4   8  13          0.08         -0.25         3.57 o                         
   6   8  13         12.06         12.61         3.95 o                         
   8   8  13         83.98         76.77         5.70 o                         
 -19   9  13         17.37         13.95         3.08 o                         
 -17   9  13         55.51         65.39         5.94 o                         
 -15   9  13         31.81         62.11         9.25 o                         
 -13   9  13        273.99        350.98        20.36 o                         
 -11   9  13          3.00         28.49         5.09 o                         
  -9   9  13          6.41          5.45         4.68 o                         
  -7   9  13          2.37         -0.89         3.78 o                         
  -5   9  13          3.65          3.91         3.08 o                         
  -3   9  13        369.97        329.65        11.59 o                         
  -1   9  13        270.77        257.48        13.84 o                         
   1   9  13        548.10        551.10        20.08 o                         
   3   9  13         46.72         44.61         5.27 o                         
   5   9  13         10.11         12.14         4.61 o                         
   7   9  13         67.80         56.80         6.45 o                         
 -16  10  13         63.01         68.08         9.41 o                         
 -14  10  13          1.80          6.92         7.04 o                         
 -12  10  13         49.59         77.07         6.78 o                         
 -10  10  13         97.31        118.38         9.12 o                         
  -8  10  13        494.46        494.99        20.54 o                         
  -6  10  13          1.06         -3.72         4.31 o                         
  -4  10  13         98.15        105.44         8.39 o                         
  -2  10  13          2.03          9.45         5.34 o                         
   0  10  13         13.15         39.34         6.14 o                         
   2  10  13        187.15        172.11         9.47 o                         
   4  10  13        244.45        205.69        10.14 o                         
 -13  11  13          0.46          8.84         7.05 o                         
 -11  11  13          1.60          0.52        10.52 o                         
  -9  11  13        332.86        359.80        16.80 o                         
  -7  11  13         31.30         55.97         8.06 o                         
  -5  11  13         14.98         19.03         5.29 o                         
  -3  11  13         18.97         12.03         5.43 o                         
  -1  11  13         11.42          7.47         5.53 o                         
   1  11  13         39.94         18.30         8.29 o                         
 -26   0  14          0.25         -3.28         8.55 o                         
 -24   0  14          9.67          5.25         4.17 o                         
 -22   0  14       2562.52       2386.37        57.21 o                         
 -20   0  14         98.54        165.12         8.60 o                         
 -18   0  14         79.64         82.15         5.96 o                         
 -16   0  14        328.87        280.94        11.24 o                         
 -14   0  14        157.12        149.96         7.84 o                         
 -12   0  14       1068.34       1012.49        32.97 o                         
 -10   0  14        490.04        461.41        17.68 o                         
  -8   0  14        355.92        665.64        20.42 o                         
  -4   0  14       1999.96       1844.25        44.17 o                         
  -2   0  14        180.57        217.65         9.03 o                         
   0   0  14        168.06        160.59         9.60 o                         
   2   0  14        958.19        955.28        23.06 o                         
   4   0  14       7643.05       6790.15       142.23 o                         
   6   0  14          2.66         17.34         4.97 o                         
   8   0  14         40.89         49.25         5.67 o                         
  10   0  14        154.48        148.21        10.27 o                         
  12   0  14          3.64          5.63         7.44 o                         
 -25   1  14         18.70         11.72         3.72 o                         
 -23   1  14         55.31         63.56         4.80 o                         
 -21   1  14        634.11        590.15        12.90 o                         
 -19   1  14          8.93         58.74         5.11 o                         
 -17   1  14       1759.78       1545.33        26.76 o                         
 -15   1  14        120.32        128.98         5.44 o                         
 -13   1  14        157.73        197.15         6.45 o                         
 -11   1  14       7770.28       7435.17       133.46 o                         
  -9   1  14         46.95        236.23        13.65 o                         
  -7   1  14       7478.49       6718.46       120.82 o                         
  -5   1  14        394.26        488.94        10.83 o                         
  -3   1  14        106.56         98.58         4.69 o                         
  -1   1  14        395.99        461.93        13.77 o                         
   1   1  14          3.78          2.11         2.85 o                         
   3   1  14          2.84          5.66         2.96 o                         
   5   1  14       1184.79       1049.88        18.81 o                         
   7   1  14          1.63         12.81         3.43 o                         
   9   1  14        980.24        880.04        17.71 o                         
  11   1  14          1.58         -0.72         4.64 o                         
  13   1  14          0.49         -5.97         5.97 o                         
 -24   2  14          4.71          7.06         3.40 o                         
 -22   2  14         27.17         25.47         3.78 o                         
 -20   2  14         29.92         27.41         3.75 o                         
 -18   2  14        631.21        539.80        12.00 o                         
 -16   2  14        768.81        773.87        17.60 o                         
 -14   2  14        123.44         87.66         4.84 o                         
 -12   2  14        262.39        336.99        12.83 o                         
 -10   2  14      10740.63      10118.90       170.57 o                         
  -8   2  14          2.26         18.07         2.74 o                         
  -6   2  14        427.84        368.93        11.80 o                         
  -4   2  14        496.68        479.22        17.25 o                         
  -2   2  14      14481.10      13744.50       209.43 o                         
   0   2  14       6317.66       5411.19        87.91 o                         
   2   2  14         93.41         96.27         4.53 o                         
   4   2  14        185.61        183.67         6.03 o                         
   6   2  14         29.61         34.01         3.81 o                         
   8   2  14       1058.31       1008.41        19.56 o                         
  10   2  14         16.84          6.61         4.54 o                         
  12   2  14        280.95        279.53        12.28 o                         
 -25   3  14       1329.29       1342.95        26.15 o                         
 -23   3  14         19.17         24.49         3.58 o                         
 -21   3  14          0.06         -1.27         3.27 o                         
 -19   3  14         41.45         46.94         4.06 o                         
 -17   3  14         89.52        117.90         5.63 o                         
 -15   3  14       4572.80       4823.44       100.58 o                         
 -13   3  14       1018.44        929.36        20.40 o                         
 -11   3  14        199.92        177.06         7.68 o                         
  -9   3  14        247.07        213.45        11.12 o                         
  -7   3  14         17.54         26.49         2.72 o                         
  -5   3  14        404.88        348.11         8.24 o                         
  -3   3  14       3971.52       4110.11        67.00 o                         
  -1   3  14          1.70         48.18         6.03 o                         
   1   3  14        422.45        365.06         8.45 o                         
   3   3  14        443.50        496.58        14.69 o                         
   5   3  14        132.48        147.55         7.19 o                         
   7   3  14         14.63         20.20         4.04 o                         
   9   3  14          0.29         -4.10         4.10 o                         
  11   3  14        153.19        160.57         8.53 o                         
  13   3  14       1426.81       1376.11        41.74 o                         
 -24   4  14         31.76         61.07         4.81 o                         
 -22   4  14         52.61         58.07         4.20 o                         
 -20   4  14        120.12        113.18         5.25 o                         
 -18   4  14          6.69         15.55         4.74 o                         
 -16   4  14         17.51         64.70         8.58 o                         
 -14   4  14       1601.60       1744.77        35.71 o                         
 -12   4  14        147.72        159.50         6.60 o                         
 -10   4  14        278.46        202.00        11.11 o                         
  -8   4  14        453.98        435.19        14.03 o                         
  -6   4  14       1301.35       1165.81        20.22 o                         
  -4   4  14       1608.91       1322.42        22.91 o                         
  -2   4  14        722.64        556.20        11.30 o                         
   0   4  14        806.79        753.36        20.43 o                         
   2   4  14       5239.59       5185.03        84.63 o                         
   4   4  14        740.11        733.63        15.03 o                         
   6   4  14         24.02         45.21         5.03 o                         
   8   4  14        262.15        326.89        10.10 o                         
  10   4  14          1.21          7.20         4.70 o                         
  12   4  14        566.16        567.55        20.04 o                         
 -23   5  14         43.65         70.39         4.39 o                         
 -21   5  14       1081.43       1142.02        23.55 o                         
 -19   5  14       3327.74       3071.77        53.78 o                         
 -17   5  14        367.55        421.66         9.73 o                         
 -15   5  14         55.56         48.51         5.42 o                         
 -13   5  14         46.20         48.18         5.90 o                         
 -11   5  14          6.23          9.79         2.60 o                         
  -9   5  14       2477.96       2161.64        42.52 o                         
  -7   5  14        123.93        197.90         7.53 o                         
  -5   5  14        103.09        113.70         5.52 o                         
  -3   5  14        901.57        781.87        14.87 o                         
  -1   5  14        180.14        178.31         5.65 o                         
   1   5  14       1378.77       1360.50        25.53 o                         
   3   5  14         58.53        129.43         6.38 o                         
   5   5  14        290.54        275.40         8.91 o                         
   7   5  14         75.65         67.34         5.48 o                         
   9   5  14        851.07        840.95        19.61 o                         
  11   5  14         83.69         75.93         7.25 o                         
 -22   6  14         10.13         10.52         4.97 o                         
 -20   6  14         36.71         70.79         8.04 o                         
 -18   6  14        833.16        817.05        21.51 o                         
 -16   6  14         14.85          8.21         6.27 o                         
 -14   6  14          0.57         -3.90         3.90 o                         
 -12   6  14         12.46         15.99         2.25 o                         
 -10   6  14          4.02         13.46         2.49 o                         
  -8   6  14        508.23        491.99        11.36 o                         
  -6   6  14       1523.34       1209.81        25.63 o                         
  -4   6  14        157.87        134.77         8.98 o                         
  -2   6  14        398.52        399.95         8.60 o                         
   0   6  14          4.67          3.07         3.17 o                         
   2   6  14        213.90        220.04         9.33 o                         
   4   6  14         41.69         91.20         8.33 o                         
   6   6  14       1594.27       1587.36        30.29 o                         
   8   6  14        546.16        577.67        14.10 o                         
  10   6  14          9.78         11.34         5.37 o                         
 -21   7  14        262.12        288.93        13.99 o                         
 -19   7  14         25.36         33.69         5.78 o                         
 -17   7  14        398.43        505.11        20.65 o                         
 -15   7  14        149.55        138.18         9.39 o                         
 -13   7  14         49.60         42.83         5.05 o                         
 -11   7  14        285.12        264.20        14.94 o                         
  -9   7  14         84.86         77.21         7.27 o                         
  -7   7  14        461.44        358.03        10.80 o                         
  -5   7  14       1176.33       1026.40        24.11 o                         
  -3   7  14        116.73        135.01         6.28 o                         
  -1   7  14         64.59         85.75         5.35 o                         
   1   7  14         20.86         22.11         3.87 o                         
   3   7  14        155.73        179.91         7.46 o                         
   5   7  14         22.72         41.92         5.18 o                         
   7   7  14         58.71         91.83         5.91 o                         
   9   7  14        158.63        136.42         7.87 o                         
 -20   8  14        160.10        169.80         8.05 o                         
 -18   8  14         88.75         90.61         8.00 o                         
 -16   8  14         78.23        115.12         7.43 o                         
 -14   8  14          2.27          7.27         4.33 o                         
 -12   8  14        562.66        595.09        20.01 o                         
 -10   8  14        253.46        238.12        11.43 o                         
  -8   8  14          0.13          4.56         4.49 o                         
  -6   8  14          0.80         -1.62         2.84 o                         
  -4   8  14         81.17         99.57         7.10 o                         
  -2   8  14        540.16        496.02        13.97 o                         
   0   8  14       1049.30       1142.21        27.25 o                         
   2   8  14         48.20         63.77         5.00 o                         
   4   8  14         38.46         37.75         4.40 o                         
   6   8  14         34.50         35.02         4.59 o                         
 -17   9  14          7.08          9.69         3.93 o                         
 -15   9  14        195.55        210.58        12.24 o                         
 -13   9  14        173.16        236.47        12.39 o                         
 -11   9  14          6.58         21.25         5.40 o                         
  -9   9  14         45.48         40.43         9.82 o                         
  -7   9  14         41.10         40.25         6.87 o                         
  -5   9  14         10.74         18.47         5.22 o                         
  -3   9  14         37.82         37.11         4.37 o                         
  -1   9  14        531.07        564.64        16.06 o                         
   1   9  14         31.03         47.85         5.46 o                         
   3   9  14          7.25          8.80         4.75 o                         
   5   9  14         24.94         24.03         5.43 o                         
 -14  10  14        514.51        501.34        17.89 o                         
 -12  10  14         47.21         81.05         8.81 o                         
 -10  10  14          1.79          3.93         8.82 o                         
  -8  10  14          9.85         12.12         5.78 o                         
  -6  10  14          2.67         -1.34         4.49 o                         
  -4  10  14        340.82        359.95        14.98 o                         
  -2  10  14         43.74         33.17         4.98 o                         
   0  10  14         15.45         25.23         5.21 o                         
   2  10  14        211.44        190.21        10.38 o                         
 -11  11  14          0.01          7.91         7.06 o                         
  -9  11  14        291.08        355.00        24.08 o                         
  -7  11  14         16.52         21.88         6.64 o                         
  -5  11  14         97.84         96.31         7.91 o                         
  -3  11  14        132.99        135.70         9.17 o                         
  -1  11  14         87.03         76.65         7.71 o                         
 -25   1  15         30.16         28.92         4.14 o                         
 -23   1  15         54.72         34.62         4.31 o                         
 -21   1  15        821.11        748.36        19.01 o                         
 -19   1  15        721.74        598.10        19.25 o                         
 -17   1  15        818.33        757.91        24.38 o                         
 -15   1  15        787.76        726.89        22.20 o                         
 -13   1  15         78.21         97.34         5.90 o                         
 -11   1  15       7317.65       6737.91       121.32 o                         
  -9   1  15          5.15         66.32         5.24 o                         
  -7   1  15       2177.23       2140.78        40.14 o                         
  -5   1  15        189.19        261.90         9.08 o                         
  -3   1  15        286.77        269.01         9.45 o                         
  -1   1  15        182.62        135.37         9.15 o                         
   1   1  15         23.52         43.48         4.33 o                         
   3   1  15          7.92         34.80         3.69 o                         
   5   1  15        317.52        242.89         7.47 o                         
   7   1  15        218.54        208.96         7.72 o                         
   9   1  15         81.12         44.73         5.64 o                         
  11   1  15         98.24         91.69         8.35 o                         
 -24   2  15         58.25         80.17         4.99 o                         
 -22   2  15         75.14         64.22         4.55 o                         
 -20   2  15         24.80         25.67         3.66 o                         
 -18   2  15        140.55        113.05         5.15 o                         
 -16   2  15        349.05        344.95        10.34 o                         
 -14   2  15         63.90         45.40         4.64 o                         
 -12   2  15        667.31        784.54        30.28 o                         
 -10   2  15       3444.04       3299.50        82.65 o                         
  -8   2  15       1094.80       1062.49        21.77 o                         
  -6   2  15        102.83        157.99         9.10 o                         
  -4   2  15        527.10        460.14        17.93 o                         
  -2   2  15        826.09        918.63        17.09 o                         
   0   2  15        398.34        312.35         8.25 o                         
   2   2  15          0.49         -2.30         2.94 o                         
   4   2  15         40.06         45.98         3.87 o                         
   6   2  15         12.64          6.92         3.59 o                         
   8   2  15        442.73        425.95        11.79 o                         
  10   2  15          4.52         15.01         6.23 o                         
  12   2  15        132.34        164.11        11.74 o                         
 -25   3  15         75.68         50.84         6.85 o                         
 -23   3  15         21.71         19.20         3.72 o                         
 -21   3  15         29.60         24.85         4.30 o                         
 -19   3  15         55.31         63.32         4.74 o                         
 -17   3  15        141.03        134.91         8.24 o                         
 -15   3  15       7787.08       7052.66       136.16 o                         
 -13   3  15        226.47        298.53         9.29 o                         
 -11   3  15         78.14         74.26         4.74 o                         
  -9   3  15         87.02         67.58         4.32 o                         
  -7   3  15        228.78        229.73         6.48 o                         
  -5   3  15        116.69         70.81         3.85 o                         
  -3   3  15       1171.94       1073.80        20.46 o                         
  -1   3  15         21.65        114.28         4.82 o                         
   1   3  15       1808.97       1486.11        26.32 o                         
   3   3  15        114.70        117.56         6.95 o                         
   5   3  15          2.63          4.42         3.65 o                         
   7   3  15         37.21         44.33         4.67 o                         
   9   3  15          0.61         -4.45         4.45 o                         
  11   3  15         11.63         23.13         6.31 o                         
 -24   4  15          0.00         11.86         4.09 o                         
 -22   4  15          5.29         11.94         3.41 o                         
 -20   4  15        788.23        753.44        15.67 o                         
 -18   4  15         50.34         48.49         3.93 o                         
 -16   4  15         78.09        154.33        10.84 o                         
 -14   4  15       3760.94       3437.98        67.70 o                         
 -12   4  15        225.39        241.72         8.08 o                         
 -10   4  15        319.33        246.20         8.09 o                         
  -8   4  15         34.76         75.73         6.20 o                         
  -6   4  15        119.32         90.46         5.49 o                         
  -4   4  15       2759.92       2390.93        39.94 o                         
  -2   4  15         65.45        104.89         4.69 o                         
   0   4  15        557.98        543.14        16.36 o                         
   2   4  15        396.23        347.46         9.49 o                         
   4   4  15        232.86        235.52         8.57 o                         
   6   4  15         44.25         46.79         5.42 o                         
   8   4  15        409.61        479.58        13.29 o                         
  10   4  15          4.24         17.35         6.22 o                         
 -23   5  15         45.44         52.42         6.82 o                         
 -21   5  15          0.01         21.88         3.96 o                         
 -19   5  15       3295.09       3183.85        59.30 o                         
 -17   5  15         10.29         42.30         5.75 o                         
 -15   5  15          6.95          5.98         2.66 o                         
 -13   5  15         11.29         12.28         3.13 o                         
 -11   5  15        430.39        321.94         9.27 o                         
  -9   5  15        142.03        131.89         6.13 o                         
  -7   5  15         55.55         30.90         3.83 o                         
  -5   5  15         24.08         42.86         4.16 o                         
  -3   5  15        347.29        248.19         7.10 o                         
  -1   5  15        165.26        150.91         6.37 o                         
   1   5  15        543.43        524.68        12.74 o                         
   3   5  15        207.17        248.24         8.21 o                         
   5   5  15        267.01        234.99         8.46 o                         
   7   5  15          3.17         13.96         4.29 o                         
   9   5  15         41.80         47.12         6.09 o                         
 -22   6  15        168.47        222.37         9.78 o                         
 -20   6  15         81.29        179.55        10.15 o                         
 -18   6  15       1633.92       1535.40        35.92 o                         
 -16   6  15         19.36         23.30         4.89 o                         
 -14   6  15         76.14         81.51         6.51 o                         
 -12   6  15          6.17         12.26         2.86 o                         
 -10   6  15        410.27        328.16        10.33 o                         
  -8   6  15       1525.97       1352.39        28.44 o                         
  -6   6  15        165.67        157.42         6.71 o                         
  -4   6  15         54.77         55.38         4.60 o                         
  -2   6  15          0.08          2.72         2.89 o                         
   0   6  15          0.32         -1.21         3.22 o                         
   2   6  15          7.68          0.75         3.55 o                         
   4   6  15       1311.87       1416.14        30.83 o                         
   6   6  15         93.45         71.97         5.50 o                         
   8   6  15          2.53         12.55         4.39 o                         
 -21   7  15         67.91         94.62         6.66 o                         
 -19   7  15          9.83         23.60         5.49 o                         
 -17   7  15         85.53        108.28        12.45 o                         
 -15   7  15         54.99         63.06         6.42 o                         
 -13   7  15        336.90        329.07        13.79 o                         
 -11   7  15         18.52         24.11         5.31 o                         
  -9   7  15          1.41          6.28         2.70 o                         
  -7   7  15        216.14        204.60         7.88 o                         
  -5   7  15         20.05         15.04         3.81 o                         
  -3   7  15          1.15          0.91         3.79 o                         
  -1   7  15         47.57         73.43         5.56 o                         
   1   7  15          9.12          9.98         3.62 o                         
   3   7  15          0.09         10.60         3.95 o                         
   5   7  15        465.06        460.35        13.52 o                         
   7   7  15         15.51         12.57         4.38 o                         
 -18   8  15         44.47         62.31         7.42 o                         
 -16   8  15         11.64         37.94         5.51 o                         
 -14   8  15        212.20        187.32        10.15 o                         
 -12   8  15       1100.21       1016.28        30.47 o                         
 -10   8  15        226.09        219.40        11.41 o                         
  -8   8  15         45.96         49.68         6.27 o                         
  -6   8  15         30.56         18.93         3.75 o                         
  -4   8  15         54.35         56.78         4.82 o                         
  -2   8  15         60.15         41.65         4.89 o                         
   0   8  15       1073.75       1146.93        27.60 o                         
   2   8  15          3.14          4.35         4.61 o                         
   4   8  15         36.51         52.03         4.72 o                         
   6   8  15         19.39         17.10         6.80 o                         
 -17   9  15        212.00        222.39        11.88 o                         
 -15   9  15        193.88        197.93        11.34 o                         
 -13   9  15         99.68        120.57         9.35 o                         
 -11   9  15        139.68        123.31         9.69 o                         
  -9   9  15          0.02          6.82         5.49 o                         
  -7   9  15          0.84         -0.89         5.43 o                         
  -5   9  15        235.13        256.59        11.77 o                         
  -3   9  15         52.17         55.89         4.94 o                         
  -1   9  15         43.68         61.12         6.38 o                         
   1   9  15         28.26         21.06         5.88 o                         
   3   9  15        150.35        143.66         8.40 o                         
 -14  10  15          8.30         24.59         5.54 o                         
 -12  10  15          1.14          2.60         4.69 o                         
 -10  10  15          0.08          2.23        10.95 o                         
  -8  10  15          0.02         10.08         5.99 o                         
  -6  10  15         57.85         71.38         8.53 o                         
  -4  10  15        701.82        774.85        25.13 o                         
  -2  10  15         13.22         12.79         5.85 o                         
   0  10  15          1.68         -1.11         4.94 o                         
 -24   0  16        125.60        127.43         7.84 o                         
 -22   0  16        162.11        123.03         7.44 o                         
 -20   0  16         63.69         62.33         5.58 o                         
 -18   0  16        523.41        437.77        15.50 o                         
 -16   0  16        238.77        221.30        10.23 o                         
 -14   0  16        754.32        736.45        25.72 o                         
 -12   0  16        287.61        300.14        13.68 o                         
 -10   0  16         83.79        106.12         6.23 o                         
  -8   0  16       1925.29       1647.26        39.99 o                         
  -6   0  16        261.78        278.12        13.49 o                         
  -4   0  16        264.98        275.85        10.80 o                         
  -2   0  16         25.99         40.76         5.38 o                         
   0   0  16          0.06          4.56         4.02 o                         
   2   0  16         83.35         71.86         5.83 o                         
   4   0  16        379.44        330.93        12.75 o                         
   6   0  16         67.33         62.64         6.76 o                         
   8   0  16          1.26         -3.34         5.83 o                         
  10   0  16        106.33        103.08        13.63 o                         
 -25   1  16          7.58          6.05         4.69 o                         
 -23   1  16        159.10        123.38         6.15 o                         
 -21   1  16         21.76         25.50         3.33 o                         
 -19   1  16          2.25          0.18         2.81 o                         
 -17   1  16          5.08          6.31         3.21 o                         
 -15   1  16         31.64         34.67         3.57 o                         
 -13   1  16        105.86         98.39         4.39 o                         
 -11   1  16        556.51        505.83        11.23 o                         
  -9   1  16        207.60        214.32         7.52 o                         
  -7   1  16        964.57        860.52        16.87 o                         
  -5   1  16         44.83         49.52         3.63 o                         
  -3   1  16        360.42        315.43         8.46 o                         
  -1   1  16        936.77        921.96        16.58 o                         
   1   1  16          0.26          7.98         3.30 o                         
   3   1  16        103.24         79.81         4.59 o                         
   5   1  16          0.19          2.57         3.61 o                         
   7   1  16         12.18         12.08         4.37 o                         
   9   1  16         36.89         48.04         6.19 o                         
  11   1  16          3.31          6.29         7.00 o                         
 -24   2  16          0.08          4.24         4.07 o                         
 -22   2  16          8.96         15.42         3.61 o                         
 -20   2  16        168.23        172.67         6.55 o                         
 -18   2  16        280.13        235.41         7.84 o                         
 -16   2  16         18.53         29.66         2.95 o                         
 -14   2  16         81.88         88.09         4.10 o                         
 -12   2  16       1509.47       1298.56        23.82 o                         
 -10   2  16        201.44        200.11         6.20 o                         
  -8   2  16         64.30         71.45         3.87 o                         
  -6   2  16         55.65         50.99         3.54 o                         
  -4   2  16        123.79        106.28         4.97 o                         
  -2   2  16         81.08         86.73         4.30 o                         
   0   2  16        287.46        232.89         7.69 o                         
   2   2  16          0.00          8.13         3.37 o                         
   4   2  16          7.61         11.93         3.54 o                         
   6   2  16         84.27         83.16         5.75 o                         
   8   2  16          1.99          2.19         4.66 o                         
  10   2  16         12.06         21.83         6.08 o                         
 -23   3  16         86.45         94.64         5.16 o                         
 -21   3  16         31.52         25.31         3.77 o                         
 -19   3  16        106.02         97.31         5.18 o                         
 -17   3  16         33.41         37.58         4.23 o                         
 -15   3  16       1271.36       1342.77        28.43 o                         
 -13   3  16          1.55          8.11         3.57 o                         
 -11   3  16         62.38         45.26         4.50 o                         
  -9   3  16        122.99        128.18         4.78 o                         
  -7   3  16         84.97         81.97         4.38 o                         
  -5   3  16       1343.00       1217.24        21.58 o                         
  -3   3  16         41.00         36.13         3.82 o                         
  -1   3  16         40.52         55.42         4.38 o                         
   1   3  16         70.68         90.54         5.07 o                         
   3   3  16        190.78        215.23         7.83 o                         
   5   3  16         33.14         34.27         4.35 o                         
   7   3  16         27.25         23.35         4.97 o                         
   9   3  16         10.04         16.45         5.72 o                         
 -24   4  16          0.26          1.42         5.04 o                         
 -22   4  16        143.32        143.72         6.55 o                         
 -20   4  16        427.06        402.57        10.10 o                         
 -18   4  16         38.95         65.17         4.42 o                         
 -16   4  16       1301.18       1250.14        26.47 o                         
 -14   4  16         25.91         37.64         5.42 o                         
 -12   4  16        651.92        631.58        15.12 o                         
 -10   4  16         47.24         49.05         4.27 o                         
  -8   4  16        242.21        187.62         8.79 o                         
  -6   4  16         97.54         94.13         4.22 o                         
  -4   4  16        291.37        222.48         7.49 o                         
  -2   4  16          9.33          3.26         3.28 o                         
   0   4  16         36.39         33.09         4.06 o                         
   2   4  16         27.33         33.67         4.28 o                         
   4   4  16         52.88         60.27         4.86 o                         
   6   4  16          0.82          4.00         4.62 o                         
   8   4  16         78.88         90.51         7.80 o                         
 -23   5  16         11.82         12.01         3.77 o                         
 -21   5  16          1.71          0.49         3.93 o                         
 -19   5  16       1711.22       1765.48        34.41 o                         
 -17   5  16         32.25         74.50         4.05 o                         
 -15   5  16         37.73         33.24         4.87 o                         
 -13   5  16         17.92         30.47         3.67 o                         
 -11   5  16        442.72        459.45        11.96 o                         
  -9   5  16        316.00        275.03         8.78 o                         
  -7   5  16        152.04        149.21         6.72 o                         
  -5   5  16        105.54        100.36         3.82 o                         
  -3   5  16          0.00          3.48         3.11 o                         
  -1   5  16        169.70        195.76         7.60 o                         
   1   5  16        102.77         90.78         5.73 o                         
   3   5  16         20.74         17.71         4.40 o                         
   5   5  16          3.54          1.45         4.14 o                         
   7   5  16        643.02        743.42        17.80 o                         
   9   5  16         56.34         77.80        10.52 o                         
 -22   6  16         44.82         70.95         8.20 o                         
 -20   6  16        236.97        202.69        10.57 o                         
 -18   6  16        175.91        168.16         8.92 o                         
 -16   6  16          6.13          5.73         4.89 o                         
 -14   6  16         13.80         15.78         2.59 o                         
 -12   6  16        158.42        150.62         6.57 o                         
 -10   6  16          4.85         -1.69         3.00 o                         
  -8   6  16       1163.40       1052.53        23.02 o                         
  -6   6  16          9.86         12.84         3.62 o                         
  -4   6  16         17.92         15.53         4.06 o                         
  -2   6  16         49.29         45.79         3.97 o                         
   0   6  16         31.13         41.43         4.33 o                         
   2   6  16          3.72         15.55         4.07 o                         
   4   6  16        324.52        376.51        13.00 o                         
   6   6  16          5.64         16.80         4.49 o                         
 -19   7  16         87.90         67.42         6.88 o                         
 -17   7  16          7.56         19.36         5.38 o                         
 -15   7  16        226.42        245.29        12.12 o                         
 -13   7  16        468.25        456.89        16.86 o                         
 -11   7  16          5.56         10.98         3.90 o                         
  -9   7  16         20.57         26.81         3.55 o                         
  -7   7  16         80.28        111.67         5.94 o                         
  -5   7  16          5.56          0.09         3.61 o                         
  -3   7  16         37.73         50.16         5.48 o                         
  -1   7  16         92.60        102.14         7.07 o                         
   1   7  16          3.60          3.03         3.97 o                         
   3   7  16        662.54        768.32        17.71 o                         
   5   7  16         64.45         56.79         5.34 o                         
 -18   8  16        102.93        106.48         9.18 o                         
 -16   8  16          0.09          7.37         5.16 o                         
 -14   8  16         42.28         30.64         6.15 o                         
 -12   8  16        250.34        223.96        12.75 o                         
 -10   8  16         47.17         40.90         6.82 o                         
  -8   8  16          0.04         -3.66         3.66 o                         
  -6   8  16         25.91         23.03         4.16 o                         
  -4   8  16          9.12          6.73         4.27 o                         
  -2   8  16          5.96          4.34         4.05 o                         
   0   8  16        119.27        176.35         8.88 o                         
   2   8  16          2.98         -1.11         4.09 o                         
   4   8  16         28.37         28.59         5.83 o                         
 -15   9  16          7.38         11.14         6.00 o                         
 -13   9  16         63.37         76.62         7.82 o                         
 -11   9  16          7.59          5.48         5.47 o                         
  -9   9  16          0.26          5.43         5.59 o                         
  -7   9  16         31.88         20.73         6.91 o                         
  -5   9  16         48.11         73.04         8.82 o                         
  -3   9  16         38.37         52.02         5.15 o                         
  -1   9  16        296.03        341.59        11.86 o                         
   1   9  16         23.25         22.33         5.68 o                         
 -12  10  16          7.21         19.04         7.15 o                         
 -10  10  16          6.29          5.73        13.24 o                         
  -8  10  16         33.16         42.39         7.42 o                         
  -6  10  16          0.19         -4.37         9.71 o                         
  -4  10  16        280.84        312.01        17.27 o                         
  -2  10  16          3.90          9.10         5.85 o                         
 -23   1  17          1.79          1.90         3.35 o                         
 -21   1  17         25.38         19.42         3.83 o                         
 -19   1  17         78.92         83.98         4.48 o                         
 -17   1  17          4.33         11.86         3.16 o                         
 -15   1  17          0.31          4.56         3.06 o                         
 -13   1  17        604.82        623.48        13.89 o                         
 -11   1  17         34.93         34.28         3.71 o                         
  -9   1  17       1495.61       1426.98        30.11 o                         
  -7   1  17         66.55         56.17         3.78 o                         
  -5   1  17        864.69        812.91        15.70 o                         
  -3   1  17        355.11        321.15         9.97 o                         
  -1   1  17         65.68         56.57         4.09 o                         
   1   1  17        316.00        293.06         8.78 o                         
   3   1  17         52.48         72.53         5.02 o                         
   5   1  17        296.49        285.80         9.79 o                         
   7   1  17          0.02         -0.99         4.64 o                         
   9   1  17         62.59         51.68         7.26 o                         
 -24   2  17         62.36         47.36         5.13 o                         
 -22   2  17         53.52         29.73         4.05 o                         
 -20   2  17         33.02         39.43         4.04 o                         
 -18   2  17        219.34        230.33         8.87 o                         
 -16   2  17        239.60        228.44         6.85 o                         
 -14   2  17        111.55        119.64         5.49 o                         
 -12   2  17          2.00          9.67         2.94 o                         
 -10   2  17        186.28        195.89         6.81 o                         
  -8   2  17          3.64          2.56         3.13 o                         
  -6   2  17         26.77         29.68         4.86 o                         
  -4   2  17        193.47        180.45         6.56 o                         
  -2   2  17        322.81        317.27         8.45 o                         
   0   2  17          1.80          1.54         3.64 o                         
   2   2  17         13.87         20.50         3.77 o                         
   4   2  17          5.19          2.04         3.99 o                         
   6   2  17          9.18          4.12         4.29 o                         
   8   2  17         35.64         45.60         6.31 o                         
 -23   3  17         28.24         27.87         3.98 o                         
 -21   3  17         64.22         72.86         4.62 o                         
 -19   3  17         10.65          7.34         3.68 o                         
 -17   3  17        153.98        150.27         6.82 o                         
 -15   3  17         96.35         88.39         5.27 o                         
 -13   3  17         83.30         84.05         5.10 o                         
 -11   3  17          8.66          9.77         1.90 o                         
  -9   3  17        227.14        216.07         6.60 o                         
  -7   3  17        310.47        279.82         8.19 o                         
  -5   3  17        175.08        159.23         6.45 o                         
  -3   3  17        343.88        318.28        10.01 o                         
  -1   3  17         43.29         34.88         3.98 o                         
   1   3  17        507.39        504.31        12.92 o                         
   3   3  17        217.37        187.78         8.21 o                         
   5   3  17          6.69          5.70         4.11 o                         
   7   3  17          0.01          6.46         4.90 o                         
   9   3  17          1.77         11.28         7.00 o                         
 -22   4  17        217.89        200.57        10.03 o                         
 -20   4  17          3.39          3.73         4.15 o                         
 -18   4  17         19.30         28.17         3.70 o                         
 -16   4  17         26.03         21.38         3.87 o                         
 -14   4  17        292.39        295.83         9.29 o                         
 -12   4  17         30.70         36.60         4.12 o                         
 -10   4  17         48.48         29.53         4.03 o                         
  -8   4  17         21.41         23.88         1.83 o                         
  -6   4  17         25.55         15.48         3.23 o                         
  -4   4  17          7.58         19.82         3.52 o                         
  -2   4  17          0.03          3.56         3.48 o                         
   0   4  17        284.07        265.89         9.45 o                         
   2   4  17         19.53         16.17         4.02 o                         
   4   4  17         11.91         17.15         4.51 o                         
   6   4  17          6.34          3.95         5.22 o                         
   8   4  17         16.71         13.35        12.02 o                         
 -21   5  17         11.52         18.13         3.66 o                         
 -19   5  17         16.31         18.50         3.52 o                         
 -17   5  17         53.67         57.38         3.82 o                         
 -15   5  17          1.06          4.39         3.30 o                         
 -13   5  17        142.70        138.89         6.33 o                         
 -11   5  17          0.65          0.85         3.29 o                         
  -9   5  17         21.46         26.94         3.92 o                         
  -7   5  17        133.30        142.13         6.57 o                         
  -5   5  17          3.65          0.30         2.69 o                         
  -3   5  17        270.65        252.02         8.12 o                         
  -1   5  17        325.48        296.31         9.14 o                         
   1   5  17          0.00          4.12         3.87 o                         
   3   5  17          9.50         13.14         4.33 o                         
   5   5  17         25.56         13.44         4.64 o                         
   7   5  17          0.47         -0.67         5.63 o                         
 -20   6  17        211.95        207.26        14.12 o                         
 -18   6  17        186.89        169.41        10.43 o                         
 -16   6  17         36.32         40.53         5.80 o                         
 -14   6  17         34.13         30.42         3.33 o                         
 -12   6  17          7.04         11.39         3.14 o                         
 -10   6  17          0.41         -3.28         3.81 o                         
  -8   6  17         18.52         26.23         3.96 o                         
  -6   6  17         16.57         13.85         3.98 o                         
  -4   6  17          0.20          1.93         3.94 o                         
  -2   6  17         10.91         17.26         3.53 o                         
   0   6  17         69.14         70.46         5.17 o                         
   2   6  17         28.96         12.99         4.12 o                         
   4   6  17        191.47        161.84         8.06 o                         
   6   6  17         16.87         18.50         8.82 o                         
 -19   7  17         39.33         33.82         6.10 o                         
 -17   7  17          5.65          5.59         7.18 o                         
 -15   7  17        137.50        118.96         8.85 o                         
 -13   7  17          9.93         -4.66         4.89 o                         
 -11   7  17        202.23        189.41         8.46 o                         
  -9   7  17         88.27         76.50         4.91 o                         
  -7   7  17          4.32          9.14         3.76 o                         
  -5   7  17        101.39         95.69         6.42 o                         
  -3   7  17         17.52         12.66         4.71 o                         
  -1   7  17          0.45         -0.68         4.70 o                         
   1   7  17          3.28          5.34         3.76 o                         
   3   7  17         14.18         29.43         4.83 o                         
 -16   8  17          0.74          6.36         5.40 o                         
 -14   8  17         53.05         32.90        11.73 o                         
 -12   8  17          3.76          7.03         5.68 o                         
 -10   8  17         19.65         27.78         7.47 o                         
  -8   8  17         11.26         13.23         4.61 o                         
  -6   8  17         21.04         15.03         4.29 o                         
  -4   8  17         14.60         18.64         4.75 o                         
  -2   8  17         25.56         37.60         7.13 o                         
   0   8  17          0.49          2.05         5.02 o                         
   2   8  17         22.11         14.16         6.20 o                         
 -15   9  17        145.67        137.81        10.54 o                         
 -13   9  17          2.06          6.00         5.59 o                         
 -11   9  17         59.20         53.04        11.10 o                         
  -9   9  17         78.39         82.09         8.94 o                         
  -7   9  17          0.00          9.55        10.20 o                         
  -5   9  17         23.98         19.01         5.59 o                         
  -3   9  17         15.43          8.06         4.71 o                         
  -1   9  17         72.16        103.07         8.73 o                         
 -24   0  18         44.32         49.50        18.17 o                         
 -22   0  18         10.07         16.74         4.39 o                         
 -20   0  18         11.24         15.31         4.39 o                         
 -18   0  18          0.09         -2.30         4.31 o                         
 -16   0  18          1.99          5.01         5.32 o                         
 -14   0  18         23.64         26.61         5.80 o                         
 -12   0  18        150.73        136.59        10.01 o                         
 -10   0  18          4.24         10.59         4.82 o                         
  -8   0  18        630.16        600.38        19.65 o                         
  -6   0  18          0.03         21.91         6.57 o                         
  -4   0  18        233.04        216.52        10.92 o                         
  -2   0  18        257.24        279.36        12.72 o                         
   0   0  18          3.35         -2.43         4.75 o                         
   2   0  18         38.37         18.58         6.12 o                         
   4   0  18          0.77          2.42         8.08 o                         
   6   0  18         61.01         63.45         9.41 o                         
   8   0  18         71.11         79.01        14.70 o                         
 -23   1  18         35.61         18.64         4.04 o                         
 -21   1  18          1.05          7.04         3.92 o                         
 -19   1  18         78.77         62.83         4.11 o                         
 -17   1  18          2.11          6.20         3.09 o                         
 -15   1  18         19.97         17.21         3.39 o                         
 -13   1  18        372.63        331.01         9.22 o                         
 -11   1  18          9.19         18.21         3.87 o                         
  -9   1  18        121.92        134.68         6.90 o                         
  -7   1  18         23.42         21.87         4.17 o                         
  -5   1  18         14.55          8.85         3.63 o                         
  -3   1  18          0.44         -0.75         3.80 o                         
  -1   1  18         24.41         35.05         5.61 o                         
   1   1  18         21.79         25.24         4.13 o                         
   3   1  18         44.06         43.31         4.60 o                         
   5   1  18          4.89          8.38         4.69 o                         
   7   1  18         11.64         13.69         5.70 o                         
 -22   2  18          0.42          4.77         4.14 o                         
 -20   2  18          0.55          2.73         3.32 o                         
 -18   2  18          2.07         -0.94         3.50 o                         
 -16   2  18          6.80          1.28         3.97 o                         
 -14   2  18         12.06         12.57         3.25 o                         
 -12   2  18         76.17         71.44         4.62 o                         
 -10   2  18         10.39         27.21         3.65 o                         
  -8   2  18        279.07        263.42         8.20 o                         
  -6   2  18          2.25         10.96         3.72 o                         
  -4   2  18         89.86        100.42         5.42 o                         
  -2   2  18         86.54         78.92         5.18 o                         
   0   2  18         34.11         32.70         4.68 o                         
   2   2  18        199.46        203.10         7.80 o                         
   4   2  18          3.28          1.11         4.11 o                         
   6   2  18         14.29         17.59         5.59 o                         
 -23   3  18         10.29         11.61         4.29 o                         
 -21   3  18         12.67          5.95         3.53 o                         
 -19   3  18          9.66          5.92         3.42 o                         
 -17   3  18        169.26        158.75         7.77 o                         
 -15   3  18          0.25          6.88         4.08 o                         
 -13   3  18          0.58          5.02         3.58 o                         
 -11   3  18         17.99         24.59         3.06 o                         
  -9   3  18         61.92         50.99         3.96 o                         
  -7   3  18         63.51         65.40         4.45 o                         
  -5   3  18          9.32         16.16         3.49 o                         
  -3   3  18        113.11        110.29         6.09 o                         
  -1   3  18          1.83         -1.05         3.54 o                         
   1   3  18         53.90         51.94         5.08 o                         
   3   3  18        108.23        100.22         6.73 o                         
   5   3  18         22.00         17.73         4.80 o                         
   7   3  18         19.90         16.79         6.80 o                         
 -22   4  18         55.07         67.59         8.64 o                         
 -20   4  18         13.20         26.78         4.81 o                         
 -18   4  18          9.67          8.26         3.48 o                         
 -16   4  18         71.13         62.08         4.75 o                         
 -14   4  18         18.13         17.55         3.87 o                         
 -12   4  18          6.67          2.47         3.57 o                         
 -10   4  18          2.37          2.42         3.65 o                         
  -8   4  18          4.79          6.63         3.12 o                         
  -6   4  18        268.88        263.98         8.89 o                         
  -4   4  18         81.37         68.38         4.62 o                         
  -2   4  18         16.48         20.07         3.86 o                         
   0   4  18         28.41         36.64         5.23 o                         
   2   4  18          0.00          1.72         4.27 o                         
   4   4  18         17.67          7.23         4.58 o                         
   6   4  18        259.75        244.86        12.62 o                         
 -21   5  18        219.03        174.49         7.61 o                         
 -19   5  18        141.00        147.74         6.75 o                         
 -17   5  18         16.82         28.89         3.78 o                         
 -15   5  18          5.79         -1.17         3.30 o                         
 -13   5  18          8.69          4.78         3.44 o                         
 -11   5  18         57.13         45.24         4.51 o                         
  -9   5  18          0.11         -1.12         3.49 o                         
  -7   5  18          3.88          1.15         3.71 o                         
  -5   5  18          0.61          3.95         2.92 o                         
  -3   5  18        177.72        167.67         7.28 o                         
  -1   5  18         55.33         51.83         4.88 o                         
   1   5  18         39.48         23.13         5.53 o                         
   3   5  18          2.83          7.27         4.37 o                         
   5   5  18          4.68          5.75         5.13 o                         
 -20   6  18          2.09          2.46         6.00 o                         
 -18   6  18         77.21         82.57         8.97 o                         
 -16   6  18         91.88        117.75         5.47 o                         
 -14   6  18         50.17         52.43         5.07 o                         
 -12   6  18         65.02         69.50         4.86 o                         
 -10   6  18        122.03        110.77         6.18 o                         
  -8   6  18         32.77         37.20         4.67 o                         
  -6   6  18         40.81         32.21         4.58 o                         
  -4   6  18         47.57         59.80         7.46 o                         
  -2   6  18         16.51         12.21         3.76 o                         
   0   6  18         75.01         52.69         5.30 o                         
   2   6  18         74.08         68.88         5.79 o                         
   4   6  18         22.40          9.00         7.57 o                         
 -17   7  18        129.09        103.42         8.65 o                         
 -15   7  18          1.70         10.62         5.79 o                         
 -13   7  18         20.51         32.65         6.36 o                         
 -11   7  18         31.02         31.51         4.54 o                         
  -9   7  18          1.63          5.93         3.53 o                         
  -7   7  18         15.22          7.26         5.51 o                         
  -5   7  18        101.24         98.39         6.77 o                         
  -3   7  18         41.91         59.35         6.02 o                         
  -1   7  18         15.72         19.46         7.57 o                         
   1   7  18         30.03         22.89         5.78 o                         
 -16   8  18         25.36         19.35         7.64 o                         
 -14   8  18          0.67         25.90         8.13 o                         
 -12   8  18         83.16         84.94         9.15 o                         
 -10   8  18          3.05          8.12         6.45 o                         
  -8   8  18          0.00         -2.33         4.53 o                         
  -6   8  18         14.11         10.31         4.35 o                         
  -4   8  18          0.39          1.72         4.53 o                         
  -2   8  18         25.56         11.99         5.20 o                         
   0   8  18        174.76        174.34        11.25 o                         
 -11   9  18         14.67         27.62         7.24 o                         
  -9   9  18         10.51         29.90         8.65 o                         
  -7   9  18          0.00         -5.62         6.31 o                         
  -5   9  18          1.64          2.00         5.29 o                         
 -23   1  19         26.63         26.10         4.86 o                         
 -21   1  19         31.87         35.91         4.31 o                         
 -19   1  19         98.36        102.42         8.18 o                         
 -17   1  19        164.90        168.30         6.65 o                         
 -15   1  19          1.19          7.79         3.39 o                         
 -13   1  19         46.31         44.22         4.11 o                         
 -11   1  19        395.64        423.79        10.83 o                         
  -9   1  19        266.85        239.67         9.28 o                         
  -7   1  19        575.98        584.79        14.85 o                         
  -5   1  19        375.90        426.74        11.39 o                         
  -3   1  19        494.78        538.45        14.42 o                         
  -1   1  19         32.57         66.17         5.09 o                         
   1   1  19        139.48        177.82         7.74 o                         
   3   1  19         93.33        100.61         6.72 o                         
   5   1  19        250.05        294.41        12.23 o                         
 -22   2  19         37.53         39.15         4.33 o                         
 -20   2  19         99.65        107.07         7.10 o                         
 -18   2  19          1.53         10.88         3.87 o                         
 -16   2  19        147.50        116.41         6.24 o                         
 -14   2  19         40.11         56.09         4.26 o                         
 -12   2  19        198.37        232.15         8.28 o                         
 -10   2  19          9.56         18.49         3.58 o                         
  -8   2  19         22.18         34.23         4.01 o                         
  -6   2  19        133.07        135.18         6.73 o                         
  -4   2  19         48.35         54.44         4.70 o                         
  -2   2  19         94.12        108.62         5.95 o                         
   0   2  19         15.63         23.01         5.70 o                         
   2   2  19         46.61         61.12         5.69 o                         
   4   2  19        111.32        115.81         7.35 o                         
   6   2  19         74.31         58.50        12.20 o                         
 -21   3  19          8.72         37.82         4.28 o                         
 -19   3  19          0.50          8.19         3.62 o                         
 -17   3  19          2.06          4.43         3.94 o                         
 -15   3  19          0.49          8.29         5.46 o                         
 -13   3  19        371.49        386.01        11.23 o                         
 -11   3  19         31.12         55.89         4.12 o                         
  -9   3  19         53.91         60.98         4.34 o                         
  -7   3  19        465.21        501.13        12.45 o                         
  -5   3  19          0.58          1.65         3.75 o                         
  -3   3  19        285.53        298.43        10.14 o                         
  -1   3  19          6.22          4.00         3.95 o                         
   1   3  19        619.19        698.96        17.74 o                         
   3   3  19        310.30        364.02        12.55 o                         
   5   3  19         36.53         87.64        11.12 o                         
 -20   4  19        132.64        159.59        15.97 o                         
 -18   4  19         22.19         33.93         3.94 o                         
 -16   4  19          1.49          4.20         3.73 o                         
 -14   4  19          0.92         -0.01         3.54 o                         
 -12   4  19         39.03         24.49         4.20 o                         
 -10   4  19         36.76         49.27         6.15 o                         
  -8   4  19        240.58        259.87         8.09 o                         
  -6   4  19          2.55          5.84         3.31 o                         
  -4   4  19         42.92         40.86         4.28 o                         
  -2   4  19          1.60          0.45         3.69 o                         
   0   4  19        203.15        207.37         8.79 o                         
   2   4  19        236.30        222.27         9.53 o                         
   4   4  19         10.01         18.45         5.78 o                         
 -19   5  19         88.93        116.10         6.55 o                         
 -17   5  19         55.09         92.75         5.56 o                         
 -15   5  19         60.11         93.15         5.62 o                         
 -13   5  19        114.29        112.80         6.05 o                         
 -11   5  19          4.33          7.43         3.68 o                         
  -9   5  19         43.82         53.21         4.87 o                         
  -7   5  19          9.19         22.48         4.58 o                         
  -5   5  19         60.12         63.07         4.70 o                         
  -3   5  19        547.48        589.58        15.17 o                         
  -1   5  19         21.34         35.49         5.10 o                         
   1   5  19        101.91        134.95        11.65 o                         
   3   5  19          0.83          3.92         5.14 o                         
 -18   6  19         27.87         69.36         8.17 o                         
 -16   6  19        465.77        538.66        14.71 o                         
 -14   6  19        183.72        173.06         8.72 o                         
 -12   6  19         15.15         12.11         3.84 o                         
 -10   6  19          8.81          6.87         3.93 o                         
  -8   6  19          8.05         14.04         4.79 o                         
  -6   6  19          5.10          7.51         4.53 o                         
  -4   6  19        319.89        371.89        13.71 o                         
  -2   6  19         39.34         22.64         6.96 o                         
   0   6  19         21.97          8.28         4.54 o                         
   2   6  19          4.01          0.35        16.28 o                         
 -17   7  19        340.70        354.16        18.21 o                         
 -15   7  19        116.83        127.69        13.44 o                         
 -13   7  19          0.73         77.56         8.82 o                         
 -11   7  19        166.12        184.79         9.33 o                         
  -9   7  19         39.85         28.76         6.47 o                         
  -7   7  19         16.88         15.29         5.24 o                         
  -5   7  19        102.86         97.33         7.14 o                         
  -3   7  19          4.73         31.55         5.62 o                         
  -1   7  19         63.82         58.65         6.71 o                         
 -14   8  19         42.79         80.06         9.20 o                         
 -12   8  19        913.98       1007.99        36.60 o                         
 -10   8  19        125.50        120.51         8.59 o                         
  -8   8  19         65.89         70.90         7.87 o                         
  -6   8  19         16.68          9.64         5.58 o                         
  -4   8  19          0.00         -5.15         5.37 o                         
 -22   0  20        117.90        130.50         9.78 o                         
 -20   0  20         13.56         36.98         7.41 o                         
 -18   0  20        269.09        314.10        13.18 o                         
 -16   0  20       1232.67       1269.39        36.39 o                         
 -14   0  20          2.38         19.26         6.14 o                         
 -12   0  20         96.19         83.95         7.02 o                         
 -10   0  20          5.92         13.84         5.19 o                         
  -8   0  20        481.91        464.81        19.62 o                         
  -6   0  20       1321.39       1532.64        53.95 o                         
  -4   0  20          5.44        103.49         8.33 o                         
  -2   0  20         79.75         81.49         8.10 o                         
   0   0  20         73.08        108.22         9.14 o                         
   2   0  20        110.55         91.24        15.49 o                         
   4   0  20         44.65         55.44         9.53 o                         
 -21   1  20          9.91          8.42         3.72 o                         
 -19   1  20          0.71          9.25         4.37 o                         
 -17   1  20        166.89        186.81         7.10 o                         
 -15   1  20        176.19        188.13         7.20 o                         
 -13   1  20        269.09        268.62         8.64 o                         
 -11   1  20        161.22        175.04         6.98 o                         
  -9   1  20          5.66          6.00         4.19 o                         
  -7   1  20        136.21        161.88         6.91 o                         
  -5   1  20        184.68        206.53         8.14 o                         
  -3   1  20         73.70         90.66         6.00 o                         
  -1   1  20        476.78        492.67        14.18 o                         
   1   1  20          0.74          9.33         5.55 o                         
   3   1  20          9.27         15.42         5.48 o                         
 -22   2  20         15.67         15.46         5.18 o                         
 -20   2  20        338.52        336.76        10.01 o                         
 -18   2  20         60.64         63.78         5.21 o                         
 -16   2  20        138.52        153.03         7.31 o                         
 -14   2  20         50.20         72.37         4.62 o                         
 -12   2  20        651.30        682.29        16.56 o                         
 -10   2  20        267.25        303.15         9.14 o                         
  -8   2  20          4.03         30.77         4.92 o                         
  -6   2  20         63.22         48.39         4.84 o                         
  -4   2  20        147.95        158.62         7.50 o                         
  -2   2  20        117.15        141.29         6.93 o                         
   0   2  20         13.23         42.51         5.46 o                         
   2   2  20          0.03          2.83         5.45 o                         
   4   2  20          0.04         10.29         7.30 o                         
 -21   3  20          0.53         24.18         4.93 o                         
 -19   3  20          1.33         13.75         3.98 o                         
 -17   3  20          6.12          3.73         4.64 o                         
 -15   3  20          1.92         -0.96         3.75 o                         
 -13   3  20          0.45         16.64         4.22 o                         
 -11   3  20        165.95        232.70         7.87 o                         
  -9   3  20        938.58       1015.73        21.34 o                         
  -7   3  20         48.14         40.92         4.32 o                         
  -5   3  20         12.64         17.74         3.85 o                         
  -3   3  20         21.77         21.19         4.53 o                         
  -1   3  20         31.73         30.42         5.95 o                         
   1   3  20        187.81        259.37        10.75 o                         
   3   3  20         29.43         48.44         8.41 o                         
 -20   4  20       1487.55       1508.08        39.98 o                         
 -18   4  20        158.97        174.08         7.64 o                         
 -16   4  20        157.17        143.50         7.17 o                         
 -14   4  20        277.14        311.06        10.23 o                         
 -12   4  20         28.62         64.90         7.16 o                         
 -10   4  20        464.55        484.25        13.50 o                         
  -8   4  20        151.54        176.29         7.35 o                         
  -6   4  20         41.95         51.11         4.55 o                         
  -4   4  20          5.89          0.29         3.84 o                         
  -2   4  20          2.05          7.56         4.72 o                         
   0   4  20          1.03         13.78         5.08 o                         
   2   4  20        117.84         96.89        10.04 o                         
 -19   5  20         16.11        141.49        13.48 o                         
 -17   5  20         39.67         76.45         5.78 o                         
 -15   5  20         13.94         34.95         4.87 o                         
 -13   5  20          8.03         10.59         4.07 o                         
 -11   5  20          0.84          0.74         4.03 o                         
  -9   5  20         65.25         93.84         6.39 o                         
  -7   5  20         69.90        103.98         7.32 o                         
  -5   5  20        293.70        298.48        11.27 o                         
  -3   5  20        304.96        355.83        11.25 o                         
  -1   5  20        249.02        242.72        13.47 o                         
   1   5  20         20.61         23.85         9.56 o                         
 -16   6  20       1346.01       1439.52        33.16 o                         
 -14   6  20         44.88         59.90         6.90 o                         
 -12   6  20         83.53         76.05         6.23 o                         
 -10   6  20         36.01         26.46         4.53 o                         
  -8   6  20        111.72        128.80         7.48 o                         
  -6   6  20        107.35         90.98        13.07 o                         
  -4   6  20          1.73         13.05         5.47 o                         
  -2   6  20        319.99        361.44        14.46 o                         
   0   6  20         63.01         86.09        13.55 o                         
 -15   7  20         29.23        128.81        17.99 o                         
 -13   7  20          4.89         51.72         6.96 o                         
 -11   7  20        128.29        225.27        12.32 o                         
  -9   7  20          6.59         10.73         4.70 o                         
  -7   7  20        204.52        243.78        11.11 o                         
  -5   7  20        128.10        100.82        10.24 o                         
  -3   7  20         38.77         76.68        15.35 o                         
 -21   1  21        118.34        135.51         8.05 o                         
 -19   1  21         83.70        155.59        10.56 o                         
 -17   1  21        200.23        160.63         6.71 o                         
 -15   1  21         25.10         53.69         4.57 o                         
 -13   1  21        414.07        404.42        12.06 o                         
 -11   1  21         18.93         12.22         3.94 o                         
  -9   1  21          0.09          9.00         4.36 o                         
  -7   1  21         20.70         36.02         4.48 o                         
  -5   1  21        479.69        492.80        13.06 o                         
  -3   1  21        495.20        531.27        13.98 o                         
  -1   1  21        347.07        357.17        12.03 o                         
   1   1  21        306.49        356.54        12.47 o                         
 -20   2  21         37.62         54.03         6.56 o                         
 -18   2  21         13.58         13.79         4.45 o                         
 -16   2  21         38.77         45.82         4.92 o                         
 -14   2  21        703.82        783.35        17.32 o                         
 -12   2  21         39.98         38.25         4.51 o                         
 -10   2  21        668.39        787.13        17.62 o                         
  -8   2  21        110.59        139.47         6.58 o                         
  -6   2  21          7.59         12.49         4.24 o                         
  -4   2  21          6.23         17.71         4.26 o                         
  -2   2  21        477.86        445.79        15.65 o                         
   0   2  21        132.88        175.97        10.66 o                         
   2   2  21         65.31         91.80        16.52 o                         
 -19   3  21        312.53        334.56        12.34 o                         
 -17   3  21         32.57         34.56         4.75 o                         
 -15   3  21          1.97          6.06         4.96 o                         
 -13   3  21          0.05          1.14         4.07 o                         
 -11   3  21         28.85         78.84         9.11 o                         
  -9   3  21         14.13         28.55         4.23 o                         
  -7   3  21         42.48         57.06         4.81 o                         
  -5   3  21          0.80          1.26         3.97 o                         
  -3   3  21          1.29          9.93         4.45 o                         
  -1   3  21          0.26          9.51         4.81 o                         
   1   3  21       2655.29       3024.16        73.41 o                         
 -18   4  21        191.49        198.05        11.37 o                         
 -16   4  21         13.63          8.81         4.84 o                         
 -14   4  21        952.22        965.95        22.37 o                         
 -12   4  21         15.77         23.45         4.63 o                         
 -10   4  21        413.96        498.87        18.09 o                         
  -8   4  21         71.47        113.56         7.14 o                         
  -6   4  21         17.72          8.50         3.82 o                         
  -4   4  21        730.72        863.67        20.62 o                         
  -2   4  21         13.76         40.90         6.02 o                         
   0   4  21         33.60         55.26         8.66 o                         
 -17   5  21         51.70         52.88         7.05 o                         
 -15   5  21        426.25        520.72        25.96 o                         
 -13   5  21        134.44        157.28        10.81 o                         
 -11   5  21        179.93        213.30         9.33 o                         
  -9   5  21          4.54         14.25         5.41 o                         
  -7   5  21          0.00         20.01         5.25 o                         
  -5   5  21        312.56        316.27        12.15 o                         
  -3   5  21       1258.55       1464.81        34.86 o                         
  -1   5  21         48.24         30.02         8.40 o                         
 -14   6  21        126.86        158.21        12.77 o                         
 -12   6  21         23.47         37.65         5.90 o                         
 -10   6  21         62.46         96.02         9.09 o                         
  -8   6  21        251.31        286.26        12.26 o                         
  -6   6  21        653.98        788.40        24.02 o                         
  -4   6  21          2.19         74.11        17.08 o                         
 -18   0  22       1327.35       1404.13        40.07 o                         
 -16   0  22        115.18        163.07        11.64 o                         
 -14   0  22        103.99         81.33         8.27 o                         
 -12   0  22        101.88         83.29         9.22 o                         
 -10   0  22         96.09        111.87         8.88 o                         
  -8   0  22          1.07         10.24         5.72 o                         
  -6   0  22       1315.80       1338.35        45.52 o                         
  -4   0  22        103.80        169.22        15.68 o                         
  -2   0  22        189.20        237.79        15.56 o                         
   0   0  22          1.13         -0.52        22.73 o                         
 -19   1  22        201.22        199.76        13.74 o                         
 -17   1  22         92.86        126.40         6.80 o                         
 -15   1  22         10.44         20.56         3.92 o                         
 -13   1  22         50.77         56.45         4.92 o                         
 -11   1  22          7.10          8.04         3.96 o                         
  -9   1  22         11.73         13.15         3.96 o                         
  -7   1  22        360.89        386.99        12.03 o                         
  -5   1  22         47.38         48.44         5.15 o                         
  -3   1  22          0.75          1.00         4.40 o                         
  -1   1  22         40.26         33.63         6.73 o                         
 -18   2  22          1.87          4.06         4.95 o                         
 -16   2  22         11.67          0.21         4.23 o                         
 -14   2  22        143.73        155.36         8.08 o                         
 -12   2  22         25.50         53.48         4.82 o                         
 -10   2  22        875.93        821.98        19.77 o                         
  -8   2  22         13.80         33.57         4.91 o                         
  -6   2  22          0.12          5.22         4.10 o                         
  -4   2  22          0.04          4.88         4.51 o                         
  -2   2  22        225.45        253.26        10.68 o                         
 -17   3  22          6.13         -0.30         4.92 o                         
 -15   3  22        309.95        317.09        11.74 o                         
 -13   3  22          6.43         37.26         5.24 o                         
 -11   3  22        335.72        323.68        11.16 o                         
  -9   3  22        262.27        253.93         8.91 o                         
  -7   3  22        318.17        303.18        10.34 o                         
  -5   3  22          1.64         -4.31         5.37 o                         
  -3   3  22        150.46        160.43         8.18 o                         
 -16   4  22          0.48         15.75         5.76 o                         
 -14   4  22        414.62        403.80        12.68 o                         
 -12   4  22         68.81        108.72         7.03 o                         
 -10   4  22        228.46        248.05        10.56 o                         
  -8   4  22          0.03          2.88         4.98 o                         
  -6   4  22        111.56        113.19         7.09 o                         
  -4   4  22        564.76        628.29        17.29 o                         
 -15   5  22        106.96         90.82         8.23 o                         
 -13   5  22        139.67        139.17         9.53 o                         
 -11   5  22         25.16         25.34         5.80 o                         
  -9   5  22         12.78          6.21         5.54 o                         
  -7   5  22        149.35        142.86        11.38 o                         
  -5   5  22          2.73         -7.39        10.97 o                         
 -17   1  23         42.61         37.16         8.22 o                         
 -15   1  23         73.96         65.90         4.98 o                         
 -13   1  23          7.76          0.01         3.81 o                         
 -11   1  23         85.11         80.67         5.63 o                         
  -9   1  23          3.81         18.12         4.56 o                         
  -7   1  23         43.24         48.97         5.45 o                         
  -5   1  23         19.78         25.53         5.33 o                         
  -3   1  23          9.09          9.80         6.81 o                         
 -16   2  23         44.71         36.59         5.95 o                         
 -14   2  23         97.91         96.68         6.55 o                         
 -12   2  23          4.42          0.98         4.49 o                         
 -10   2  23         27.68         26.85         4.72 o                         
  -8   2  23         15.30         22.64         4.73 o                         
  -6   2  23         68.70         66.91         7.05 o                         
  -4   2  23          8.74         23.08         6.83 o                         
 -15   3  23         10.04         -2.97         6.69 o                         
 -13   3  23         26.52         22.05         5.93 o                         
 -11   3  23        141.80        151.68         8.82 o                         
  -9   3  23         16.17         13.50         5.03 o                         
  -7   3  23          6.83         12.60         5.43 o                         
  -5   3  23          3.81         16.16         7.83 o                         
 -12   4  23         15.24         13.78         6.11 o                         
 -10   4  23          3.84         -4.27         7.84 o                         
  -8   4  23          4.42          5.58         7.66 o                         
 -12   0  24         11.97         11.60         9.11 o                         
 -10   0  24         16.63         29.59        10.94 o                         
  -8   0  24        214.39        195.75        14.95 o                         
 -13   1  24         83.11         85.49        10.29 o                         
 -11   1  24         17.36          5.21         5.45 o                         
  -9   1  24          2.21         12.05         7.35 o                         
                                                                                
